# Supplementary material for: Hydrangea arborescens ‘Annabelle’ Flower Formation and Flowering in the Current Year
Source: Plants (Basel). 2023 Dec 7;12(24):4103. doi: 10.3390/plants12244103 (PMC10748224; doi:10.3390/plants12244103)
Supplement: Supplementary file 1 [file plants-12-04103-s001.zip]

Archive with 6 entries (6 files):
- Supplementary Figures.pdf
- Supplementary Tables.pdf
- Table S5 The identified DEGs involved in the current-year development.xlsx
- Table S6 Detailed data used to construct HRR-based gene co-expression network (GCN).xlsx
- Table S7 The top 20 significantly enriched GO terms in each biological cluster of GCN.xlsx
- Table S8 Identified DEGs in each module of the gene co-expression network (GCN).xlsx
