# Supplementary material for: Hydrangea arborescens ‘Annabelle’ Flower Formation and Flowering in the Current Year
Source: Plants (Basel). 2023 Dec 7;12(24):4103. doi: 10.3390/plants12244103 (PMC10748224; doi:10.3390/plants12244103)
Supplement: Supplementary file 1 [file plants-12-04103-s001.zip › Table S6 Detailed data used to construct HRR-based gene co-expression network (GCN).xlsx]

## Sheet: Sheet1
Table S6. Detailed data used to construct HRR-based gene co-expression network (GCN)
gene	gene	related_gene	related_gene	r	final weight	normalized r-value
Unigene0035066	TPS28	Unigene0014623	TAF14B-1	0.997738	5	0.199548
Unigene0035066	TPS28	Unigene0020151	GA2OX8	0.996093	5	0.199219
Unigene0035066	TPS28	Unigene0023799	ARG7-2	0.986391	5	0.197278
Unigene0035066	TPS28	Unigene0002215	RGA3-1	0.985241	5	0.197048
Unigene0035066	TPS28	Unigene0050660	SAUR64	0.978856	5	0.195771
Unigene0035066	TPS28	Unigene0050777	LOX1.7	0.977144	5	0.195429
Unigene0035066	TPS28	Unigene0014652	RAV2	0.976641	5	0.195328
Unigene0035066	TPS28	Unigene0073289	SAUR23-2	0.970242	5	0.194048
Unigene0035066	TPS28	Unigene0075604	SAUR50-6	0.965354	5	0.193071
Unigene0035066	TPS28	Unigene0075089	SAUR50-3	0.965071	5	0.193014
Unigene0035066	TPS28	Unigene0080465	At5g01700	0.964495	15	0.0642997
Unigene0035066	TPS28	Unigene0053989	FTIP1	0.964108	15	0.0642739
Unigene0035066	TPS28	Unigene0005003	RGLG3	0.959744	15	0.0639829
Unigene0035066	TPS28	Unigene0019151	TGA10	0.959444	15	0.0639629
Unigene0035066	TPS28	Unigene0038851	LOG7	0.959139	15	0.0639426
Unigene0035066	TPS28	Unigene0012426	CKX5-1	0.95848	15	0.0638987
Unigene0035066	TPS28	Unigene0059261	PIN8	0.957883	15	0.0638589
Unigene0035066	TPS28	Unigene0007737	SAUR23-1	0.957375	15	0.063825
Unigene0035066	TPS28	Unigene0009332	COL4-1	0.95649	15	0.063766
Unigene0035066	TPS28	Unigene0051064	CYP734A1-1	0.956464	15	0.0637643
Unigene0035066	TPS28	Unigene0061354	SAUR15	0.95499	25	0.0381996
Unigene0035066	TPS28	Unigene0072565	ARG7-3	0.954118	25	0.0381647
Unigene0035066	TPS28	Unigene0000048	ARG7-7	0.951553	5	0.190311
Unigene0035066	TPS28	Unigene0050279	ALDH2B4	0.950804	25	0.0380322
Unigene0035066	TPS28	Unigene0018843	SDR2a	0.949991	15	0.0633327
Unigene0035066	TPS28	Unigene0020678	HOS3-1	0.948653	25	0.0379461
Unigene0035066	TPS28	Unigene0041036	GA20OX1	0.945933	5	0.189187
Unigene0035066	TPS28	Unigene0006782	PIN2	0.945168	25	0.0378067
Unigene0035066	TPS28	Unigene0046996	AGL15	0.944773	25	0.0377909
Unigene0035066	TPS28	Unigene0023480	EIN3	0.944654	25	0.0377862
Unigene0039629	TPS4	Unigene0022545	XTH25	0.996558	5	0.199312
Unigene0039629	TPS4	Unigene0040382	ACX1-3	0.989041	5	0.197808
Unigene0039629	TPS4	Unigene0072565	ARG7-3	0.988623	5	0.197725
Unigene0039629	TPS4	Unigene0001788	YUC6	0.987078	5	0.197416
Unigene0039629	TPS4	Unigene0073926	DRM1-2	0.986003	5	0.197201
Unigene0039629	TPS4	Unigene0080465	At5g01700	0.985629	5	0.197126
Unigene0039629	TPS4	Unigene0014652	RAV2	0.982404	5	0.196481
Unigene0039629	TPS4	Unigene0073289	SAUR23-2	0.981936	5	0.196387
Unigene0039629	TPS4	Unigene0046996	AGL15	0.981803	5	0.196361
Unigene0039629	TPS4	Unigene0062739	PAL1-3	0.981543	5	0.196309
Unigene0039629	TPS4	Unigene0050279	ALDH2B4	0.98051	15	0.0653674
Unigene0039629	TPS4	Unigene0018011	PR1B1-2	0.979642	5	0.195928
Unigene0039629	TPS4	Unigene0045175	Acaa1b	0.97822	5	0.195644
Unigene0039629	TPS4	Unigene0071529	Acox1	0.976148	5	0.19523
Unigene0039629	TPS4	Unigene0038134	AP2-1	0.97576	15	0.0650507
Unigene0039629	TPS4	Unigene0023480	EIN3	0.975428	15	0.0650285
Unigene0039629	TPS4	Unigene0009544	PIF4/SRL2	0.975095	15	0.0650063
Unigene0039629	TPS4	Unigene0020293	ERF1B	0.974807	15	0.0649871
Unigene0039629	TPS4	Unigene0018843	SDR2a	0.974586	5	0.194917
Unigene0039629	TPS4	Unigene0054509	BSK1	0.973992	15	0.0649328
Unigene0039629	TPS4	Unigene0080702	PAL1-2	0.973171	25	0.0389268
Unigene0039629	TPS4	Unigene0021192	LHY-1	0.972581	25	0.0389032
Unigene0039629	TPS4	Unigene0059261	PIN8	0.971185	25	0.0388474
Unigene0039629	TPS4	Unigene0070177	GASA2	0.971109	25	0.0388444
Unigene0039629	TPS4	Unigene0052939	At4g34880-2	0.970727	25	0.0388291
Unigene0039629	TPS4	Unigene0019151	TGA10	0.97007	25	0.0388028
Unigene0039629	TPS4	Unigene0061354	SAUR15	0.969944	25	0.0387978
Unigene0039629	TPS4	Unigene0028890	CYP707A2-3	0.969104	25	0.0387642
Unigene0039629	TPS4	Unigene0048821	Aldh1a1	0.966678	25	0.0386671
Unigene0039629	TPS4	Unigene0078910	DAO-2	0.966501	25	0.0386601
Unigene0074651	ABS	Unigene0080498	IPT5	0.991369	5	0.198274
Unigene0074651	ABS	Unigene0017012	ARF17-1	0.990255	5	0.198051
Unigene0074651	ABS	Unigene0081896	LOG5-3	0.978242	5	0.195648
Unigene0074651	ABS	Unigene0017653	ERF008-2	0.976181	5	0.195236
Unigene0074651	ABS	Unigene0011226	PIN5	0.966109	5	0.193222
Unigene0074651	ABS	Unigene0071396	TIFY10A-1	0.963418	5	0.192684
Unigene0074651	ABS	Unigene0039506	RGLG2-3	0.960674	5	0.192135
Unigene0074651	ABS	Unigene0019028	TAF14B-2	0.960177	5	0.192035
Unigene0074651	ABS	Unigene0059183	IPT3	0.959896	5	0.191979
Unigene0074651	ABS	Unigene0057514	RGA3-3	0.955213	5	0.191043
Unigene0074651	ABS	Unigene0012976	ARF18-1	-0.953694	5	-0.190739
Unigene0074651	ABS	Unigene0020212	MADS1	0.95224	15	0.0634827
Unigene0074651	ABS	Unigene0032932	PP2C51-1	0.951074	15	0.0634049
Unigene0074651	ABS	Unigene0079916	RR22	0.949896	5	0.189979
Unigene0074651	ABS	Unigene0022666	RGLG2-1	0.947368	5	0.189474
Unigene0074651	ABS	Unigene0079882	CKX6	0.943481	15	0.0628988
Unigene0074651	ABS	Unigene0000157	PAL1-1	0.939779	15	0.0626519
Unigene0074651	ABS	Unigene0063774	UGT73C3-3	0.937349	15	0.0624899
Unigene0074651	ABS	Unigene0027833	EFM-2	0.937052	15	0.0624701
Unigene0074651	ABS	Unigene0068477	UGT73C3-1	0.933393	5	0.186679
Unigene0074651	ABS	Unigene0072872	AP1-2	0.931646	5	0.186329
Unigene0074651	ABS	Unigene0022954	SAUR32-2	0.931331	25	0.0372532
Unigene0074651	ABS	Unigene0062159	Aldh2	0.928182	25	0.0371273
Unigene0074651	ABS	Unigene0031711	RGA3-2	0.927796	5	0.185559
Unigene0074651	ABS	Unigene0048485	ALDH3F1-1	-0.927718	5	-0.185544
Unigene0074651	ABS	Unigene0011261	IAA14-1	0.926202	25	0.0370481
Unigene0074651	ABS	Unigene0056915	AGL24	0.922031	25	0.0368812
Unigene0074651	ABS	Unigene0073238	COL9-2	0.921777	15	0.0614518
Unigene0074651	ABS	Unigene0046240	JAR4-2	0.920601	25	0.0368241
Unigene0074651	ABS	Unigene0018011	PR1B1-2	0.91943	25	0.0367772
Unigene0079112	KO-1	Unigene0007420	IAA26-2	0.99627	5	0.199254
Unigene0079112	KO-1	Unigene0052891	PAN	0.989664	5	0.197933
Unigene0079112	KO-1	Unigene0046018	TCP3-2	0.987806	5	0.197561
Unigene0079112	KO-1	Unigene0071653	FLS2	0.978249	5	0.19565
Unigene0079112	KO-1	Unigene0000428	SVP-1	0.977556	5	0.195511
Unigene0079112	KO-1	Unigene0044606	LOG5-1	0.975811	5	0.195162
Unigene0079112	KO-1	Unigene0013135	ERF118-1	0.975034	5	0.195007
Unigene0079112	KO-1	Unigene0038135	RAP2-7	0.97139	5	0.194278
Unigene0079112	KO-1	Unigene0078743	ALDH2B7-2	0.970286	5	0.194057
Unigene0079112	KO-1	Unigene0079111	KO-2	0.967215	5	0.193443
Unigene0079112	KO-1	Unigene0073220	YUC4-2	0.966796	15	0.0644531
Unigene0079112	KO-1	Unigene0003307	COL15	0.963887	5	0.192777
Unigene0079112	KO-1	Unigene0068343	WRKY12-2	0.963792	15	0.0642528
Unigene0079112	KO-1	Unigene0011391	KAN2	0.962661	15	0.0641774
Unigene0079112	KO-1	Unigene0028137	ARR9	0.961143	15	0.0640762
Unigene0079112	KO-1	Unigene0072443	LOG1-2	0.960862	15	0.0640575
Unigene0079112	KO-1	Unigene0027790	ACX1-2	0.95966	15	0.0639773
Unigene0079112	KO-1	Unigene0033877	ABCB14-1	0.955184	15	0.063679
Unigene0079112	KO-1	Unigene0072495	CYP734A1-2	0.954124	15	0.0636083
Unigene0079112	KO-1	Unigene0034454	GASA4-1	0.953664	15	0.0635776
Unigene0079112	KO-1	Unigene0075603	SAUR50-5	0.949758	15	0.0633172
Unigene0079112	KO-1	Unigene0002751	SPL2	0.946306	15	0.0630871
Unigene0079112	KO-1	Unigene0041208	HST-1	-0.945151	5	-0.18903
Unigene0079112	KO-1	Unigene0029324	ARF2A	0.944646	25	0.0377858
Unigene0079112	KO-1	Unigene0075602	SAUR50-4	0.9415	15	0.0627666
Unigene0079112	KO-1	Unigene0036296	GH3.17	0.939526	25	0.037581
Unigene0079112	KO-1	Unigene0035600	GH3.6-1	0.938041	5	0.187608
Unigene0079112	KO-1	Unigene0050969	NFYA3	0.932722	25	0.0373089
Unigene0079112	KO-1	Unigene0031687	WRKY13	0.932387	25	0.0372955
Unigene0079112	KO-1	Unigene0012168	BSK3	0.931677	25	0.0372671
Unigene0079111	KO-2	Unigene0034454	GASA4-1	0.997706	5	0.199541
Unigene0079111	KO-2	Unigene0071653	FLS2	0.997249	5	0.19945
Unigene0079111	KO-2	Unigene0000428	SVP-1	0.995113	5	0.199023
Unigene0079111	KO-2	Unigene0050969	NFYA3	0.991231	5	0.198246
Unigene0079111	KO-2	Unigene0031687	WRKY13	0.99014	5	0.198028
Unigene0079111	KO-2	Unigene0073220	YUC4-2	0.989879	5	0.197976
Unigene0079111	KO-2	Unigene0028137	ARR9	0.989726	5	0.197945
Unigene0079111	KO-2	Unigene0068343	WRKY12-2	0.98898	5	0.197796
Unigene0079111	KO-2	Unigene0046018	TCP3-2	0.988746	5	0.197749
Unigene0079111	KO-2	Unigene0004143	BHLH113	0.987927	5	0.197585
Unigene0079111	KO-2	Unigene0072495	CYP734A1-2	0.985286	5	0.197057
Unigene0079111	KO-2	Unigene0008158	KAN4	0.9848	5	0.19696
Unigene0079111	KO-2	Unigene0007420	IAA26-2	0.981226	5	0.196245
Unigene0079111	KO-2	Unigene0007562	YUC4-1	0.981207	15	0.0654138
Unigene0079111	KO-2	Unigene0027842	KAN1	0.981108	15	0.0654072
Unigene0079111	KO-2	Unigene0036296	GH3.17	0.981066	5	0.196213
Unigene0079111	KO-2	Unigene0068004	SOC1-1	0.976974	15	0.0651316
Unigene0079111	KO-2	Unigene0000595	AHP1-1	0.976464	15	0.0650976
Unigene0079111	KO-2	Unigene0072248	SAG113	0.976115	15	0.0650743
Unigene0079111	KO-2	Unigene0003845	SAUR50-1	0.975336	15	0.0650224
Unigene0079111	KO-2	Unigene0000405	HMGB2-1	0.973587	25	0.0389435
Unigene0079111	KO-2	Unigene0055840	AP2-2	0.973519	25	0.0389407
Unigene0079111	KO-2	Unigene0076621	COL1	0.970658	25	0.0388263
Unigene0079111	KO-2	Unigene0011667	ERF019	0.970221	25	0.0388088
Unigene0079111	KO-2	Unigene0027790	ACX1-2	0.969985	5	0.193997
Unigene0079111	KO-2	Unigene0072837	FAR1-2	0.969557	25	0.0387823
Unigene0079111	KO-2	Unigene0043978	CYP724B1	0.969281	25	0.0387712
Unigene0079111	KO-2	Unigene0081027	TDC2	0.968963	25	0.0387585
Unigene0079111	KO-2	Unigene0011391	KAN2	0.967991	5	0.193598
Unigene0079111	KO-2	Unigene0056708	CYP707A4-3	0.967675	25	0.038707
Unigene0029339	KAO2	Unigene0082023	NOOT1	0.994304	5	0.198861
Unigene0029339	KAO2	Unigene0072235	GA2OX1-2	0.984432	5	0.196886
Unigene0029339	KAO2	Unigene0072837	FAR1-2	0.98033	5	0.196066
Unigene0029339	KAO2	Unigene0007931	GID1B-2	0.977654	5	0.195531
Unigene0029339	KAO2	Unigene0072495	CYP734A1-2	0.974894	5	0.194979
Unigene0029339	KAO2	Unigene0011391	KAN2	0.97431	5	0.194862
Unigene0029339	KAO2	Unigene0014987	LFY	0.973081	5	0.194616
Unigene0029339	KAO2	Unigene0081027	TDC2	0.971753	5	0.194351
Unigene0029339	KAO2	Unigene0072248	SAG113	0.970181	5	0.194036
Unigene0029339	KAO2	Unigene0023961	SAUR72	0.966735	5	0.193347
Unigene0029339	KAO2	Unigene0003343	LE	0.965444	15	0.064363
Unigene0029339	KAO2	Unigene0048644	COL4-2	0.965286	15	0.0643524
Unigene0029339	KAO2	Unigene0004143	BHLH113	0.965124	15	0.0643416
Unigene0029339	KAO2	Unigene0072234	GA2OX1-1	0.962622	5	0.192524
Unigene0029339	KAO2	Unigene0043908	FD	0.960728	5	0.192146
Unigene0029339	KAO2	Unigene0055840	AP2-2	0.959565	15	0.063971
Unigene0029339	KAO2	Unigene0000595	AHP1-1	0.95925	15	0.06395
Unigene0029339	KAO2	Unigene0034570	COL16-3	0.958374	15	0.0638916
Unigene0029339	KAO2	Unigene0079929	GH3.9	0.958176	5	0.191635
Unigene0029339	KAO2	Unigene0000332	RGA1-1	0.957179	5	0.191436
Unigene0029339	KAO2	Unigene0050969	NFYA3	0.957112	25	0.0382845
Unigene0029339	KAO2	Unigene0023059	ACS3	0.954673	25	0.0381869
Unigene0029339	KAO2	Unigene0046414	ABCB11-2	0.952497	25	0.0380999
Unigene0029339	KAO2	Unigene0046018	TCP3-2	0.946444	25	0.0378578
Unigene0029339	KAO2	Unigene0002284	FAR1-1	0.944962	5	0.188992
Unigene0029339	KAO2	Unigene0034454	GASA4-1	0.942235	25	0.0376894
Unigene0029339	KAO2	Unigene0079111	KO-2	0.93928	25	0.0375712
Unigene0029339	KAO2	Unigene0013135	ERF118-1	0.938065	25	0.0375226
Unigene0029339	KAO2	Unigene0069838	Os01g0656200	0.935293	25	0.0374117
Unigene0029339	KAO2	Unigene0001504	ERF110-2	0.932737	25	0.0373095
Unigene0041036	GA20OX1	Unigene0075604	SAUR50-6	0.96886	5	0.193772
Unigene0041036	GA20OX1	Unigene0000048	ARG7-7	0.966535	5	0.193307
Unigene0041036	GA20OX1	Unigene0077590	SAUR67	0.963625	5	0.192725
Unigene0041036	GA20OX1	Unigene0016739	GASA13	0.961579	5	0.192316
Unigene0041036	GA20OX1	Unigene0050660	SAUR64	0.947256	5	0.189451
Unigene0041036	GA20OX1	Unigene0006885	SPL4	0.939233	5	0.187847
Unigene0041036	GA20OX1	Unigene0007737	SAUR23-1	0.935725	5	0.187145
Unigene0041036	GA20OX1	Unigene0051841	FHY1	0.933049	5	0.18661
Unigene0041036	GA20OX1	Unigene0028497	TIFY3B	0.931924	5	0.186385
Unigene0041036	GA20OX1	Unigene0048147	BEH2-1	0.931381	5	0.186276
Unigene0041036	GA20OX1	Unigene0014623	TAF14B-1	0.926862	15	0.0617908
Unigene0041036	GA20OX1	Unigene0020151	GA2OX8	0.922279	15	0.0614853
Unigene0041036	GA20OX1	Unigene0033745	ARG7-6	0.917537	15	0.0611691
Unigene0041036	GA20OX1	Unigene0023799	ARG7-2	0.916773	15	0.0611182
Unigene0041036	GA20OX1	Unigene0008260	OPR1	0.910361	15	0.0606908
Unigene0041036	GA20OX1	Unigene0016394	SAUR50-2	0.907903	5	0.181581
Unigene0041036	GA20OX1	Unigene0014652	RAV2	0.900735	15	0.060049
Unigene0041036	GA20OX1	Unigene0036051	CYP90D1	0.894598	15	0.0596398
Unigene0041036	GA20OX1	Unigene0073288	ARG7-1	0.892548	5	0.17851
Unigene0041036	GA20OX1	Unigene0006020	NCED2	0.891638	5	0.178328
Unigene0041036	GA20OX1	Unigene0001901	PAL3-2	0.885678	25	0.0354271
Unigene0041036	GA20OX1	Unigene0002215	RGA3-1	0.884383	25	0.0353753
Unigene0041036	GA20OX1	Unigene0017114	BA13-2	0.877308	15	0.0584872
Unigene0041036	GA20OX1	Unigene0080465	At5g01700	0.875675	25	0.035027
Unigene0041036	GA20OX1	Unigene0075089	SAUR50-3	0.875626	25	0.0350251
Unigene0041036	GA20OX1	Unigene0050279	ALDH2B4	0.872741	25	0.0349096
Unigene0041036	GA20OX1	Unigene0043005	HMGB2-3	0.870601	25	0.034824
Unigene0041036	GA20OX1	Unigene0023480	EIN3	0.870203	25	0.0348081
Unigene0041036	GA20OX1	Unigene0018843	SDR2a	0.870124	25	0.034805
Unigene0041035	GA20OX2	Unigene0063774	UGT73C3-3	0.983884	5	0.196777
Unigene0041035	GA20OX2	Unigene0062159	Aldh2	0.982139	5	0.196428
Unigene0041035	GA20OX2	Unigene0069838	Os01g0656200	0.978578	5	0.195716
Unigene0041035	GA20OX2	Unigene0079882	CKX6	0.977504	5	0.195501
Unigene0041035	GA20OX2	Unigene0079330	SCL3	0.975625	5	0.195125
Unigene0041035	GA20OX2	Unigene0034570	COL16-3	0.975299	5	0.19506
Unigene0041035	GA20OX2	Unigene0032932	PP2C51-1	0.974091	5	0.194818
Unigene0041035	GA20OX2	Unigene0021435	AUX28-1	0.971313	5	0.194263
Unigene0041035	GA20OX2	Unigene0019028	TAF14B-2	0.969684	5	0.193937
Unigene0041035	GA20OX2	Unigene0010991	TAR4	0.968914	5	0.193783
Unigene0041035	GA20OX2	Unigene0009681	IAA27-1	-0.967961	5	-0.193592
Unigene0041035	GA20OX2	Unigene0059183	IPT3	0.967355	15	0.0644903
Unigene0041035	GA20OX2	Unigene0048821	Aldh1a1	0.965591	15	0.0643727
Unigene0041035	GA20OX2	Unigene0046414	ABCB11-2	0.964835	15	0.0643224
Unigene0041035	GA20OX2	Unigene0069836	PP2C51-2	0.964688	5	0.192938
Unigene0041035	GA20OX2	Unigene0044607	LOG5-2	0.963182	15	0.0642122
Unigene0041035	GA20OX2	Unigene0048644	COL4-2	0.962485	15	0.0641657
Unigene0041035	GA20OX2	Unigene0003343	LE	0.962007	15	0.0641338
Unigene0041035	GA20OX2	Unigene0020212	MADS1	0.961865	5	0.192373
Unigene0041035	GA20OX2	Unigene0017653	ERF008-2	0.961276	15	0.064085
Unigene0041035	GA20OX2	Unigene0014178	LOG1-1	0.958037	25	0.0383215
Unigene0041035	GA20OX2	Unigene0018011	PR1B1-2	0.956336	25	0.0382534
Unigene0041035	GA20OX2	Unigene0052939	At4g34880-2	0.956057	25	0.0382423
Unigene0041035	GA20OX2	Unigene0023059	ACS3	0.955011	25	0.0382005
Unigene0041035	GA20OX2	Unigene0020630	CKX3	0.954151	25	0.038166
Unigene0041035	GA20OX2	Unigene0081027	TDC2	0.953511	25	0.0381404
Unigene0041035	GA20OX2	Unigene0078910	DAO-2	0.952409	25	0.0380964
Unigene0041035	GA20OX2	Unigene0040394	BA13-3	0.951462	25	0.0380585
Unigene0041035	GA20OX2	Unigene0052910	TCP11	0.951291	25	0.0380517
Unigene0041035	GA20OX2	Unigene0027833	EFM-2	0.951227	25	0.0380491
Unigene0072234	GA2OX1-1	Unigene0043908	FD	0.991854	5	0.198371
Unigene0072234	GA2OX1-1	Unigene0014987	LFY	0.986858	5	0.197372
Unigene0072234	GA2OX1-1	Unigene0082023	NOOT1	0.981797	5	0.196359
Unigene0072234	GA2OX1-1	Unigene0007931	GID1B-2	0.975581	5	0.195116
Unigene0072234	GA2OX1-1	Unigene0072837	FAR1-2	0.970156	5	0.194031
Unigene0072234	GA2OX1-1	Unigene0072248	SAG113	0.966128	5	0.193226
Unigene0072234	GA2OX1-1	Unigene0072495	CYP734A1-2	0.956058	5	0.191212
Unigene0072234	GA2OX1-1	Unigene0023961	SAUR72	0.953323	5	0.190665
Unigene0072234	GA2OX1-1	Unigene0013135	ERF118-1	0.951314	5	0.190263
Unigene0072234	GA2OX1-1	Unigene0079929	GH3.9	0.947496	15	0.0631664
Unigene0072234	GA2OX1-1	Unigene0004143	BHLH113	0.942694	15	0.0628463
Unigene0072234	GA2OX1-1	Unigene0011391	KAN2	0.942555	15	0.062837
Unigene0072234	GA2OX1-1	Unigene0072235	GA2OX1-2	0.942105	15	0.062807
Unigene0072234	GA2OX1-1	Unigene0001504	ERF110-2	0.931673	15	0.0621115
Unigene0072234	GA2OX1-1	Unigene0050969	NFYA3	0.931065	15	0.062071
Unigene0072234	GA2OX1-1	Unigene0046018	TCP3-2	0.930915	15	0.062061
Unigene0072234	GA2OX1-1	Unigene0023059	ACS3	0.925522	15	0.0617015
Unigene0072234	GA2OX1-1	Unigene0081027	TDC2	0.924394	15	0.0616263
Unigene0072234	GA2OX1-1	Unigene0048644	COL4-2	0.922746	15	0.0615164
Unigene0072234	GA2OX1-1	Unigene0046414	ABCB11-2	0.919566	25	0.0367826
Unigene0072234	GA2OX1-1	Unigene0035600	GH3.6-1	0.918914	15	0.0612609
Unigene0072234	GA2OX1-1	Unigene0000332	RGA1-1	0.918877	5	0.183775
Unigene0072234	GA2OX1-1	Unigene0003343	LE	0.917852	25	0.0367141
Unigene0072234	GA2OX1-1	Unigene0027790	ACX1-2	0.917545	25	0.0367018
Unigene0072234	GA2OX1-1	Unigene0068343	WRKY12-2	0.917427	25	0.0366971
Unigene0072234	GA2OX1-1	Unigene0034454	GASA4-1	0.915734	25	0.0366294
Unigene0072234	GA2OX1-1	Unigene0040513	SPL6-2	0.91369	15	0.0609127
Unigene0072234	GA2OX1-1	Unigene0023550	ELF3-2	0.913244	25	0.0365298
Unigene0072234	GA2OX1-1	Unigene0079111	KO-2	0.912886	25	0.0365154
Unigene0072235	GA2OX1-2	Unigene0072495	CYP734A1-2	0.987195	5	0.197439
Unigene0072235	GA2OX1-2	Unigene0000595	AHP1-1	0.985761	5	0.197152
Unigene0072235	GA2OX1-2	Unigene0081027	TDC2	0.985229	5	0.197046
Unigene0072235	GA2OX1-2	Unigene0072837	FAR1-2	0.983853	5	0.196771
Unigene0072235	GA2OX1-2	Unigene0003343	LE	0.982419	5	0.196484
Unigene0072235	GA2OX1-2	Unigene0072248	SAG113	0.981057	5	0.196211
Unigene0072235	GA2OX1-2	Unigene0082023	NOOT1	0.98066	5	0.196132
Unigene0072235	GA2OX1-2	Unigene0048644	COL4-2	0.979223	5	0.195845
Unigene0072235	GA2OX1-2	Unigene0055840	AP2-2	0.977124	5	0.195425
Unigene0072235	GA2OX1-2	Unigene0023059	ACS3	0.975357	15	0.0650238
Unigene0072235	GA2OX1-2	Unigene0004143	BHLH113	0.975183	15	0.0650122
Unigene0072235	GA2OX1-2	Unigene0050969	NFYA3	0.971613	15	0.0647742
Unigene0072235	GA2OX1-2	Unigene0046414	ABCB11-2	0.965633	15	0.0643755
Unigene0072235	GA2OX1-2	Unigene0003845	SAUR50-1	0.964971	15	0.0643314
Unigene0072235	GA2OX1-2	Unigene0034454	GASA4-1	0.963186	15	0.0642124
Unigene0072235	GA2OX1-2	Unigene0034570	COL16-3	0.961803	15	0.0641202
Unigene0072235	GA2OX1-2	Unigene0001504	ERF110-2	0.960394	15	0.0640262
Unigene0072235	GA2OX1-2	Unigene0056708	CYP707A4-3	0.960217	15	0.0640145
Unigene0072235	GA2OX1-2	Unigene0043978	CYP724B1	0.959644	15	0.0639763
Unigene0072235	GA2OX1-2	Unigene0023550	ELF3-2	0.956108	25	0.0382443
Unigene0072235	GA2OX1-2	Unigene0031687	WRKY13	0.955235	25	0.0382094
Unigene0072235	GA2OX1-2	Unigene0011391	KAN2	0.954936	25	0.0381975
Unigene0072235	GA2OX1-2	Unigene0079111	KO-2	0.954628	25	0.0381851
Unigene0072235	GA2OX1-2	Unigene0033526	YUC2	0.954624	25	0.0381849
Unigene0072235	GA2OX1-2	Unigene0023023	ERF095	0.954395	25	0.0381758
Unigene0072235	GA2OX1-2	Unigene0021435	AUX28-1	0.954301	25	0.0381721
Unigene0072235	GA2OX1-2	Unigene0027842	KAN1	0.954006	25	0.0381602
Unigene0072235	GA2OX1-2	Unigene0076621	COL1	0.953852	25	0.0381541
Unigene0072235	GA2OX1-2	Unigene0020630	CKX3	0.949035	25	0.0379614
Unigene0080816	GA2OX2	Unigene0011667	ERF019	0.995684	5	0.199137
Unigene0080816	GA2OX2	Unigene0018255	ERF1A	0.991675	5	0.198335
Unigene0080816	GA2OX2	Unigene0047265	ACX1.2	0.987851	5	0.19757
Unigene0080816	GA2OX2	Unigene0056708	CYP707A4-3	0.985092	5	0.197018
Unigene0080816	GA2OX2	Unigene0052910	TCP11	0.981981	5	0.196396
Unigene0080816	GA2OX2	Unigene0033526	YUC2	0.978863	5	0.195773
Unigene0080816	GA2OX2	Unigene0001504	ERF110-2	0.976665	5	0.195333
Unigene0080816	GA2OX2	Unigene0050969	NFYA3	0.976255	5	0.195251
Unigene0080816	GA2OX2	Unigene0000405	HMGB2-1	0.976242	5	0.195248
Unigene0080816	GA2OX2	Unigene0043978	CYP724B1	0.975853	5	0.195171
Unigene0080816	GA2OX2	Unigene0055840	AP2-2	0.975144	15	0.0650096
Unigene0080816	GA2OX2	Unigene0008158	KAN4	0.974354	15	0.064957
Unigene0080816	GA2OX2	Unigene0004143	BHLH113	0.973696	15	0.064913
Unigene0080816	GA2OX2	Unigene0040394	BA13-3	0.973044	15	0.0648696
Unigene0080816	GA2OX2	Unigene0079732	PIF1	0.971849	15	0.0647899
Unigene0080816	GA2OX2	Unigene0012426	CKX5-1	0.971392	15	0.0647595
Unigene0080816	GA2OX2	Unigene0020630	CKX3	0.970662	15	0.0647108
Unigene0080816	GA2OX2	Unigene0021435	AUX28-1	0.97047	15	0.064698
Unigene0080816	GA2OX2	Unigene0076621	COL1	0.969785	15	0.0646524
Unigene0080816	GA2OX2	Unigene0051064	CYP734A1-1	0.969559	15	0.0646372
Unigene0080816	GA2OX2	Unigene0048644	COL4-2	0.96917	25	0.0387668
Unigene0080816	GA2OX2	Unigene0020678	HOS3-1	0.968905	25	0.0387562
Unigene0080816	GA2OX2	Unigene0023023	ERF095	0.968836	25	0.0387534
Unigene0080816	GA2OX2	Unigene0020293	ERF1B	0.968154	25	0.0387262
Unigene0080816	GA2OX2	Unigene0046414	ABCB11-2	0.967777	25	0.0387111
Unigene0080816	GA2OX2	Unigene0023059	ACS3	0.967568	25	0.0387027
Unigene0080816	GA2OX2	Unigene0005003	RGLG3	0.966643	25	0.0386657
Unigene0080816	GA2OX2	Unigene0031687	WRKY13	0.966291	25	0.0386516
Unigene0080816	GA2OX2	Unigene0069838	Os01g0656200	0.96588	25	0.0386352
Unigene0080816	GA2OX2	Unigene0006782	PIN2	0.9656	25	0.038624
Unigene0020151	GA2OX8	Unigene0014623	TAF14B-1	0.998742	5	0.199748
Unigene0020151	GA2OX8	Unigene0023799	ARG7-2	0.987946	5	0.197589
Unigene0020151	GA2OX8	Unigene0002215	RGA3-1	0.986675	5	0.197335
Unigene0020151	GA2OX8	Unigene0014652	RAV2	0.984128	5	0.196826
Unigene0020151	GA2OX8	Unigene0050777	LOX1.7	0.982252	5	0.19645
Unigene0020151	GA2OX8	Unigene0073289	SAUR23-2	0.981515	5	0.196303
Unigene0020151	GA2OX8	Unigene0050660	SAUR64	0.979353	5	0.195871
Unigene0020151	GA2OX8	Unigene0080465	At5g01700	0.978225	5	0.195645
Unigene0020151	GA2OX8	Unigene0019151	TGA10	0.975668	5	0.195134
Unigene0020151	GA2OX8	Unigene0038851	LOG7	0.975417	15	0.0650278
Unigene0020151	GA2OX8	Unigene0053989	FTIP1	0.974278	15	0.0649519
Unigene0020151	GA2OX8	Unigene0075089	SAUR50-3	0.972371	5	0.194474
Unigene0020151	GA2OX8	Unigene0072565	ARG7-3	0.97006	15	0.0646707
Unigene0020151	GA2OX8	Unigene0009332	COL4-1	0.969629	15	0.0646419
Unigene0020151	GA2OX8	Unigene0059261	PIN8	0.96901	15	0.0646006
Unigene0020151	GA2OX8	Unigene0012426	CKX5-1	0.964826	15	0.0643218
Unigene0020151	GA2OX8	Unigene0046996	AGL15	0.964684	15	0.0643123
Unigene0020151	GA2OX8	Unigene0050279	ALDH2B4	0.964012	15	0.0642675
Unigene0020151	GA2OX8	Unigene0061354	SAUR15	0.963899	15	0.06426
Unigene0020151	GA2OX8	Unigene0051064	CYP734A1-1	0.963539	25	0.0385416
Unigene0020151	GA2OX8	Unigene0007737	SAUR23-1	0.962944	5	0.192589
Unigene0020151	GA2OX8	Unigene0009544	PIF4/SRL2	0.960993	25	0.0384397
Unigene0020151	GA2OX8	Unigene0018843	SDR2a	0.960751	15	0.0640501
Unigene0020151	GA2OX8	Unigene0020678	HOS3-1	0.9594	25	0.038376
Unigene0020151	GA2OX8	Unigene0005003	RGLG3	0.95922	25	0.0383688
Unigene0020151	GA2OX8	Unigene0006782	PIN2	0.959136	25	0.0383654
Unigene0020151	GA2OX8	Unigene0052939	At4g34880-2	0.957753	25	0.0383101
Unigene0020151	GA2OX8	Unigene0078910	DAO-2	0.956753	25	0.0382701
Unigene0020151	GA2OX8	Unigene0023480	EIN3	0.956111	25	0.0382444
Unigene0003343	LE	Unigene0081027	TDC2	0.998157	5	0.199631
Unigene0003343	LE	Unigene0048644	COL4-2	0.996403	5	0.199281
Unigene0003343	LE	Unigene0000595	AHP1-1	0.993538	5	0.198708
Unigene0003343	LE	Unigene0023059	ACS3	0.992977	5	0.198595
Unigene0003343	LE	Unigene0055840	AP2-2	0.988508	5	0.197702
Unigene0003343	LE	Unigene0021435	AUX28-1	0.988021	5	0.197604
Unigene0003343	LE	Unigene0046414	ABCB11-2	0.987834	5	0.197567
Unigene0003343	LE	Unigene0034570	COL16-3	0.986016	5	0.197203
Unigene0003343	LE	Unigene0004143	BHLH113	0.983015	5	0.196603
Unigene0003343	LE	Unigene0050969	NFYA3	0.981131	15	0.0654087
Unigene0003343	LE	Unigene0072248	SAG113	0.981015	15	0.065401
Unigene0003343	LE	Unigene0072837	FAR1-2	0.980199	15	0.0653466
Unigene0003343	LE	Unigene0033526	YUC2	0.97986	15	0.065324
Unigene0003343	LE	Unigene0020630	CKX3	0.979772	15	0.0653181
Unigene0003343	LE	Unigene0076621	COL1	0.979584	15	0.0653056
Unigene0003343	LE	Unigene0044607	LOG5-2	0.978913	15	0.0652608
Unigene0003343	LE	Unigene0079330	SCL3	0.977178	5	0.195436
Unigene0003343	LE	Unigene0072495	CYP734A1-2	0.97692	15	0.065128
Unigene0003343	LE	Unigene0023023	ERF095	0.975637	15	0.0650425
Unigene0003343	LE	Unigene0003845	SAUR50-1	0.975377	15	0.0650251
Unigene0003343	LE	Unigene0056708	CYP707A4-3	0.974961	25	0.0389984
Unigene0003343	LE	Unigene0052910	TCP11	0.974549	25	0.038982
Unigene0003343	LE	Unigene0043978	CYP724B1	0.974428	25	0.0389771
Unigene0003343	LE	Unigene0031687	WRKY13	0.974112	25	0.0389645
Unigene0003343	LE	Unigene0040394	BA13-3	0.973799	25	0.038952
Unigene0003343	LE	Unigene0023550	ELF3-2	0.972453	15	0.0648302
Unigene0003343	LE	Unigene0069838	Os01g0656200	0.970768	15	0.0647179
Unigene0003343	LE	Unigene0006782	PIN2	0.970637	25	0.0388255
Unigene0003343	LE	Unigene0034454	GASA4-1	0.970272	25	0.0388109
Unigene0080185	GAI-2	Unigene0055659	GAI1	0.928509	5	0.185702
Unigene0080185	GAI-2	Unigene0011399	BKI1-1	-0.921987	5	-0.184397
Unigene0080185	GAI-2	Unigene0004193	TIR1	0.90928	5	0.181856
Unigene0080185	GAI-2	Unigene0024424	HOS3-2	-0.908199	5	-0.18164
Unigene0080185	GAI-2	Unigene0046498	CYCD3-3-3	0.898384	5	0.179677
Unigene0080185	GAI-2	Unigene0079502	ERF4-1	0.895473	5	0.179095
Unigene0080185	GAI-2	Unigene0003666	IAA26-1	0.877837	5	0.175567
Unigene0080185	GAI-2	Unigene0077927	SVP-6	0.875842	5	0.175168
Unigene0080185	GAI-2	Unigene0052904	ILR1	-0.872006	5	-0.174401
Unigene0080185	GAI-2	Unigene0024763	SCR	0.869726	5	0.173945
Unigene0080185	GAI-2	Unigene0073322	SAUR40	-0.863544	15	-0.0575696
Unigene0080185	GAI-2	Unigene0002242	SVP-3	0.862242	15	0.0574828
Unigene0080185	GAI-2	Unigene0025046	CDF3-1	-0.86125	15	-0.0574167
Unigene0080185	GAI-2	Unigene0005580	SPL8	0.858784	15	0.0572523
Unigene0080185	GAI-2	Unigene0075436	GH3.1-3	0.858532	15	0.0572354
Unigene0080185	GAI-2	Unigene0057709	RGA3-4	-0.853712	15	-0.0569142
Unigene0080185	GAI-2	Unigene0054341	Os03g0162200	0.848346	15	0.0565564
Unigene0080185	GAI-2	Unigene0081300	IAA29	0.848312	15	0.0565541
Unigene0080185	GAI-2	Unigene0050219	TCP5-2	-0.84777	15	-0.056518
Unigene0080185	GAI-2	Unigene0060078	LAX5	0.844227	15	0.0562818
Unigene0080185	GAI-2	Unigene0048427	ARF9-1	0.843252	25	0.0337301
Unigene0080185	GAI-2	Unigene0058065	CYP707A1	0.84102	25	0.0336408
Unigene0080185	GAI-2	Unigene0002224	UNE10	-0.839529	25	-0.0335812
Unigene0080185	GAI-2	Unigene0025243	TAR3	0.836527	25	0.0334611
Unigene0080185	GAI-2	Unigene0004721	COL11	-0.836089	25	-0.0334436
Unigene0080185	GAI-2	Unigene0041539	TYDC2	0.833934	25	0.0333574
Unigene0080185	GAI-2	Unigene0014877	EFL1	-0.831782	25	-0.0332713
Unigene0080185	GAI-2	Unigene0048462	ERF4-2	0.82857	15	0.055238
Unigene0080185	GAI-2	Unigene0035973	MYC2-3	0.828305	25	0.0331322
Unigene0080185	GAI-2	Unigene0042594	GH3.1-1	0.827238	25	0.0330895
Unigene0055659	GAI1	Unigene0046498	CYCD3-3-3	0.978919	5	0.195784
Unigene0055659	GAI1	Unigene0024763	SCR	0.975331	5	0.195066
Unigene0055659	GAI1	Unigene0004193	TIR1	0.966857	5	0.193371
Unigene0055659	GAI1	Unigene0077927	SVP-6	0.965262	5	0.193052
Unigene0055659	GAI1	Unigene0003666	IAA26-1	0.964569	5	0.192914
Unigene0055659	GAI1	Unigene0075436	GH3.1-3	0.963618	5	0.192724
Unigene0055659	GAI1	Unigene0005580	SPL8	0.963339	5	0.192668
Unigene0055659	GAI1	Unigene0054341	Os03g0162200	0.960843	5	0.192169
Unigene0055659	GAI1	Unigene0060078	LAX5	0.960611	5	0.192122
Unigene0055659	GAI1	Unigene0048427	ARF9-1	0.951894	5	0.190379
Unigene0055659	GAI1	Unigene0051842	CYCD3-3-2	0.947195	15	0.0631463
Unigene0055659	GAI1	Unigene0002242	SVP-3	0.946603	15	0.0631069
Unigene0055659	GAI1	Unigene0004553	ARF5	0.937855	15	0.0625237
Unigene0055659	GAI1	Unigene0072704	MSI4	0.934532	15	0.0623021
Unigene0055659	GAI1	Unigene0081300	IAA29	0.934356	15	0.0622904
Unigene0055659	GAI1	Unigene0033776	WRKY70-1	0.932392	15	0.0621594
Unigene0055659	GAI1	Unigene0041539	TYDC2	0.929852	15	0.0619901
Unigene0055659	GAI1	Unigene0050219	TCP5-2	-0.926524	15	-0.0617683
Unigene0055659	GAI1	Unigene0042594	GH3.1-1	0.925649	15	0.0617099
Unigene0055659	GAI1	Unigene0057494	ERF6	0.917188	25	0.0366875
Unigene0055659	GAI1	Unigene0008521	SPL7	0.915227	25	0.0366091
Unigene0055659	GAI1	Unigene0025243	TAR3	0.913436	25	0.0365375
Unigene0055659	GAI1	Unigene0049713	SVP-5	0.907493	25	0.0362997
Unigene0055659	GAI1	Unigene0076403	SOC1-2	0.907235	25	0.0362894
Unigene0055659	GAI1	Unigene0044222	ERF106	-0.902539	25	-0.0361016
Unigene0055659	GAI1	Unigene0046905	BG1	0.901205	25	0.0360482
Unigene0055659	GAI1	Unigene0058065	CYP707A1	0.900603	25	0.0360241
Unigene0055659	GAI1	Unigene0057653	GASA3-2	0.899727	25	0.0359891
Unigene0055659	GAI1	Unigene0002224	UNE10	-0.894834	25	-0.0357933
Unigene0000332	RGA1-1	Unigene0002284	FAR1-1	0.984759	5	0.196952
Unigene0000332	RGA1-1	Unigene0023961	SAUR72	0.962345	5	0.192469
Unigene0000332	RGA1-1	Unigene0014987	LFY	0.954817	5	0.190963
Unigene0000332	RGA1-1	Unigene0082023	NOOT1	0.946141	5	0.189228
Unigene0000332	RGA1-1	Unigene0043908	FD	0.936478	5	0.187296
Unigene0000332	RGA1-1	Unigene0056687	TCP15-2	0.930751	5	0.18615
Unigene0000332	RGA1-1	Unigene0007931	GID1B-2	0.92618	5	0.185236
Unigene0000332	RGA1-1	Unigene0079929	GH3.9	0.921821	5	0.184364
Unigene0000332	RGA1-1	Unigene0072235	GA2OX1-2	0.917974	15	0.0611982
Unigene0000332	RGA1-1	Unigene0040513	SPL6-2	0.906047	15	0.0604031
Unigene0000332	RGA1-1	Unigene0034570	COL16-3	0.90536	15	0.0603573
Unigene0000332	RGA1-1	Unigene0072837	FAR1-2	0.900667	15	0.0600445
Unigene0000332	RGA1-1	Unigene0032932	PP2C51-1	0.899251	15	0.0599501
Unigene0000332	RGA1-1	Unigene0078016	XTH22	0.896729	15	0.0597819
Unigene0000332	RGA1-1	Unigene0011391	KAN2	0.88806	15	0.059204
Unigene0000332	RGA1-1	Unigene0079916	RR22	0.887877	15	0.0591918
Unigene0000332	RGA1-1	Unigene0003343	LE	0.886965	15	0.059131
Unigene0000332	RGA1-1	Unigene0081027	TDC2	0.885979	15	0.0590653
Unigene0000332	RGA1-1	Unigene0035600	GH3.6-1	0.8855	25	0.03542
Unigene0000332	RGA1-1	Unigene0046414	ABCB11-2	0.882756	25	0.0353103
Unigene0000332	RGA1-1	Unigene0048644	COL4-2	0.881716	25	0.0352686
Unigene0000332	RGA1-1	Unigene0072248	SAG113	0.878498	25	0.0351399
Unigene0000332	RGA1-1	Unigene0081883	HAB2	0.877987	15	0.0585325
Unigene0000332	RGA1-1	Unigene0064475	SRK2E	0.87676	25	0.0350704
Unigene0000332	RGA1-1	Unigene0072495	CYP734A1-2	0.876462	25	0.0350585
Unigene0000332	RGA1-1	Unigene0069838	Os01g0656200	0.873565	25	0.0349426
Unigene0000332	RGA1-1	Unigene0023059	ACS3	0.872077	25	0.0348831
Unigene0000332	RGA1-1	Unigene0078849	BHLH14	0.865463	5	0.173093
Unigene0058486	RGA1-2	Unigene0077350	PAD4	0.925835	5	0.185167
Unigene0058486	RGA1-2	Unigene0079102	LAX3	-0.907184	5	-0.181437
Unigene0058486	RGA1-2	Unigene0012702	ERF053	0.892886	5	0.178577
Unigene0058486	RGA1-2	Unigene0028888	CYP707A2-2	0.869007	5	0.173801
Unigene0058486	RGA1-2	Unigene0002000	ARG7-8	0.855358	5	0.171072
Unigene0058486	RGA1-2	Unigene0025032	AHP4	0.851609	5	0.170322
Unigene0058486	RGA1-2	Unigene0080003	CPK1	0.844487	5	0.168897
Unigene0058486	RGA1-2	Unigene0002591	WRKY40-1	0.840507	5	0.168101
Unigene0058486	RGA1-2	Unigene0043021	SAUR36-3	0.808424	5	0.161685
Unigene0058486	RGA1-2	Unigene0002502	RGA2	0.800008	5	0.160002
Unigene0002502	RGA2	Unigene0023309	PUB13-2	0.891427	5	0.178285
Unigene0002502	RGA2	Unigene0007214	ZOG1	-0.853832	5	-0.170766
Unigene0002502	RGA2	Unigene0065044	TYDC1	-0.83624	5	-0.167248
Unigene0002502	RGA2	Unigene0007215	ZOX1	-0.822177	5	-0.164435
Unigene0002502	RGA2	Unigene0079102	LAX3	-0.812636	5	-0.162527
Unigene0002215	RGA3-1	Unigene0050777	LOX1.7	0.994956	5	0.198991
Unigene0002215	RGA3-1	Unigene0014623	TAF14B-1	0.990048	5	0.19801
Unigene0002215	RGA3-1	Unigene0053989	FTIP1	0.99	5	0.198
Unigene0002215	RGA3-1	Unigene0051064	CYP734A1-1	0.986752	5	0.19735
Unigene0002215	RGA3-1	Unigene0038851	LOG7	0.984314	5	0.196863
Unigene0002215	RGA3-1	Unigene0009332	COL4-1	0.982811	5	0.196562
Unigene0002215	RGA3-1	Unigene0012426	CKX5-1	0.982671	5	0.196534
Unigene0002215	RGA3-1	Unigene0006782	PIN2	0.981565	5	0.196313
Unigene0002215	RGA3-1	Unigene0005003	RGLG3	0.977299	15	0.0651532
Unigene0002215	RGA3-1	Unigene0080884	NFYB5	0.976655	15	0.0651103
Unigene0002215	RGA3-1	Unigene0040394	BA13-3	0.976284	15	0.0650856
Unigene0002215	RGA3-1	Unigene0019151	TGA10	0.97566	15	0.065044
Unigene0002215	RGA3-1	Unigene0023799	ARG7-2	0.975525	15	0.065035
Unigene0002215	RGA3-1	Unigene0059261	PIN8	0.975505	15	0.0650336
Unigene0002215	RGA3-1	Unigene0043978	CYP724B1	0.975312	15	0.0650208
Unigene0002215	RGA3-1	Unigene0033526	YUC2	0.974652	15	0.0649768
Unigene0002215	RGA3-1	Unigene0020678	HOS3-1	0.974201	15	0.0649467
Unigene0002215	RGA3-1	Unigene0056708	CYP707A4-3	0.973261	15	0.0648841
Unigene0002215	RGA3-1	Unigene0009544	PIF4/SRL2	0.973086	25	0.0389235
Unigene0002215	RGA3-1	Unigene0073289	SAUR23-2	0.971904	25	0.0388762
Unigene0002215	RGA3-1	Unigene0023023	ERF095	0.971673	25	0.0388669
Unigene0002215	RGA3-1	Unigene0047265	ACX1.2	0.971581	25	0.0388632
Unigene0002215	RGA3-1	Unigene0052939	At4g34880-2	0.971395	25	0.0388558
Unigene0002215	RGA3-1	Unigene0020630	CKX3	0.970499	25	0.0388199
Unigene0002215	RGA3-1	Unigene0079732	PIF1	0.969854	25	0.0387942
Unigene0002215	RGA3-1	Unigene0061354	SAUR15	0.969148	25	0.0387659
Unigene0002215	RGA3-1	Unigene0044607	LOG5-2	0.968793	25	0.0387517
Unigene0002215	RGA3-1	Unigene0014652	RAV2	0.968385	25	0.0387354
Unigene0031711	RGA3-2	Unigene0053229	ARF17-2	0.986003	5	0.197201
Unigene0031711	RGA3-2	Unigene0012702	ERF053	0.969142	5	0.193828
Unigene0031711	RGA3-2	Unigene0081896	LOG5-3	0.965526	5	0.193105
Unigene0031711	RGA3-2	Unigene0047055	PR1B1-3	0.956997	5	0.191399
Unigene0031711	RGA3-2	Unigene0062511	ADO3	0.946114	5	0.189223
Unigene0031711	RGA3-2	Unigene0011226	PIN5	0.93877	5	0.187754
Unigene0031711	RGA3-2	Unigene0050965	APRR5-1	0.92199	5	0.184398
Unigene0031711	RGA3-2	Unigene0007954	JMJ30	0.920434	5	0.184087
Unigene0031711	RGA3-2	Unigene0001497	COL16-2	0.920356	5	0.184071
Unigene0031711	RGA3-2	Unigene0012976	ARF18-1	-0.919088	15	-0.0612725
Unigene0031711	RGA3-2	Unigene0002591	WRKY40-1	0.910707	5	0.182141
Unigene0031711	RGA3-2	Unigene0052704	METK5-2	0.903331	15	0.060222
Unigene0031711	RGA3-2	Unigene0073238	COL9-2	0.901983	15	0.0601322
Unigene0031711	RGA3-2	Unigene0057618	NFYA2	0.899144	15	0.0599429
Unigene0031711	RGA3-2	Unigene0017012	ARF17-1	0.896164	15	0.0597442
Unigene0031711	RGA3-2	Unigene0015724	PCRK1-1	0.896006	15	0.0597337
Unigene0031711	RGA3-2	Unigene0080498	IPT5	0.892781	15	0.0595188
Unigene0031711	RGA3-2	Unigene0068477	UGT73C3-1	0.889562	15	0.0593041
Unigene0031711	RGA3-2	Unigene0057318	ALTA10-1	0.889356	15	0.0592904
Unigene0031711	RGA3-2	Unigene0032471	CKX7	0.886743	25	0.0354697
Unigene0031711	RGA3-2	Unigene0048485	ALDH3F1-1	-0.886555	25	-0.0354622
Unigene0031711	RGA3-2	Unigene0051945	NFYA7	0.885816	25	0.0354327
Unigene0031711	RGA3-2	Unigene0080534	OPR2	0.884704	25	0.0353882
Unigene0031711	RGA3-2	Unigene0025032	AHP4	0.884136	15	0.0589424
Unigene0031711	RGA3-2	Unigene0074638	TGA9	0.878919	25	0.0351568
Unigene0031711	RGA3-2	Unigene0008553	ERF008-1	0.870969	25	0.0348388
Unigene0031711	RGA3-2	Unigene0047056	PRMS	0.867453	15	0.0578302
Unigene0031711	RGA3-2	Unigene0010705	CEPR1	0.861351	25	0.0344541
Unigene0031711	RGA3-2	Unigene0079916	RR22	0.856138	25	0.0342455
Unigene0057514	RGA3-3	Unigene0000157	PAL1-1	0.991089	5	0.198218
Unigene0057514	RGA3-3	Unigene0071396	TIFY10A-1	0.987615	5	0.197523
Unigene0057514	RGA3-3	Unigene0022954	SAUR32-2	0.987327	5	0.197465
Unigene0057514	RGA3-3	Unigene0046240	JAR4-2	0.986063	5	0.197213
Unigene0057514	RGA3-3	Unigene0008662	ARF9-2	0.984573	5	0.196915
Unigene0057514	RGA3-3	Unigene0011261	IAA14-1	0.984529	5	0.196906
Unigene0057514	RGA3-3	Unigene0021540	CYP707A4-2	0.982499	5	0.1965
Unigene0057514	RGA3-3	Unigene0028890	CYP707A2-3	0.980977	5	0.196195
Unigene0057514	RGA3-3	Unigene0080702	PAL1-2	0.980965	5	0.196193
Unigene0057514	RGA3-3	Unigene0047144	ACO3-2	0.979366	5	0.195873
Unigene0057514	RGA3-3	Unigene0059183	IPT3	0.97811	15	0.0652073
Unigene0057514	RGA3-3	Unigene0023480	EIN3	0.978041	15	0.0652028
Unigene0057514	RGA3-3	Unigene0021192	LHY-1	0.9772	15	0.0651467
Unigene0057514	RGA3-3	Unigene0080498	IPT5	0.977105	5	0.195421
Unigene0057514	RGA3-3	Unigene0017653	ERF008-2	0.976116	5	0.195223
Unigene0057514	RGA3-3	Unigene0001900	PAL3-1	0.974856	15	0.0649904
Unigene0057514	RGA3-3	Unigene0079882	CKX6	0.974627	15	0.0649751
Unigene0057514	RGA3-3	Unigene0017012	ARF17-1	0.969036	5	0.193807
Unigene0057514	RGA3-3	Unigene0050279	ALDH2B4	0.967865	15	0.0645243
Unigene0057514	RGA3-3	Unigene0018011	PR1B1-2	0.96574	15	0.0643826
Unigene0057514	RGA3-3	Unigene0038134	AP2-1	0.963509	25	0.0385403
Unigene0057514	RGA3-3	Unigene0027833	EFM-2	0.962124	15	0.0641416
Unigene0057514	RGA3-3	Unigene0043005	HMGB2-3	0.960533	15	0.0640355
Unigene0057514	RGA3-3	Unigene0001788	YUC6	0.958963	25	0.0383585
Unigene0057514	RGA3-3	Unigene0062739	PAL1-3	0.954139	25	0.0381655
Unigene0057514	RGA3-3	Unigene0063774	UGT73C3-3	0.953134	25	0.0381254
Unigene0057514	RGA3-3	Unigene0022666	RGLG2-1	0.951474	5	0.190295
Unigene0057514	RGA3-3	Unigene0045175	Acaa1b	0.950992	25	0.0380397
Unigene0057514	RGA3-3	Unigene0048821	Aldh1a1	0.950764	25	0.0380305
Unigene0057709	RGA3-4	Unigene0052904	ILR1	0.975633	5	0.195127
Unigene0057709	RGA3-4	Unigene0079502	ERF4-1	-0.946344	5	-0.189269
Unigene0057709	RGA3-4	Unigene0012864	ATX1	0.945247	5	0.189049
Unigene0057709	RGA3-4	Unigene0073753	PP2C06-2	0.944073	5	0.188815
Unigene0057709	RGA3-4	Unigene0006118	MYC2-1	-0.935094	5	-0.187019
Unigene0057709	RGA3-4	Unigene0053502	AHG1	0.927796	5	0.185559
Unigene0057709	RGA3-4	Unigene0025046	CDF3-1	0.927443	5	0.185489
Unigene0057709	RGA3-4	Unigene0011444	EFM-1	0.918198	5	0.18364
Unigene0057709	RGA3-4	Unigene0037260	SPA4	0.913889	5	0.182778
Unigene0057709	RGA3-4	Unigene0048462	ERF4-2	-0.907555	5	-0.181511
Unigene0057709	RGA3-4	Unigene0042594	GH3.1-1	-0.905963	15	-0.0603976
Unigene0057709	RGA3-4	Unigene0014877	EFL1	0.903916	15	0.060261
Unigene0057709	RGA3-4	Unigene0046436	ALDH3I1	0.901993	15	0.0601328
Unigene0057709	RGA3-4	Unigene0054017	CIA2	0.896371	15	0.0597581
Unigene0057709	RGA3-4	Unigene0008553	ERF008-1	0.894364	15	0.0596243
Unigene0057709	RGA3-4	Unigene0024231	SAUR36-1	0.889279	15	0.0592853
Unigene0057709	RGA3-4	Unigene0004292	ABA2	0.888233	15	0.0592155
Unigene0057709	RGA3-4	Unigene0006755	RAF1.2	0.88823	15	0.0592153
Unigene0057709	RGA3-4	Unigene0019810	AP1-1	0.887072	15	0.0591381
Unigene0057709	RGA3-4	Unigene0039905	COP1	0.886665	15	0.059111
Unigene0057709	RGA3-4	Unigene0035973	MYC2-3	-0.882846	15	-0.0588564
Unigene0057709	RGA3-4	Unigene0076476	CCD4	0.881622	25	0.0352649
Unigene0057709	RGA3-4	Unigene0080534	OPR2	0.880197	25	0.0352079
Unigene0057709	RGA3-4	Unigene0057321	ALTA10-3	0.879828	25	0.0351931
Unigene0057709	RGA3-4	Unigene0071039	HST-2	0.8794	25	0.035176
Unigene0057709	RGA3-4	Unigene0057320	ALTA10-2	0.878011	25	0.0351204
Unigene0057709	RGA3-4	Unigene0061496	PHYE	-0.874469	25	-0.0349787
Unigene0057709	RGA3-4	Unigene0057318	ALTA10-1	0.874226	25	0.034969
Unigene0057709	RGA3-4	Unigene0022953	LOG3	0.872486	25	0.0348994
Unigene0057709	RGA3-4	Unigene0081727	PR1B1-4	0.870153	25	0.0348061
Unigene0020969	RGA5	Unigene0038894	PCRK1-2	0.984377	5	0.196875
Unigene0020969	RGA5	Unigene0073230	DPBF3	0.98422	5	0.196844
Unigene0020969	RGA5	Unigene0008335	TOGT1	0.978622	5	0.195724
Unigene0020969	RGA5	Unigene0052891	PAN	0.940249	5	0.18805
Unigene0020969	RGA5	Unigene0038135	RAP2-7	0.935457	5	0.187091
Unigene0020969	RGA5	Unigene0004859	ARR6	0.934916	5	0.186983
Unigene0020969	RGA5	Unigene0010488	ARR4	0.925916	5	0.185183
Unigene0020969	RGA5	Unigene0075603	SAUR50-5	0.920505	5	0.184101
Unigene0020969	RGA5	Unigene0074380	IAA13	0.920307	5	0.184061
Unigene0020969	RGA5	Unigene0028137	ARR9	0.917009	5	0.183402
Unigene0020969	RGA5	Unigene0007420	IAA26-2	0.916781	15	0.0611188
Unigene0020969	RGA5	Unigene0055707	PIN1C-1	0.915085	15	0.0610057
Unigene0020969	RGA5	Unigene0013831	PHOT1	-0.914691	15	-0.0609794
Unigene0020969	RGA5	Unigene0078743	ALDH2B7-2	0.914402	15	0.0609602
Unigene0020969	RGA5	Unigene0011390	SPL6-1	0.912255	15	0.060817
Unigene0020969	RGA5	Unigene0037822	PYL3	0.910282	15	0.0606854
Unigene0020969	RGA5	Unigene0041076	ERF5-2	-0.90503	5	-0.181006
Unigene0020969	RGA5	Unigene0013135	ERF118-1	0.904942	15	0.0603294
Unigene0020969	RGA5	Unigene0055708	PIN1C-2	0.904938	15	0.0603292
Unigene0020969	RGA5	Unigene0074195	ARF2-1	0.904701	15	0.0603134
Unigene0020969	RGA5	Unigene0079112	KO-1	0.904006	25	0.0361602
Unigene0020969	RGA5	Unigene0062742	PAL-4	-0.903312	15	-0.0602208
Unigene0020969	RGA5	Unigene0072728	EDS1	0.901064	5	0.180213
Unigene0020969	RGA5	Unigene0033877	ABCB14-1	0.900635	25	0.0360254
Unigene0020969	RGA5	Unigene0046018	TCP3-2	0.89947	25	0.0359788
Unigene0020969	RGA5	Unigene0011391	KAN2	0.899337	25	0.0359735
Unigene0020969	RGA5	Unigene0064475	SRK2E	0.89687	15	0.0597914
Unigene0020969	RGA5	Unigene0074196	ARF2-2	0.896341	5	0.179268
Unigene0020969	RGA5	Unigene0078839	IAA26-3	0.895508	25	0.0358203
Unigene0020969	RGA5	Unigene0009319	AHK4	0.894199	25	0.035768
Unigene0079330	SCL3	Unigene0021435	AUX28-1	0.993748	5	0.19875
Unigene0079330	SCL3	Unigene0055840	AP2-2	0.982681	5	0.196536
Unigene0079330	SCL3	Unigene0043681	SAUR36-4	0.981901	5	0.19638
Unigene0079330	SCL3	Unigene0052910	TCP11	0.980637	5	0.196127
Unigene0079330	SCL3	Unigene0076621	COL1	0.978943	5	0.195789
Unigene0079330	SCL3	Unigene0081027	TDC2	0.97781	5	0.195562
Unigene0079330	SCL3	Unigene0014178	LOG1-1	0.977092	5	0.195418
Unigene0079330	SCL3	Unigene0048644	COL4-2	0.97693	5	0.195386
Unigene0079330	SCL3	Unigene0000595	AHP1-1	0.972759	15	0.0648506
Unigene0079330	SCL3	Unigene0027842	KAN1	0.970916	15	0.0647277
Unigene0079330	SCL3	Unigene0031687	WRKY13	0.970273	15	0.0646849
Unigene0079330	SCL3	Unigene0056708	CYP707A4-3	0.969564	15	0.0646376
Unigene0079330	SCL3	Unigene0044607	LOG5-2	0.969266	15	0.0646177
Unigene0079330	SCL3	Unigene0007562	YUC4-1	0.969025	15	0.0646017
Unigene0079330	SCL3	Unigene0069836	PP2C51-2	0.968982	5	0.193796
Unigene0079330	SCL3	Unigene0021539	CYP707A4-1	0.968744	5	0.193749
Unigene0079330	SCL3	Unigene0006782	PIN2	0.967493	15	0.0644995
Unigene0079330	SCL3	Unigene0050969	NFYA3	0.966175	15	0.0644117
Unigene0079330	SCL3	Unigene0034570	COL16-3	0.965932	15	0.0643955
Unigene0079330	SCL3	Unigene0033526	YUC2	0.964239	25	0.0385696
Unigene0079330	SCL3	Unigene0003845	SAUR50-1	0.964126	25	0.038565
Unigene0079330	SCL3	Unigene0023059	ACS3	0.964027	25	0.0385611
Unigene0079330	SCL3	Unigene0040394	BA13-3	0.963392	25	0.0385357
Unigene0079330	SCL3	Unigene0004143	BHLH113	0.962844	25	0.0385138
Unigene0079330	SCL3	Unigene0069838	Os01g0656200	0.962104	25	0.0384841
Unigene0079330	SCL3	Unigene0046414	ABCB11-2	0.961667	25	0.0384667
Unigene0079330	SCL3	Unigene0020630	CKX3	0.961364	25	0.0384546
Unigene0079330	SCL3	Unigene0052939	At4g34880-2	0.960448	25	0.0384179
Unigene0024763	SCR	Unigene0060078	LAX5	0.997223	5	0.199445
Unigene0024763	SCR	Unigene0046498	CYCD3-3-3	0.99363	5	0.198726
Unigene0024763	SCR	Unigene0075436	GH3.1-3	0.993415	5	0.198683
Unigene0024763	SCR	Unigene0005580	SPL8	0.991539	5	0.198308
Unigene0024763	SCR	Unigene0054341	Os03g0162200	0.991117	5	0.198223
Unigene0024763	SCR	Unigene0051842	CYCD3-3-2	0.990507	5	0.198101
Unigene0024763	SCR	Unigene0004553	ARF5	0.985591	5	0.197118
Unigene0024763	SCR	Unigene0072704	MSI4	0.980516	5	0.196103
Unigene0024763	SCR	Unigene0048427	ARF9-1	0.976371	5	0.195274
Unigene0024763	SCR	Unigene0077927	SVP-6	0.97637	5	0.195274
Unigene0024763	SCR	Unigene0041539	TYDC2	0.97544	5	0.195088
Unigene0024763	SCR	Unigene0002242	SVP-3	0.96954	5	0.193908
Unigene0024763	SCR	Unigene0033776	WRKY70-1	0.968496	5	0.193699
Unigene0024763	SCR	Unigene0025243	TAR3	0.9655	15	0.0643667
Unigene0024763	SCR	Unigene0003666	IAA26-1	0.965481	15	0.0643654
Unigene0024763	SCR	Unigene0057494	ERF6	0.962861	15	0.0641908
Unigene0024763	SCR	Unigene0049713	SVP-5	0.9575	15	0.0638333
Unigene0024763	SCR	Unigene0044222	ERF106	-0.956164	5	-0.191233
Unigene0024763	SCR	Unigene0052680	UGT74B1	0.951972	15	0.0634648
Unigene0024763	SCR	Unigene0076403	SOC1-2	0.94715	15	0.0631433
Unigene0024763	SCR	Unigene0057653	GASA3-2	0.941384	25	0.0376553
Unigene0024763	SCR	Unigene0050219	TCP5-2	-0.939651	25	-0.037586
Unigene0024763	SCR	Unigene0008521	SPL7	0.934273	25	0.0373709
Unigene0024763	SCR	Unigene0004193	TIR1	0.93317	15	0.0622113
Unigene0024763	SCR	Unigene0081300	IAA29	0.931459	25	0.0372583
Unigene0024763	SCR	Unigene0046905	BG1	0.928711	25	0.0371484
Unigene0024763	SCR	Unigene0058065	CYP707A1	0.928054	15	0.0618703
Unigene0024763	SCR	Unigene0010994	TCP5-1	-0.92553	25	-0.0370212
Unigene0024763	SCR	Unigene0004162	NFYB8-1	0.920932	5	0.184186
Unigene0007929	GID1B-1	Unigene0073527	ABCB1	-0.820502	5	-0.1641
Unigene0007929	GID1B-1	Unigene0048148	BEH2-2	-0.817837	5	-0.163567
Unigene0007929	GID1B-1	Unigene0071876	WRKY40-2	0.816155	5	0.163231
Unigene0007931	GID1B-2	Unigene0014987	LFY	0.986696	5	0.197339
Unigene0007931	GID1B-2	Unigene0082023	NOOT1	0.983465	5	0.196693
Unigene0007931	GID1B-2	Unigene0043908	FD	0.982467	5	0.196493
Unigene0007931	GID1B-2	Unigene0023961	SAUR72	0.972421	5	0.194484
Unigene0007931	GID1B-2	Unigene0072837	FAR1-2	0.968922	5	0.193784
Unigene0007931	GID1B-2	Unigene0011391	KAN2	0.96455	5	0.19291
Unigene0007931	GID1B-2	Unigene0013135	ERF118-1	0.962467	5	0.192493
Unigene0007931	GID1B-2	Unigene0079929	GH3.9	0.962294	5	0.192459
Unigene0007931	GID1B-2	Unigene0072248	SAG113	0.954589	15	0.0636393
Unigene0007931	GID1B-2	Unigene0072495	CYP734A1-2	0.952662	15	0.0635108
Unigene0007931	GID1B-2	Unigene0004143	BHLH113	0.952303	15	0.0634869
Unigene0007931	GID1B-2	Unigene0046018	TCP3-2	0.949287	15	0.0632858
Unigene0007931	GID1B-2	Unigene0050969	NFYA3	0.942459	15	0.0628306
Unigene0007931	GID1B-2	Unigene0072235	GA2OX1-2	0.94069	15	0.0627127
Unigene0007931	GID1B-2	Unigene0068343	WRKY12-2	0.939423	15	0.0626282
Unigene0007931	GID1B-2	Unigene0078016	XTH22	0.93829	5	0.187658
Unigene0007931	GID1B-2	Unigene0027790	ACX1-2	0.933987	15	0.0622658
Unigene0007931	GID1B-2	Unigene0048644	COL4-2	0.932875	15	0.0621917
Unigene0007931	GID1B-2	Unigene0081027	TDC2	0.930892	25	0.0372357
Unigene0007931	GID1B-2	Unigene0079111	KO-2	0.929607	25	0.0371843
Unigene0007931	GID1B-2	Unigene0028137	ARR9	0.929577	25	0.0371831
Unigene0007931	GID1B-2	Unigene0002284	FAR1-1	0.928119	5	0.185624
Unigene0007931	GID1B-2	Unigene0055840	AP2-2	0.926409	25	0.0370563
Unigene0007931	GID1B-2	Unigene0034454	GASA4-1	0.924675	25	0.036987
Unigene0007931	GID1B-2	Unigene0034570	COL16-3	0.9243	25	0.036972
Unigene0007931	GID1B-2	Unigene0046414	ABCB11-2	0.924067	25	0.0369627
Unigene0007931	GID1B-2	Unigene0040513	SPL6-2	0.923444	5	0.184689
Unigene0000269	GID1C	Unigene0048257	ABCG14	0.904819	5	0.180964
Unigene0000269	GID1C	Unigene0024473	IAA33	0.837994	5	0.167599
Unigene0000269	GID1C	Unigene0029060	ACS10	0.819279	5	0.163856
Unigene0011336	GID2	Unigene0034378	AUX22B	0.929776	5	0.185955
Unigene0011336	GID2	Unigene0013075	ARF18-2	0.869791	5	0.173958
Unigene0011336	GID2	Unigene0058051	ARF19-2	0.825134	5	0.165027
Unigene0011336	GID2	Unigene0065044	TYDC1	0.80105	5	0.16021
Unigene0011336	GID2	Unigene0017113	BA13-1	-0.800637	5	-0.160127
Unigene0036888	CIGR1-1	Unigene0059249	PP2C38	-0.975739	5	-0.195148
Unigene0036888	CIGR1-1	Unigene0004858	AOG	0.964213	5	0.192843
Unigene0036888	CIGR1-1	Unigene0041539	TYDC2	0.951699	5	0.19034
Unigene0036888	CIGR1-1	Unigene0076995	SARD1	0.95132	5	0.190264
Unigene0036888	CIGR1-1	Unigene0000439	METK5-1	-0.937791	5	-0.187558
Unigene0036888	CIGR1-1	Unigene0025243	TAR3	0.926407	5	0.185281
Unigene0036888	CIGR1-1	Unigene0011399	BKI1-1	-0.920415	5	-0.184083
Unigene0036888	CIGR1-1	Unigene0076403	SOC1-2	0.920222	5	0.184044
Unigene0036888	CIGR1-1	Unigene0079329	TIFY11B	0.917873	5	0.183575
Unigene0036888	CIGR1-1	Unigene0033776	WRKY70-1	0.91264	5	0.182528
Unigene0036888	CIGR1-1	Unigene0002242	SVP-3	0.911325	15	0.060755
Unigene0036888	CIGR1-1	Unigene0060078	LAX5	0.910727	15	0.0607151
Unigene0036888	CIGR1-1	Unigene0046498	CYCD3-3-3	0.906804	15	0.0604536
Unigene0036888	CIGR1-1	Unigene0075436	GH3.1-3	0.904978	15	0.0603319
Unigene0036888	CIGR1-1	Unigene0026100	SAPK3	0.902668	15	0.0601779
Unigene0036888	CIGR1-1	Unigene0010994	TCP5-1	-0.901634	15	-0.0601089
Unigene0036888	CIGR1-1	Unigene0057494	ERF6	0.90087	15	0.060058
Unigene0036888	CIGR1-1	Unigene0058065	CYP707A1	0.898561	15	0.0599041
Unigene0036888	CIGR1-1	Unigene0011398	BKI1-2	-0.893842	5	-0.178768
Unigene0036888	CIGR1-1	Unigene0004553	ARF5	0.891743	15	0.0594496
Unigene0036888	CIGR1-1	Unigene0024763	SCR	0.889862	25	0.0355945
Unigene0036888	CIGR1-1	Unigene0079875	YUC10	0.889476	25	0.035579
Unigene0036888	CIGR1-1	Unigene0020433	HMGB2-2	0.887344	25	0.0354938
Unigene0036888	CIGR1-1	Unigene0052680	UGT74B1	0.886121	25	0.0354448
Unigene0036888	CIGR1-1	Unigene0049713	SVP-5	0.879398	25	0.0351759
Unigene0036888	CIGR1-1	Unigene0042633	PED1-1	0.879052	5	0.17581
Unigene0036888	CIGR1-1	Unigene0051842	CYCD3-3-2	0.876922	25	0.0350769
Unigene0036888	CIGR1-1	Unigene0003666	IAA26-1	0.876169	25	0.0350468
Unigene0036888	CIGR1-1	Unigene0079292	PYL1	-0.875836	15	-0.0583891
Unigene0036888	CIGR1-1	Unigene0005580	SPL8	0.874834	25	0.0349934
Unigene0036889	CIGR1-2	Unigene0081277	LOX3.1	0.823147	5	0.164629
Unigene0036889	CIGR1-2	Unigene0064529	PAL-5	0.820995	5	0.164199
Unigene0036889	CIGR1-2	Unigene0048177	IAA14-2	-0.820351	5	-0.16407
Unigene0036889	CIGR1-2	Unigene0042633	PED1-1	0.817922	5	0.163584
Unigene0070177	GASA2	Unigene0078910	DAO-2	0.995811	5	0.199162
Unigene0070177	GASA2	Unigene0052939	At4g34880-2	0.994779	5	0.198956
Unigene0070177	GASA2	Unigene0009544	PIF4/SRL2	0.994495	5	0.198899
Unigene0070177	GASA2	Unigene0019151	TGA10	0.993872	5	0.198774
Unigene0070177	GASA2	Unigene0048821	Aldh1a1	0.993238	5	0.198648
Unigene0070177	GASA2	Unigene0038851	LOG7	0.992725	5	0.198545
Unigene0070177	GASA2	Unigene0006782	PIN2	0.991101	5	0.19822
Unigene0070177	GASA2	Unigene0044607	LOG5-2	0.990364	5	0.198073
Unigene0070177	GASA2	Unigene0059261	PIN8	0.987718	5	0.197544
Unigene0070177	GASA2	Unigene0040394	BA13-3	0.987548	5	0.19751
Unigene0070177	GASA2	Unigene0009332	COL4-1	0.986555	15	0.0657703
Unigene0070177	GASA2	Unigene0020678	HOS3-1	0.986339	15	0.0657559
Unigene0070177	GASA2	Unigene0053989	FTIP1	0.985961	15	0.0657307
Unigene0070177	GASA2	Unigene0054509	BSK1	0.984186	15	0.0656124
Unigene0070177	GASA2	Unigene0020630	CKX3	0.982444	15	0.0654962
Unigene0070177	GASA2	Unigene0052910	TCP11	0.980307	15	0.0653538
Unigene0070177	GASA2	Unigene0062739	PAL1-3	0.979974	15	0.0653316
Unigene0070177	GASA2	Unigene0073289	SAUR23-2	0.979828	15	0.0653218
Unigene0070177	GASA2	Unigene0051064	CYP734A1-1	0.979414	15	0.0652943
Unigene0070177	GASA2	Unigene0012426	CKX5-1	0.979256	15	0.0652837
Unigene0070177	GASA2	Unigene0020293	ERF1B	0.978991	15	0.0652661
Unigene0070177	GASA2	Unigene0033526	YUC2	0.97824	25	0.0391296
Unigene0070177	GASA2	Unigene0061354	SAUR15	0.977882	15	0.0651921
Unigene0070177	GASA2	Unigene0022545	XTH25	0.97721	5	0.195442
Unigene0070177	GASA2	Unigene0072565	ARG7-3	0.976719	15	0.0651146
Unigene0070177	GASA2	Unigene0014178	LOG1-1	0.974898	15	0.0649932
Unigene0070177	GASA2	Unigene0080702	PAL1-2	0.974668	25	0.0389867
Unigene0070177	GASA2	Unigene0050777	LOX1.7	0.97381	25	0.0389524
Unigene0070177	GASA2	Unigene0021435	AUX28-1	0.973795	25	0.0389518
Unigene0070177	GASA2	Unigene0076621	COL1	0.972935	25	0.0389174
Unigene0045346	GASA3-1	Unigene0079156	ERF3-2	0.997964	5	0.199593
Unigene0045346	GASA3-1	Unigene0046739	HD1-1	-0.997382	5	-0.199476
Unigene0045346	GASA3-1	Unigene0004232	LHP1	0.993307	5	0.198661
Unigene0045346	GASA3-1	Unigene0021656	CLF	0.992742	5	0.198548
Unigene0045346	GASA3-1	Unigene0009550	GASA4-2	0.991762	5	0.198352
Unigene0045346	GASA3-1	Unigene0008521	SPL7	0.989519	5	0.197904
Unigene0045346	GASA3-1	Unigene0017321	TCP3-1	-0.980756	5	-0.196151
Unigene0045346	GASA3-1	Unigene0041872	ERF003	0.978855	5	0.195771
Unigene0045346	GASA3-1	Unigene0030393	MYC2-2	0.978614	5	0.195723
Unigene0045346	GASA3-1	Unigene0009319	AHK4	0.970902	5	0.19418
Unigene0045346	GASA3-1	Unigene0046905	BG1	0.970728	5	0.194146
Unigene0045346	GASA3-1	Unigene0057653	GASA3-2	0.969722	15	0.0646481
Unigene0045346	GASA3-1	Unigene0022764	AHP1-2	0.964998	5	0.193
Unigene0045346	GASA3-1	Unigene0050219	TCP5-2	-0.963789	5	-0.192758
Unigene0045346	GASA3-1	Unigene0076795	EFL3	0.958757	5	0.191751
Unigene0045346	GASA3-1	Unigene0002224	UNE10	-0.956275	5	-0.191255
Unigene0045346	GASA3-1	Unigene0004859	ARR6	0.955212	15	0.0636808
Unigene0045346	GASA3-1	Unigene0080399	ABCB19	0.953658	15	0.0635772
Unigene0045346	GASA3-1	Unigene0057494	ERF6	0.952769	15	0.0635179
Unigene0045346	GASA3-1	Unigene0074380	IAA13	0.951754	15	0.0634503
Unigene0045346	GASA3-1	Unigene0072704	MSI4	0.949636	25	0.0379854
Unigene0045346	GASA3-1	Unigene0044222	ERF106	-0.946214	15	-0.0630809
Unigene0045346	GASA3-1	Unigene0048427	ARF9-1	0.945099	25	0.037804
Unigene0045346	GASA3-1	Unigene0003666	IAA26-1	0.944605	25	0.0377842
Unigene0045346	GASA3-1	Unigene0079511	ERF12	0.943458	15	0.0628972
Unigene0045346	GASA3-1	Unigene0010675	PIN6	0.942958	15	0.0628639
Unigene0045346	GASA3-1	Unigene0062742	PAL-4	-0.942718	5	-0.188544
Unigene0045346	GASA3-1	Unigene0002751	SPL2	0.941512	25	0.0376605
Unigene0045346	GASA3-1	Unigene0081300	IAA29	0.939256	15	0.062617
Unigene0045346	GASA3-1	Unigene0059565	ABCB14-2	-0.937979	5	-0.187596
Unigene0057653	GASA3-2	Unigene0049713	SVP-5	0.98935	5	0.19787
Unigene0057653	GASA3-2	Unigene0079511	ERF12	0.983671	5	0.196734
Unigene0057653	GASA3-2	Unigene0009550	GASA4-2	0.983206	5	0.196641
Unigene0057653	GASA3-2	Unigene0008521	SPL7	0.982318	5	0.196464
Unigene0057653	GASA3-2	Unigene0022764	AHP1-2	0.97926	5	0.195852
Unigene0057653	GASA3-2	Unigene0057494	ERF6	0.978066	5	0.195613
Unigene0057653	GASA3-2	Unigene0046739	HD1-1	-0.976075	5	-0.195215
Unigene0057653	GASA3-2	Unigene0072704	MSI4	0.975316	5	0.195063
Unigene0057653	GASA3-2	Unigene0041872	ERF003	0.975238	5	0.195048
Unigene0057653	GASA3-2	Unigene0048427	ARF9-1	0.973474	5	0.194695
Unigene0057653	GASA3-2	Unigene0010675	PIN6	0.965465	5	0.193093
Unigene0057653	GASA3-2	Unigene0010994	TCP5-1	-0.962321	5	-0.192464
Unigene0057653	GASA3-2	Unigene0004553	ARF5	0.961979	15	0.0641319
Unigene0057653	GASA3-2	Unigene0044222	ERF106	-0.960978	5	-0.192196
Unigene0057653	GASA3-2	Unigene0079156	ERF3-2	0.960926	15	0.0640617
Unigene0057653	GASA3-2	Unigene0080399	ABCB19	0.958901	15	0.0639268
Unigene0057653	GASA3-2	Unigene0001757	ARF8	0.957795	5	0.191559
Unigene0057653	GASA3-2	Unigene0054341	Os03g0162200	0.957234	15	0.0638156
Unigene0057653	GASA3-2	Unigene0050219	TCP5-2	-0.954869	15	-0.0636579
Unigene0057653	GASA3-2	Unigene0005580	SPL8	0.954151	15	0.0636101
Unigene0057653	GASA3-2	Unigene0075829	IAA27-2	0.953068	5	0.190614
Unigene0057653	GASA3-2	Unigene0009319	AHK4	0.949939	25	0.0379975
Unigene0057653	GASA3-2	Unigene0003666	IAA26-1	0.949526	15	0.0633017
Unigene0057653	GASA3-2	Unigene0030393	MYC2-2	0.949426	25	0.037977
Unigene0057653	GASA3-2	Unigene0004232	LHP1	0.94872	15	0.063248
Unigene0057653	GASA3-2	Unigene0021656	CLF	0.948389	15	0.0632259
Unigene0057653	GASA3-2	Unigene0060078	LAX5	0.946979	25	0.0378792
Unigene0057653	GASA3-2	Unigene0017321	TCP3-1	-0.944378	25	-0.0377751
Unigene0057653	GASA3-2	Unigene0033776	WRKY70-1	0.944256	15	0.0629504
Unigene0034454	GASA4-1	Unigene0031687	WRKY13	0.996608	5	0.199322
Unigene0034454	GASA4-1	Unigene0050969	NFYA3	0.996093	5	0.199219
Unigene0034454	GASA4-1	Unigene0071653	FLS2	0.993285	5	0.198657
Unigene0034454	GASA4-1	Unigene0004143	BHLH113	0.993106	5	0.198621
Unigene0034454	GASA4-1	Unigene0000428	SVP-1	0.989679	5	0.197936
Unigene0034454	GASA4-1	Unigene0072495	CYP734A1-2	0.988682	5	0.197736
Unigene0034454	GASA4-1	Unigene0007562	YUC4-1	0.988543	5	0.197709
Unigene0034454	GASA4-1	Unigene0027842	KAN1	0.98733	5	0.197466
Unigene0034454	GASA4-1	Unigene0000595	AHP1-1	0.986631	5	0.197326
Unigene0034454	GASA4-1	Unigene0036296	GH3.17	0.98661	5	0.197322
Unigene0034454	GASA4-1	Unigene0003845	SAUR50-1	0.985354	5	0.197071
Unigene0034454	GASA4-1	Unigene0008158	KAN4	0.985277	5	0.197055
Unigene0034454	GASA4-1	Unigene0073220	YUC4-2	0.983838	5	0.196768
Unigene0034454	GASA4-1	Unigene0072248	SAG113	0.983763	5	0.196753
Unigene0034454	GASA4-1	Unigene0076621	COL1	0.983058	15	0.0655372
Unigene0034454	GASA4-1	Unigene0043978	CYP724B1	0.982112	15	0.0654741
Unigene0034454	GASA4-1	Unigene0000405	HMGB2-1	0.981948	15	0.0654632
Unigene0034454	GASA4-1	Unigene0055840	AP2-2	0.981534	15	0.0654356
Unigene0034454	GASA4-1	Unigene0028137	ARR9	0.980969	5	0.196194
Unigene0034454	GASA4-1	Unigene0068004	SOC1-1	0.980108	15	0.0653405
Unigene0034454	GASA4-1	Unigene0068343	WRKY12-2	0.980044	5	0.196009
Unigene0034454	GASA4-1	Unigene0081027	TDC2	0.979442	15	0.0652961
Unigene0034454	GASA4-1	Unigene0046018	TCP3-2	0.979215	15	0.065281
Unigene0034454	GASA4-1	Unigene0056708	CYP707A4-3	0.978386	25	0.0391355
Unigene0034454	GASA4-1	Unigene0011667	ERF019	0.97739	15	0.0651594
Unigene0034454	GASA4-1	Unigene0072837	FAR1-2	0.976465	15	0.0650977
Unigene0034454	GASA4-1	Unigene0052910	TCP11	0.974445	25	0.0389778
Unigene0034454	GASA4-1	Unigene0001504	ERF110-2	0.974226	25	0.038969
Unigene0034454	GASA4-1	Unigene0048644	COL4-2	0.974009	25	0.0389603
Unigene0009550	GASA4-2	Unigene0046739	HD1-1	-0.992849	5	-0.19857
Unigene0009550	GASA4-2	Unigene0021656	CLF	0.987884	5	0.197577
Unigene0009550	GASA4-2	Unigene0079156	ERF3-2	0.985112	5	0.197022
Unigene0009550	GASA4-2	Unigene0004232	LHP1	0.981917	5	0.196383
Unigene0009550	GASA4-2	Unigene0008521	SPL7	0.981203	5	0.196241
Unigene0009550	GASA4-2	Unigene0080399	ABCB19	0.980947	5	0.196189
Unigene0009550	GASA4-2	Unigene0017321	TCP3-1	-0.980258	5	-0.196052
Unigene0009550	GASA4-2	Unigene0009319	AHK4	0.97932	5	0.195864
Unigene0009550	GASA4-2	Unigene0041872	ERF003	0.974994	5	0.194999
Unigene0009550	GASA4-2	Unigene0010675	PIN6	0.974009	5	0.194802
Unigene0009550	GASA4-2	Unigene0030393	MYC2-2	0.971138	15	0.0647425
Unigene0009550	GASA4-2	Unigene0046905	BG1	0.969627	5	0.193925
Unigene0009550	GASA4-2	Unigene0022764	AHP1-2	0.965814	5	0.193163
Unigene0009550	GASA4-2	Unigene0046499	CYCD3-3-1	0.964912	5	0.192982
Unigene0009550	GASA4-2	Unigene0079511	ERF12	0.963823	5	0.192765
Unigene0009550	GASA4-2	Unigene0048427	ARF9-1	0.962934	15	0.0641956
Unigene0009550	GASA4-2	Unigene0072704	MSI4	0.962832	15	0.0641888
Unigene0009550	GASA4-2	Unigene0055708	PIN1C-2	0.962549	5	0.19251
Unigene0009550	GASA4-2	Unigene0076795	EFL3	0.959512	5	0.191902
Unigene0009550	GASA4-2	Unigene0074380	IAA13	0.958084	15	0.0638723
Unigene0009550	GASA4-2	Unigene0055707	PIN1C-1	0.957809	15	0.0638539
Unigene0009550	GASA4-2	Unigene0001757	ARF8	0.956589	5	0.191318
Unigene0009550	GASA4-2	Unigene0037822	PYL3	0.955407	5	0.191081
Unigene0009550	GASA4-2	Unigene0050219	TCP5-2	-0.954311	15	-0.0636207
Unigene0009550	GASA4-2	Unigene0075829	IAA27-2	0.953276	5	0.190655
Unigene0009550	GASA4-2	Unigene0044222	ERF106	-0.952749	15	-0.0635166
Unigene0009550	GASA4-2	Unigene0049713	SVP-5	0.949579	15	0.0633052
Unigene0009550	GASA4-2	Unigene0057494	ERF6	0.948545	25	0.0379418
Unigene0076704	GASA6-1	Unigene0082388	PYL4-1	0.971542	5	0.194308
Unigene0076704	GASA6-1	Unigene0048147	BEH2-1	0.954551	5	0.19091
Unigene0076704	GASA6-1	Unigene0073288	ARG7-1	0.949178	5	0.189836
Unigene0076704	GASA6-1	Unigene0075089	SAUR50-3	0.942111	5	0.188422
Unigene0076704	GASA6-1	Unigene0014623	TAF14B-1	0.918474	5	0.183695
Unigene0076704	GASA6-1	Unigene0050777	LOX1.7	0.917565	5	0.183513
Unigene0076704	GASA6-1	Unigene0035066	TPS28	0.912213	5	0.182443
Unigene0076704	GASA6-1	Unigene0020151	GA2OX8	0.912181	5	0.182436
Unigene0076704	GASA6-1	Unigene0016739	GASA13	0.906322	5	0.181264
Unigene0076704	GASA6-1	Unigene0012428	CKX5-2	0.905363	5	0.181073
Unigene0076704	GASA6-1	Unigene0002215	RGA3-1	0.902895	15	0.060193
Unigene0076704	GASA6-1	Unigene0009332	COL4-1	0.898609	15	0.0599073
Unigene0076704	GASA6-1	Unigene0000048	ARG7-7	0.89826	15	0.059884
Unigene0076704	GASA6-1	Unigene0053989	FTIP1	0.897413	15	0.0598275
Unigene0076704	GASA6-1	Unigene0023799	ARG7-2	0.896746	15	0.0597831
Unigene0076704	GASA6-1	Unigene0075604	SAUR50-6	0.892292	15	0.0594862
Unigene0076704	GASA6-1	Unigene0049624	ABCB15	0.886806	15	0.0591204
Unigene0076704	GASA6-1	Unigene0080884	NFYB5	0.885689	15	0.059046
Unigene0076704	GASA6-1	Unigene0073289	SAUR23-2	0.880395	15	0.058693
Unigene0076704	GASA6-1	Unigene0061354	SAUR15	0.879604	15	0.0586403
Unigene0076704	GASA6-1	Unigene0059261	PIN8	0.874834	25	0.0349934
Unigene0076704	GASA6-1	Unigene0006974	AP2-3	0.872622	25	0.0349049
Unigene0076704	GASA6-1	Unigene0001838	SVP-2	-0.871634	5	-0.174327
Unigene0076704	GASA6-1	Unigene0019151	TGA10	0.870766	25	0.0348306
Unigene0076704	GASA6-1	Unigene0046996	AGL15	0.869834	25	0.0347934
Unigene0076704	GASA6-1	Unigene0038851	LOG7	0.868692	25	0.0347477
Unigene0076704	GASA6-1	Unigene0020678	HOS3-1	0.868641	25	0.0347457
Unigene0076704	GASA6-1	Unigene0010988	DRM1-1	0.868588	25	0.0347435
Unigene0076704	GASA6-1	Unigene0050660	SAUR64	0.868292	25	0.0347317
Unigene0076704	GASA6-1	Unigene0005003	RGLG3	0.867113	25	0.0346845
Unigene0034455	GASA6-2	Unigene0018010	PR1B1-1	0.977137	5	0.195427
Unigene0034455	GASA6-2	Unigene0009493	CDF2-2	0.943085	5	0.188617
Unigene0034455	GASA6-2	Unigene0073527	ABCB1	0.937487	5	0.187497
Unigene0034455	GASA6-2	Unigene0082423	PIN1D	0.937434	5	0.187487
Unigene0034455	GASA6-2	Unigene0030190	AUX28-2	0.934928	5	0.186986
Unigene0034455	GASA6-2	Unigene0072700	SAUR76	0.920029	5	0.184006
Unigene0034455	GASA6-2	Unigene0028497	TIFY3B	0.917204	5	0.183441
Unigene0034455	GASA6-2	Unigene0072564	ARG7-5	0.910371	5	0.182074
Unigene0034455	GASA6-2	Unigene0047559	PP2CA-2	0.908755	5	0.181751
Unigene0034455	GASA6-2	Unigene0036051	CYP90D1	0.89874	5	0.179748
Unigene0034455	GASA6-2	Unigene0048148	BEH2-2	0.898358	5	0.179672
Unigene0034455	GASA6-2	Unigene0055934	AUX22C	0.880775	5	0.176155
Unigene0034455	GASA6-2	Unigene0033745	ARG7-6	0.861549	15	0.0574366
Unigene0034455	GASA6-2	Unigene0077590	SAUR67	0.860886	15	0.0573924
Unigene0034455	GASA6-2	Unigene0066165	PAL-1	-0.847471	15	-0.0564981
Unigene0034455	GASA6-2	Unigene0006019	NCED1	0.838518	15	0.0559012
Unigene0034455	GASA6-2	Unigene0006020	NCED2	0.836825	15	0.0557883
Unigene0034455	GASA6-2	Unigene0022950	SAUR32-1	0.824577	5	0.164915
Unigene0016739	GASA13	Unigene0048147	BEH2-1	0.967563	5	0.193513
Unigene0016739	GASA13	Unigene0075604	SAUR50-6	0.966434	5	0.193287
Unigene0016739	GASA13	Unigene0000048	ARG7-7	0.960537	5	0.192107
Unigene0016739	GASA13	Unigene0073288	ARG7-1	0.952202	5	0.19044
Unigene0016739	GASA13	Unigene0035066	TPS28	0.943683	5	0.188737
Unigene0016739	GASA13	Unigene0023799	ARG7-2	0.940254	5	0.188051
Unigene0016739	GASA13	Unigene0050660	SAUR64	0.939538	5	0.187908
Unigene0016739	GASA13	Unigene0077590	SAUR67	0.935338	5	0.187068
Unigene0016739	GASA13	Unigene0014623	TAF14B-1	0.92997	5	0.185994
Unigene0016739	GASA13	Unigene0020151	GA2OX8	0.923404	15	0.0615603
Unigene0016739	GASA13	Unigene0017114	BA13-2	0.922065	5	0.184413
Unigene0016739	GASA13	Unigene0007737	SAUR23-1	0.916034	15	0.061069
Unigene0016739	GASA13	Unigene0014652	RAV2	0.904498	15	0.0602999
Unigene0016739	GASA13	Unigene0073289	SAUR23-2	0.896644	15	0.0597763
Unigene0016739	GASA13	Unigene0005003	RGLG3	0.895988	15	0.0597325
Unigene0016739	GASA13	Unigene0050777	LOX1.7	0.895516	15	0.0597011
Unigene0016739	GASA13	Unigene0033745	ARG7-6	0.894015	15	0.059601
Unigene0016739	GASA13	Unigene0002215	RGA3-1	0.891855	15	0.059457
Unigene0016739	GASA13	Unigene0061354	SAUR15	0.886856	25	0.0354742
Unigene0016739	GASA13	Unigene0075089	SAUR50-3	0.885553	25	0.0354221
Unigene0016739	GASA13	Unigene0008260	OPR1	0.882572	25	0.0353029
Unigene0016739	GASA13	Unigene0001788	YUC6	0.882148	25	0.0352859
Unigene0016739	GASA13	Unigene0072565	ARG7-3	0.881508	25	0.0352603
Unigene0016739	GASA13	Unigene0023480	EIN3	0.877845	25	0.0351138
Unigene0016739	GASA13	Unigene0059261	PIN8	0.877629	25	0.0351052
Unigene0016739	GASA13	Unigene0028890	CYP707A2-3	0.876346	25	0.0350538
Unigene0016739	GASA13	Unigene0050279	ALDH2B4	0.874458	25	0.0349783
Unigene0016739	GASA13	Unigene0021192	LHY-1	0.874417	25	0.0349767
Unigene0011617	GASA14	Unigene0080450	YUC5	0.962567	5	0.192513
Unigene0011617	GASA14	Unigene0007215	ZOX1	0.953295	5	0.190659
Unigene0011617	GASA14	Unigene0001300	ERF110-1	0.916659	5	0.183332
Unigene0011617	GASA14	Unigene0059135	ERF010	0.911935	5	0.182387
Unigene0011617	GASA14	Unigene0065044	TYDC1	0.880255	5	0.176051
Unigene0011617	GASA14	Unigene0023309	PUB13-2	-0.880207	5	-0.176041
Unigene0011617	GASA14	Unigene0007214	ZOG1	0.868255	5	0.173651
Unigene0011617	GASA14	Unigene0004905	CDF2-1	0.858284	5	0.171657
Unigene0011617	GASA14	Unigene0081728	PR1B1-5	0.843457	5	0.168691
Unigene0032157	PIF3	Unigene0008887	FLC	0.994624	5	0.198925
Unigene0032157	PIF3	Unigene0033805	SAUR36-2	0.992106	5	0.198421
Unigene0032157	PIF3	Unigene0006756	RAF1.1	0.990751	5	0.19815
Unigene0032157	PIF3	Unigene0024231	SAUR36-1	0.98782	5	0.197564
Unigene0032157	PIF3	Unigene0000118	SDR1	0.98741	5	0.197482
Unigene0032157	PIF3	Unigene0054017	CIA2	0.9844	5	0.19688
Unigene0032157	PIF3	Unigene0050967	APRR5-2	0.984061	5	0.196812
Unigene0032157	PIF3	Unigene0057321	ALTA10-3	0.981432	5	0.196286
Unigene0032157	PIF3	Unigene0072946	APRR5-3	0.981187	5	0.196237
Unigene0032157	PIF3	Unigene0074778	COL16-4	0.979283	5	0.195857
Unigene0032157	PIF3	Unigene0022953	LOG3	0.977336	15	0.0651557
Unigene0032157	PIF3	Unigene0041516	CDF3-2	0.977165	15	0.0651444
Unigene0032157	PIF3	Unigene0008874	GH3.10	0.973847	15	0.0649231
Unigene0032157	PIF3	Unigene0039905	COP1	0.972082	15	0.0648055
Unigene0032157	PIF3	Unigene0057320	ALTA10-2	0.971094	15	0.0647396
Unigene0032157	PIF3	Unigene0034306	COP10	0.970692	5	0.194138
Unigene0032157	PIF3	Unigene0006755	RAF1.2	0.966383	15	0.0644255
Unigene0032157	PIF3	Unigene0071039	HST-2	0.966352	15	0.0644235
Unigene0032157	PIF3	Unigene0044770	PED1-2	0.964401	15	0.0642934
Unigene0032157	PIF3	Unigene0042898	HY2	0.961551	15	0.0641034
Unigene0032157	PIF3	Unigene0081727	PR1B1-4	0.958521	15	0.0639014
Unigene0032157	PIF3	Unigene0073753	PP2C06-2	0.951543	5	0.190309
Unigene0032157	PIF3	Unigene0037071	JAR4-1	0.950602	25	0.0380241
Unigene0032157	PIF3	Unigene0014997	ACO4	0.945442	15	0.0630295
Unigene0032157	PIF3	Unigene0003168	UGT73C3-2	0.942035	15	0.0628024
Unigene0032157	PIF3	Unigene0006097	ALDH2B7-1	0.941696	15	0.0627798
Unigene0032157	PIF3	Unigene0046436	ALDH3I1	0.929322	25	0.0371729
Unigene0032157	PIF3	Unigene0076476	CCD4	0.923525	25	0.036941
Unigene0032157	PIF3	Unigene0046738	HD1-2	0.920235	15	0.061349
Unigene0032157	PIF3	Unigene0013400	COL2	0.915391	5	0.183078
Unigene0000262	BHLH48	Unigene0010487	ARR3	-0.950759	5	-0.190152
Unigene0000262	BHLH48	Unigene0001838	SVP-2	-0.927737	5	-0.185547
Unigene0000262	BHLH48	Unigene0047264	CYP90B1	0.885166	5	0.177033
Unigene0000262	BHLH48	Unigene0013400	COL2	-0.865874	5	-0.173175
Unigene0000262	BHLH48	Unigene0035139	TCP7-1	0.864113	5	0.172823
Unigene0000262	BHLH48	Unigene0006019	NCED1	0.857461	5	0.171492
Unigene0000262	BHLH48	Unigene0082423	PIN1D	0.849218	5	0.169844
Unigene0000262	BHLH48	Unigene0024473	IAA33	-0.843107	5	-0.168621
Unigene0000262	BHLH48	Unigene0001589	PUB13-1	0.837219	5	0.167444
Unigene0000262	BHLH48	Unigene0073527	ABCB1	0.833947	5	0.166789
Unigene0000262	BHLH48	Unigene0013063	ERF109-1	0.826484	15	0.055099
Unigene0000262	BHLH48	Unigene0048147	BEH2-1	0.816506	15	0.0544337
Unigene0000262	BHLH48	Unigene0073288	ARG7-1	0.816265	15	0.0544177
Unigene0000262	BHLH48	Unigene0018010	PR1B1-1	0.81414	15	0.054276
Unigene0000262	BHLH48	Unigene0019810	AP1-1	-0.812591	15	-0.0541727
Unigene0000262	BHLH48	Unigene0072564	ARG7-5	0.802937	15	0.0535291
Unigene0023513	GATA21	Unigene0076794	EFL4	0.868596	5	0.173719
Unigene0023513	GATA21	Unigene0044222	ERF106	0.863663	5	0.172733
Unigene0023513	GATA21	Unigene0004162	NFYB8-1	-0.861854	5	-0.172371
Unigene0023513	GATA21	Unigene0076795	EFL3	-0.848003	5	-0.169601
Unigene0023513	GATA21	Unigene0022764	AHP1-2	-0.82242	5	-0.164484
Unigene0023513	GATA21	Unigene0008521	SPL7	-0.819549	5	-0.16391
Unigene0023513	GATA21	Unigene0062742	PAL-4	0.81829	5	0.163658
Unigene0023513	GATA21	Unigene0057653	GASA3-2	-0.817903	5	-0.163581
Unigene0023513	GATA21	Unigene0033776	WRKY70-1	-0.812271	5	-0.162454
Unigene0023513	GATA21	Unigene0057494	ERF6	-0.811865	5	-0.162373
Unigene0023513	GATA21	Unigene0010675	PIN6	-0.808203	15	-0.0538802
Unigene0023513	GATA21	Unigene0049713	SVP-5	-0.80476	15	-0.0536507
Unigene0023513	GATA21	Unigene0030393	MYC2-2	-0.800223	15	-0.0533482
Unigene0023514	GATA22	Unigene0020433	HMGB2-2	0.959719	5	0.191944
Unigene0023514	GATA22	Unigene0024814	TAR2	0.953903	5	0.190781
Unigene0023514	GATA22	Unigene0011204	HD3A	-0.948809	5	-0.189762
Unigene0023514	GATA22	Unigene0079875	YUC10	0.942585	5	0.188517
Unigene0023514	GATA22	Unigene0026100	SAPK3	0.940035	5	0.188007
Unigene0023514	GATA22	Unigene0004858	AOG	0.923191	5	0.184638
Unigene0023514	GATA22	Unigene0066165	PAL-1	0.922068	5	0.184414
Unigene0023514	GATA22	Unigene0025243	TAR3	0.913483	5	0.182697
Unigene0023514	GATA22	Unigene0052680	UGT74B1	0.905178	5	0.181036
Unigene0023514	GATA22	Unigene0006020	NCED2	-0.897423	5	-0.179485
Unigene0023514	GATA22	Unigene0058065	CYP707A1	0.8933	15	0.0595533
Unigene0023514	GATA22	Unigene0079292	PYL1	-0.890967	15	-0.0593978
Unigene0023514	GATA22	Unigene0072700	SAUR76	-0.888563	15	-0.0592376
Unigene0023514	GATA22	Unigene0076403	SOC1-2	0.877642	15	0.0585095
Unigene0023514	GATA22	Unigene0004721	COL11	-0.870938	15	-0.0580625
Unigene0023514	GATA22	Unigene0059135	ERF010	-0.863978	15	-0.0575985
Unigene0023514	GATA22	Unigene0001901	PAL3-2	-0.853366	15	-0.056891
Unigene0023514	GATA22	Unigene0041539	TYDC2	0.85294	15	0.0568627
Unigene0023514	GATA22	Unigene0036888	CIGR1-1	0.841749	15	0.0561166
Unigene0023514	GATA22	Unigene0059249	PP2C38	-0.840583	15	-0.0560389
Unigene0023514	GATA22	Unigene0008260	OPR1	-0.839437	25	-0.0335775
Unigene0023514	GATA22	Unigene0002242	SVP-3	0.839238	25	0.0335695
Unigene0023514	GATA22	Unigene0000439	METK5-1	-0.831161	25	-0.0332464
Unigene0023514	GATA22	Unigene0051842	CYCD3-3-2	0.831127	25	0.0332451
Unigene0023514	GATA22	Unigene0058928	TYRDC-2	-0.827541	25	-0.0331016
Unigene0023514	GATA22	Unigene0075436	GH3.1-3	0.826505	25	0.0330602
Unigene0023514	GATA22	Unigene0058933	METK2	-0.822878	25	-0.0329151
Unigene0023514	GATA22	Unigene0019776	NPR1	-0.822661	5	-0.164532
Unigene0023514	GATA22	Unigene0004905	CDF2-1	-0.810269	25	-0.0324108
Unigene0023514	GATA22	Unigene0033745	ARG7-6	-0.809474	25	-0.032379
Unigene0068004	SOC1-1	Unigene0008158	KAN4	0.995448	5	0.19909
Unigene0068004	SOC1-1	Unigene0000405	HMGB2-1	0.993676	5	0.198735
Unigene0068004	SOC1-1	Unigene0079664	ARR17	0.993037	5	0.198607
Unigene0068004	SOC1-1	Unigene0007562	YUC4-1	0.990303	5	0.198061
Unigene0068004	SOC1-1	Unigene0010988	DRM1-1	0.990056	5	0.198011
Unigene0068004	SOC1-1	Unigene0049624	ABCB15	0.986847	5	0.197369
Unigene0068004	SOC1-1	Unigene0080884	NFYB5	0.986261	5	0.197252
Unigene0068004	SOC1-1	Unigene0031687	WRKY13	0.985295	5	0.197059
Unigene0068004	SOC1-1	Unigene0036296	GH3.17	0.983887	5	0.196777
Unigene0068004	SOC1-1	Unigene0073220	YUC4-2	0.983601	5	0.19672
Unigene0068004	SOC1-1	Unigene0027842	KAN1	0.982292	5	0.196458
Unigene0068004	SOC1-1	Unigene0065841	RUP2	0.980123	5	0.196025
Unigene0068004	SOC1-1	Unigene0016228	BHLH110	0.977589	5	0.195518
Unigene0068004	SOC1-1	Unigene0076621	COL1	0.977353	15	0.0651569
Unigene0068004	SOC1-1	Unigene0000428	SVP-1	0.976806	15	0.0651204
Unigene0068004	SOC1-1	Unigene0003845	SAUR50-1	0.976032	15	0.0650688
Unigene0068004	SOC1-1	Unigene0006974	AP2-3	0.975942	5	0.195188
Unigene0068004	SOC1-1	Unigene0043978	CYP724B1	0.975932	15	0.0650621
Unigene0068004	SOC1-1	Unigene0071653	FLS2	0.975712	15	0.0650475
Unigene0068004	SOC1-1	Unigene0018255	ERF1A	0.974773	25	0.0389909
Unigene0068004	SOC1-1	Unigene0079732	PIF1	0.972696	25	0.0389078
Unigene0068004	SOC1-1	Unigene0052910	TCP11	0.970941	25	0.0388376
Unigene0068004	SOC1-1	Unigene0056708	CYP707A4-3	0.970885	25	0.0388354
Unigene0068004	SOC1-1	Unigene0011667	ERF019	0.969884	25	0.0387953
Unigene0068004	SOC1-1	Unigene0050969	NFYA3	0.968378	25	0.0387351
Unigene0068004	SOC1-1	Unigene0072443	LOG1-2	0.965936	15	0.0643957
Unigene0068004	SOC1-1	Unigene0014178	LOG1-1	0.962948	25	0.0385179
Unigene0068004	SOC1-1	Unigene0033877	ABCB14-1	0.962392	15	0.0641595
Unigene0076403	SOC1-2	Unigene0058065	CYP707A1	0.990242	5	0.198048
Unigene0076403	SOC1-2	Unigene0041539	TYDC2	0.985801	5	0.19716
Unigene0076403	SOC1-2	Unigene0025243	TAR3	0.98525	5	0.19705
Unigene0076403	SOC1-2	Unigene0079875	YUC10	0.9796	5	0.19592
Unigene0076403	SOC1-2	Unigene0002242	SVP-3	0.97922	5	0.195844
Unigene0076403	SOC1-2	Unigene0052680	UGT74B1	0.978231	5	0.195646
Unigene0076403	SOC1-2	Unigene0075436	GH3.1-3	0.976686	5	0.195337
Unigene0076403	SOC1-2	Unigene0000439	METK5-1	-0.972585	5	-0.194517
Unigene0076403	SOC1-2	Unigene0035690	ARF6-3	0.968357	5	0.193671
Unigene0076403	SOC1-2	Unigene0051842	CYCD3-3-2	0.956689	5	0.191338
Unigene0076403	SOC1-2	Unigene0060078	LAX5	0.955342	15	0.0636895
Unigene0076403	SOC1-2	Unigene0058933	METK2	-0.952232	5	-0.190446
Unigene0076403	SOC1-2	Unigene0020433	HMGB2-2	0.948169	5	0.189634
Unigene0076403	SOC1-2	Unigene0058928	TYRDC-2	-0.944654	5	-0.188931
Unigene0076403	SOC1-2	Unigene0010705	CEPR1	-0.943395	5	-0.188679
Unigene0076403	SOC1-2	Unigene0004553	ARF5	0.939433	15	0.0626288
Unigene0076403	SOC1-2	Unigene0046498	CYCD3-3-3	0.934176	15	0.0622784
Unigene0076403	SOC1-2	Unigene0033776	WRKY70-1	0.932307	15	0.0621538
Unigene0076403	SOC1-2	Unigene0077927	SVP-6	0.919343	25	0.0367737
Unigene0076403	SOC1-2	Unigene0059249	PP2C38	-0.912372	15	-0.0608248
Unigene0076403	SOC1-2	Unigene0026100	SAPK3	0.910924	15	0.0607283
Unigene0076403	SOC1-2	Unigene0024814	TAR2	0.906199	5	0.18124
Unigene0076403	SOC1-2	Unigene0005580	SPL8	0.905838	25	0.0362335
Unigene0076403	SOC1-2	Unigene0004162	NFYB8-1	0.904012	15	0.0602675
Unigene0076403	SOC1-2	Unigene0054341	Os03g0162200	0.903556	25	0.0361422
Unigene0076403	SOC1-2	Unigene0011204	HD3A	-0.898182	5	-0.179636
Unigene0076403	SOC1-2	Unigene0004858	AOG	0.894847	15	0.0596565
Unigene0014987	LFY	Unigene0043908	FD	0.99336	5	0.198672
Unigene0014987	LFY	Unigene0023961	SAUR72	0.987019	5	0.197404
Unigene0014987	LFY	Unigene0082023	NOOT1	0.979399	5	0.19588
Unigene0014987	LFY	Unigene0079929	GH3.9	0.973352	5	0.19467
Unigene0014987	LFY	Unigene0072837	FAR1-2	0.95169	5	0.190338
Unigene0014987	LFY	Unigene0040513	SPL6-2	0.949488	5	0.189898
Unigene0014987	LFY	Unigene0002284	FAR1-1	0.948381	5	0.189676
Unigene0014987	LFY	Unigene0011391	KAN2	0.944296	15	0.0629531
Unigene0014987	LFY	Unigene0013135	ERF118-1	0.943155	15	0.062877
Unigene0014987	LFY	Unigene0035600	GH3.6-1	0.939818	5	0.187964
Unigene0014987	LFY	Unigene0072248	SAG113	0.938304	15	0.0625536
Unigene0014987	LFY	Unigene0072495	CYP734A1-2	0.93562	15	0.0623746
Unigene0014987	LFY	Unigene0072235	GA2OX1-2	0.933711	15	0.0622474
Unigene0014987	LFY	Unigene0081525	WRKY70-2	0.920162	5	0.184032
Unigene0014987	LFY	Unigene0004143	BHLH113	0.91931	15	0.0612873
Unigene0014987	LFY	Unigene0046018	TCP3-2	0.918424	15	0.0612283
Unigene0014987	LFY	Unigene0075485	CYP92C6	0.911228	15	0.0607485
Unigene0014987	LFY	Unigene0081027	TDC2	0.907306	25	0.0362922
Unigene0014987	LFY	Unigene0050969	NFYA3	0.905319	25	0.0362128
Unigene0014987	LFY	Unigene0048644	COL4-2	0.903461	25	0.0361384
Unigene0014987	LFY	Unigene0027790	ACX1-2	0.901633	25	0.0360653
Unigene0014987	LFY	Unigene0078016	XTH22	0.900743	25	0.0360297
Unigene0014987	LFY	Unigene0034570	COL16-3	0.89828	25	0.0359312
Unigene0014987	LFY	Unigene0003343	LE	0.897998	25	0.0359199
Unigene0014987	LFY	Unigene0023059	ACS3	0.897233	25	0.0358893
Unigene0014987	LFY	Unigene0046414	ABCB11-2	0.897195	25	0.0358878
Unigene0061496	PHYE	Unigene0006118	MYC2-1	0.950807	5	0.190161
Unigene0061496	PHYE	Unigene0042898	HY2	-0.941136	5	-0.188227
Unigene0061496	PHYE	Unigene0024231	SAUR36-1	-0.930897	5	-0.186179
Unigene0061496	PHYE	Unigene0006755	RAF1.2	-0.930408	5	-0.186082
Unigene0061496	PHYE	Unigene0057321	ALTA10-3	-0.926133	5	-0.185227
Unigene0061496	PHYE	Unigene0057320	ALTA10-2	-0.925438	5	-0.185088
Unigene0061496	PHYE	Unigene0081727	PR1B1-4	-0.919573	5	-0.183915
Unigene0061496	PHYE	Unigene0003168	UGT73C3-2	-0.917908	5	-0.183582
Unigene0061496	PHYE	Unigene0006097	ALDH2B7-1	-0.916153	5	-0.183231
Unigene0061496	PHYE	Unigene0050967	APRR5-2	-0.915374	5	-0.183075
Unigene0061496	PHYE	Unigene0054017	CIA2	-0.914925	15	-0.060995
Unigene0061496	PHYE	Unigene0073753	PP2C06-2	-0.91152	15	-0.060768
Unigene0061496	PHYE	Unigene0053502	AHG1	-0.910578	15	-0.0607052
Unigene0061496	PHYE	Unigene0033805	SAUR36-2	-0.907923	15	-0.0605282
Unigene0061496	PHYE	Unigene0006756	RAF1.1	-0.904838	15	-0.0603226
Unigene0061496	PHYE	Unigene0008887	FLC	-0.903441	15	-0.0602294
Unigene0061496	PHYE	Unigene0000118	SDR1	-0.902137	15	-0.0601425
Unigene0061496	PHYE	Unigene0032157	PIF3	-0.898142	15	-0.0598761
Unigene0061496	PHYE	Unigene0074778	COL16-4	-0.89598	15	-0.059732
Unigene0061496	PHYE	Unigene0011444	EFM-1	-0.894061	15	-0.0596041
Unigene0061496	PHYE	Unigene0029060	ACS10	-0.887912	25	-0.0355165
Unigene0061496	PHYE	Unigene0071039	HST-2	-0.887638	25	-0.0355055
Unigene0061496	PHYE	Unigene0039905	COP1	-0.887279	25	-0.0354911
Unigene0061496	PHYE	Unigene0057614	NFYA10	-0.883484	25	-0.0353394
Unigene0061496	PHYE	Unigene0013400	COL2	-0.878061	15	-0.0585374
Unigene0061496	PHYE	Unigene0075049	COL16-5	-0.876861	25	-0.0350745
Unigene0061496	PHYE	Unigene0022953	LOG3	-0.876344	25	-0.0350537
Unigene0061496	PHYE	Unigene0008874	GH3.10	-0.874666	25	-0.0349866
Unigene0061496	PHYE	Unigene0019235	TGA1	-0.873347	25	-0.0349339
Unigene0002224	UNE10	Unigene0050219	TCP5-2	0.984673	5	0.196935
Unigene0002224	UNE10	Unigene0003666	IAA26-1	-0.970421	5	-0.194084
Unigene0002224	UNE10	Unigene0042594	GH3.1-1	-0.966567	5	-0.193313
Unigene0002224	UNE10	Unigene0081300	IAA29	-0.966129	5	-0.193226
Unigene0002224	UNE10	Unigene0004193	TIR1	-0.963604	5	-0.192721
Unigene0002224	UNE10	Unigene0079156	ERF3-2	-0.960916	5	-0.192183
Unigene0002224	UNE10	Unigene0046739	HD1-1	0.959589	5	0.191918
Unigene0002224	UNE10	Unigene0008521	SPL7	-0.956804	5	-0.191361
Unigene0002224	UNE10	Unigene0004232	LHP1	-0.953714	5	-0.190743
Unigene0002224	UNE10	Unigene0021656	CLF	-0.941417	15	-0.0627611
Unigene0002224	UNE10	Unigene0046905	BG1	-0.940355	15	-0.0626903
Unigene0002224	UNE10	Unigene0004292	ABA2	0.931544	15	0.0621029
Unigene0002224	UNE10	Unigene0041872	ERF003	-0.929465	15	-0.0619643
Unigene0002224	UNE10	Unigene0009550	GASA4-2	-0.928523	15	-0.0619015
Unigene0002224	UNE10	Unigene0080712	HMGB2-4	-0.927559	15	-0.0618373
Unigene0002224	UNE10	Unigene0057494	ERF6	-0.927078	15	-0.0618052
Unigene0002224	UNE10	Unigene0047558	PP2CA-1	0.923334	15	0.0615556
Unigene0002224	UNE10	Unigene0046498	CYCD3-3-3	-0.92272	15	-0.0615146
Unigene0002224	UNE10	Unigene0048427	ARF9-1	-0.922139	15	-0.061476
Unigene0002224	UNE10	Unigene0005580	SPL8	-0.920374	25	-0.036815
Unigene0002224	UNE10	Unigene0042011	SVP-4	-0.915244	25	-0.0366098
Unigene0002224	UNE10	Unigene0076476	CCD4	0.914204	25	0.0365681
Unigene0002224	UNE10	Unigene0030393	MYC2-2	-0.913702	25	-0.0365481
Unigene0002224	UNE10	Unigene0054341	Os03g0162200	-0.912827	25	-0.0365131
Unigene0002224	UNE10	Unigene0081815	ALDH3F1-2	0.911322	25	0.0364529
Unigene0002224	UNE10	Unigene0017321	TCP3-1	0.910697	25	0.0364279
Unigene0002224	UNE10	Unigene0057653	GASA3-2	-0.908804	25	-0.0363522
Unigene0002224	UNE10	Unigene0020159	TCP15-1	-0.908378	15	-0.0605585
Unigene0002224	UNE10	Unigene0022764	AHP1-2	-0.908331	25	-0.0363333
Unigene0002284	FAR1-1	Unigene0023961	SAUR72	0.976392	5	0.195278
Unigene0002284	FAR1-1	Unigene0056687	TCP15-2	0.952254	5	0.190451
Unigene0002284	FAR1-1	Unigene0079929	GH3.9	0.942698	5	0.18854
Unigene0002284	FAR1-1	Unigene0064475	SRK2E	0.93814	5	0.187628
Unigene0002284	FAR1-1	Unigene0040513	SPL6-2	0.935511	5	0.187102
Unigene0002284	FAR1-1	Unigene0082023	NOOT1	0.923136	5	0.184627
Unigene0002284	FAR1-1	Unigene0043908	FD	0.917578	15	0.0611719
Unigene0002284	FAR1-1	Unigene0035600	GH3.6-1	0.907437	15	0.0604958
Unigene0002284	FAR1-1	Unigene0078016	XTH22	0.894417	15	0.0596278
Unigene0002284	FAR1-1	Unigene0011391	KAN2	0.892244	15	0.0594829
Unigene0002284	FAR1-1	Unigene0072234	GA2OX1-1	0.891933	15	0.0594622
Unigene0002284	FAR1-1	Unigene0078849	BHLH14	0.886943	5	0.177389
Unigene0002284	FAR1-1	Unigene0072235	GA2OX1-2	0.886651	15	0.05911
Unigene0002284	FAR1-1	Unigene0075485	CYP92C6	0.882255	15	0.058817
Unigene0002284	FAR1-1	Unigene0009532	SMT2	0.874869	15	0.0583246
Unigene0002284	FAR1-1	Unigene0072837	FAR1-2	0.869014	15	0.0579343
Unigene0002284	FAR1-1	Unigene0003054	RR9	0.866045	15	0.0577364
Unigene0002284	FAR1-1	Unigene0034570	COL16-3	0.864187	25	0.0345675
Unigene0002284	FAR1-1	Unigene0081883	HAB2	0.857541	25	0.0343017
Unigene0002284	FAR1-1	Unigene0039313	FULL	0.857274	15	0.0571516
Unigene0002284	FAR1-1	Unigene0010991	TAR4	0.854112	25	0.0341645
Unigene0002284	FAR1-1	Unigene0081027	TDC2	0.853442	25	0.0341377
Unigene0002284	FAR1-1	Unigene0043021	SAUR36-3	0.852864	15	0.0568576
Unigene0002284	FAR1-1	Unigene0072495	CYP734A1-2	0.851344	25	0.0340537
Unigene0002284	FAR1-1	Unigene0032932	PP2C51-1	0.85104	25	0.0340416
Unigene0002284	FAR1-1	Unigene0081525	WRKY70-2	0.848936	25	0.0339574
Unigene0072837	FAR1-2	Unigene0072248	SAG113	0.996992	5	0.199398
Unigene0072837	FAR1-2	Unigene0004143	BHLH113	0.993219	5	0.198644
Unigene0072837	FAR1-2	Unigene0082023	NOOT1	0.991475	5	0.198295
Unigene0072837	FAR1-2	Unigene0072495	CYP734A1-2	0.991129	5	0.198226
Unigene0072837	FAR1-2	Unigene0050969	NFYA3	0.988628	5	0.197726
Unigene0072837	FAR1-2	Unigene0048644	COL4-2	0.986452	5	0.19729
Unigene0072837	FAR1-2	Unigene0023059	ACS3	0.985743	5	0.197149
Unigene0072837	FAR1-2	Unigene0001504	ERF110-2	0.983633	5	0.196727
Unigene0072837	FAR1-2	Unigene0081027	TDC2	0.983326	5	0.196665
Unigene0072837	FAR1-2	Unigene0046414	ABCB11-2	0.979914	15	0.0653276
Unigene0072837	FAR1-2	Unigene0000595	AHP1-1	0.979404	15	0.0652936
Unigene0072837	FAR1-2	Unigene0055840	AP2-2	0.978143	15	0.0652096
Unigene0072837	FAR1-2	Unigene0043978	CYP724B1	0.971812	15	0.0647875
Unigene0072837	FAR1-2	Unigene0011667	ERF019	0.971645	15	0.0647763
Unigene0072837	FAR1-2	Unigene0034570	COL16-3	0.969676	15	0.0646451
Unigene0072837	FAR1-2	Unigene0031687	WRKY13	0.967462	25	0.0386985
Unigene0072837	FAR1-2	Unigene0023023	ERF095	0.967307	25	0.0386923
Unigene0072837	FAR1-2	Unigene0033526	YUC2	0.967254	25	0.0386902
Unigene0072837	FAR1-2	Unigene0047265	ACX1.2	0.967174	25	0.038687
Unigene0072837	FAR1-2	Unigene0056708	CYP707A4-3	0.966756	25	0.0386703
Unigene0072837	FAR1-2	Unigene0023550	ELF3-2	0.965289	25	0.0386116
Unigene0072837	FAR1-2	Unigene0011391	KAN2	0.963745	15	0.0642497
Unigene0072837	FAR1-2	Unigene0020630	CKX3	0.962299	25	0.038492
Unigene0060029	FAR1-3	Unigene0079732	PIF1	0.988575	5	0.197715
Unigene0060029	FAR1-3	Unigene0009332	COL4-1	0.978803	5	0.195761
Unigene0060029	FAR1-3	Unigene0079664	ARR17	0.971929	5	0.194386
Unigene0060029	FAR1-3	Unigene0018255	ERF1A	0.970268	5	0.194054
Unigene0060029	FAR1-3	Unigene0009544	PIF4/SRL2	0.96979	5	0.193958
Unigene0060029	FAR1-3	Unigene0000405	HMGB2-1	0.969366	5	0.193873
Unigene0060029	FAR1-3	Unigene0014178	LOG1-1	0.969126	5	0.193825
Unigene0060029	FAR1-3	Unigene0080884	NFYB5	0.968731	5	0.193746
Unigene0060029	FAR1-3	Unigene0043978	CYP724B1	0.964943	5	0.192989
Unigene0060029	FAR1-3	Unigene0052910	TCP11	0.961464	5	0.192293
Unigene0060029	FAR1-3	Unigene0054509	BSK1	0.961275	15	0.064085
Unigene0060029	FAR1-3	Unigene0022545	XTH25	0.961243	15	0.0640829
Unigene0060029	FAR1-3	Unigene0068004	SOC1-1	0.959938	15	0.0639959
Unigene0060029	FAR1-3	Unigene0006721	ABCB9-1	0.95961	5	0.191922
Unigene0060029	FAR1-3	Unigene0070177	GASA2	0.959575	15	0.0639717
Unigene0060029	FAR1-3	Unigene0036296	GH3.17	0.959208	15	0.0639472
Unigene0060029	FAR1-3	Unigene0038851	LOG7	0.958672	15	0.0639114
Unigene0060029	FAR1-3	Unigene0033526	YUC2	0.958482	15	0.0638988
Unigene0060029	FAR1-3	Unigene0040394	BA13-3	0.95824	15	0.0638827
Unigene0060029	FAR1-3	Unigene0035691	ARF6-1	0.957783	5	0.191557
Unigene0060029	FAR1-3	Unigene0012426	CKX5-1	0.957705	25	0.0383082
Unigene0060029	FAR1-3	Unigene0020630	CKX3	0.957558	25	0.0383023
Unigene0060029	FAR1-3	Unigene0020678	HOS3-1	0.957553	25	0.0383021
Unigene0060029	FAR1-3	Unigene0076621	COL1	0.957368	25	0.0382947
Unigene0060029	FAR1-3	Unigene0006782	PIN2	0.957077	25	0.0382831
Unigene0060029	FAR1-3	Unigene0040382	ACX1-3	0.956644	25	0.0382657
Unigene0060029	FAR1-3	Unigene0007562	YUC4-1	0.955273	25	0.0382109
Unigene0060029	FAR1-3	Unigene0051064	CYP734A1-1	0.954606	25	0.0381843
Unigene0060029	FAR1-3	Unigene0065841	RUP2	0.953823	25	0.0381529
Unigene0060029	FAR1-3	Unigene0011667	ERF019	0.953799	25	0.038152
Unigene0051841	FHY1	Unigene0006885	SPL4	0.980699	5	0.19614
Unigene0051841	FHY1	Unigene0077043	LHY-2	-0.954806	5	-0.190961
Unigene0051841	FHY1	Unigene0005117	At4g34880-1	0.931187	5	0.186237
Unigene0051841	FHY1	Unigene0035066	TPS28	0.914696	5	0.182939
Unigene0051841	FHY1	Unigene0016394	SAUR50-2	0.901966	5	0.180393
Unigene0051841	FHY1	Unigene0014623	TAF14B-1	0.897488	5	0.179498
Unigene0051841	FHY1	Unigene0002215	RGA3-1	0.889352	5	0.17787
Unigene0051841	FHY1	Unigene0075604	SAUR50-6	0.886741	5	0.177348
Unigene0051841	FHY1	Unigene0020151	GA2OX8	0.885923	5	0.177185
Unigene0051841	FHY1	Unigene0000048	ARG7-7	0.88396	15	0.0589307
Unigene0051841	FHY1	Unigene0077590	SAUR67	0.878381	15	0.0585587
Unigene0051841	FHY1	Unigene0048147	BEH2-1	0.875856	15	0.0583904
Unigene0051841	FHY1	Unigene0075089	SAUR50-3	0.871967	15	0.0581311
Unigene0051841	FHY1	Unigene0028497	TIFY3B	0.863656	15	0.0575771
Unigene0051841	FHY1	Unigene0050660	SAUR64	0.86216	15	0.0574774
Unigene0051841	FHY1	Unigene0016739	GASA13	0.856702	15	0.0571135
Unigene0051841	FHY1	Unigene0041208	HST-1	-0.850905	15	-0.056727
Unigene0051841	FHY1	Unigene0050777	LOX1.7	0.847179	15	0.0564786
Unigene0051841	FHY1	Unigene0023799	ARG7-2	0.845143	15	0.0563429
Unigene0051841	FHY1	Unigene0012428	CKX5-2	0.837513	25	0.0335005
Unigene0051841	FHY1	Unigene0023550	ELF3-2	0.835042	25	0.0334017
Unigene0051841	FHY1	Unigene0072235	GA2OX1-2	0.833503	25	0.0333401
Unigene0051841	FHY1	Unigene0007737	SAUR23-1	0.831363	25	0.0332545
Unigene0051841	FHY1	Unigene0051064	CYP734A1-1	0.830108	25	0.0332043
Unigene0051841	FHY1	Unigene0014652	RAV2	0.829378	25	0.0331751
Unigene0051841	FHY1	Unigene0016228	BHLH110	0.828664	25	0.0331466
Unigene0051841	FHY1	Unigene0018843	SDR2a	0.826054	25	0.0330422
Unigene0051841	FHY1	Unigene0001504	ERF110-2	0.823005	25	0.0329202
Unigene0051841	FHY1	Unigene0047265	ACX1.2	0.822951	25	0.032918
Unigene0013831	PHOT1	Unigene0037822	PYL3	-0.958263	5	-0.191653
Unigene0013831	PHOT1	Unigene0002433	LAX2	0.950384	5	0.190077
Unigene0013831	PHOT1	Unigene0059565	ABCB14-2	0.944028	5	0.188806
Unigene0013831	PHOT1	Unigene0021656	CLF	-0.938419	5	-0.187684
Unigene0013831	PHOT1	Unigene0046499	CYCD3-3-1	-0.937452	5	-0.18749
Unigene0013831	PHOT1	Unigene0009319	AHK4	-0.936026	5	-0.187205
Unigene0013831	PHOT1	Unigene0046739	HD1-1	0.933766	5	0.186753
Unigene0013831	PHOT1	Unigene0009550	GASA4-2	-0.929852	5	-0.18597
Unigene0013831	PHOT1	Unigene0055708	PIN1C-2	-0.927385	5	-0.185477
Unigene0013831	PHOT1	Unigene0035460	ARF19-1	0.924303	5	0.184861
Unigene0013831	PHOT1	Unigene0055707	PIN1C-1	-0.922399	15	-0.0614932
Unigene0013831	PHOT1	Unigene0074380	IAA13	-0.920896	15	-0.061393
Unigene0013831	PHOT1	Unigene0062742	PAL-4	0.920857	15	0.0613905
Unigene0013831	PHOT1	Unigene0046905	BG1	-0.919394	15	-0.061293
Unigene0013831	PHOT1	Unigene0048177	IAA14-2	0.918931	5	0.183786
Unigene0013831	PHOT1	Unigene0045346	GASA3-1	-0.91818	15	-0.061212
Unigene0013831	PHOT1	Unigene0058051	ARF19-2	0.917335	5	0.183467
Unigene0013831	PHOT1	Unigene0080399	ABCB19	-0.916501	15	-0.0611001
Unigene0013831	PHOT1	Unigene0038894	PCRK1-2	-0.914188	15	-0.0609459
Unigene0013831	PHOT1	Unigene0030393	MYC2-2	-0.911614	25	-0.0364646
Unigene0013831	PHOT1	Unigene0004859	ARR6	-0.911538	25	-0.0364615
Unigene0013831	PHOT1	Unigene0041872	ERF003	-0.910218	25	-0.0364087
Unigene0013831	PHOT1	Unigene0013551	ERF061-1	0.91021	5	0.182042
Unigene0013831	PHOT1	Unigene0017321	TCP3-1	0.909403	25	0.0363761
Unigene0013831	PHOT1	Unigene0011390	SPL6-1	-0.906849	25	-0.036274
Unigene0013831	PHOT1	Unigene0004232	LHP1	-0.903793	25	-0.0361517
Unigene0013831	PHOT1	Unigene0073230	DPBF3	-0.900729	25	-0.0360292
Unigene0013831	PHOT1	Unigene0008335	TOGT1	-0.899548	15	-0.0599699
Unigene0013831	PHOT1	Unigene0076795	EFL3	-0.896119	25	-0.0358448
Unigene0042280	UVR3	Unigene0025046	CDF3-1	0.940575	5	0.188115
Unigene0042280	UVR3	Unigene0001780	ARF6-2	-0.93411	5	-0.186822
Unigene0042280	UVR3	Unigene0024424	HOS3-2	0.863126	5	0.172625
Unigene0042280	UVR3	Unigene0013075	ARF18-2	0.852742	5	0.170548
Unigene0042280	UVR3	Unigene0011399	BKI1-1	0.830052	5	0.16601
Unigene0042280	UVR3	Unigene0065044	TYDC1	0.804777	5	0.160955
Unigene0034108	UVR8	Unigene0048462	ERF4-2	0.965205	5	0.193041
Unigene0034108	UVR8	Unigene0004987	ERF025-1	0.9331	5	0.18662
Unigene0034108	UVR8	Unigene0035140	TCP7-2	0.926722	5	0.185344
Unigene0034108	UVR8	Unigene0071747	ERF109-2	0.925692	5	0.185138
Unigene0034108	UVR8	Unigene0053906	ALDH3F1-3	0.900556	5	0.180111
Unigene0034108	UVR8	Unigene0075004	ACS1	0.883895	5	0.176779
Unigene0034108	UVR8	Unigene0052179	AUX22D	0.879545	5	0.175909
Unigene0034108	UVR8	Unigene0017113	BA13-1	0.870638	5	0.174128
Unigene0034108	UVR8	Unigene0013063	ERF109-1	0.864953	5	0.172991
Unigene0034108	UVR8	Unigene0006118	MYC2-1	0.834341	5	0.166868
Unigene0034108	UVR8	Unigene0010487	ARR3	-0.828844	15	-0.0552562
Unigene0034108	UVR8	Unigene0059386	ERF4-3	0.823734	15	0.0549156
Unigene0034108	UVR8	Unigene0057709	RGA3-4	-0.822185	15	-0.0548123
Unigene0034108	UVR8	Unigene0073753	PP2C06-2	-0.821655	15	-0.054777
Unigene0034108	UVR8	Unigene0019810	AP1-1	-0.812808	15	-0.0541872
Unigene0034108	UVR8	Unigene0025046	CDF3-1	-0.812448	15	-0.0541632
Unigene0065841	RUP2	Unigene0079664	ARR17	0.985097	5	0.197019
Unigene0065841	RUP2	Unigene0010988	DRM1-1	0.982817	5	0.196563
Unigene0065841	RUP2	Unigene0006974	AP2-3	0.982185	5	0.196437
Unigene0065841	RUP2	Unigene0049624	ABCB15	0.979498	5	0.1959
Unigene0065841	RUP2	Unigene0007562	YUC4-1	0.978771	5	0.195754
Unigene0065841	RUP2	Unigene0073072	CDF2-3	0.978383	5	0.195677
Unigene0065841	RUP2	Unigene0008158	KAN4	0.972938	5	0.194588
Unigene0065841	RUP2	Unigene0000405	HMGB2-1	0.972577	5	0.194515
Unigene0065841	RUP2	Unigene0033877	ABCB14-1	0.970648	5	0.19413
Unigene0065841	RUP2	Unigene0036296	GH3.17	0.969553	15	0.0646369
Unigene0065841	RUP2	Unigene0080884	NFYB5	0.966559	15	0.0644372
Unigene0065841	RUP2	Unigene0014178	LOG1-1	0.966502	15	0.0644334
Unigene0065841	RUP2	Unigene0031687	WRKY13	0.966222	15	0.0644148
Unigene0065841	RUP2	Unigene0043681	SAUR36-4	0.965573	15	0.0643715
Unigene0065841	RUP2	Unigene0055241	ATXR6-2	0.965167	5	0.193033
Unigene0065841	RUP2	Unigene0027842	KAN1	0.9628	15	0.0641867
Unigene0065841	RUP2	Unigene0072443	LOG1-2	0.958658	15	0.0639105
Unigene0065841	RUP2	Unigene0076621	COL1	0.957671	15	0.0638447
Unigene0065841	RUP2	Unigene0073220	YUC4-2	0.955853	15	0.0637235
Unigene0065841	RUP2	Unigene0071653	FLS2	0.953417	25	0.0381367
Unigene0065841	RUP2	Unigene0052910	TCP11	0.952694	25	0.0381077
Unigene0065841	RUP2	Unigene0000428	SVP-1	0.95211	25	0.0380844
Unigene0065841	RUP2	Unigene0034454	GASA4-1	0.951891	25	0.0380756
Unigene0065841	RUP2	Unigene0003845	SAUR50-1	0.950554	25	0.0380222
Unigene0065841	RUP2	Unigene0079111	KO-2	0.947657	25	0.0379063
Unigene0065841	RUP2	Unigene0079732	PIF1	0.94722	25	0.0378888
Unigene0065841	RUP2	Unigene0029324	ARF2A	0.947048	15	0.0631365
Unigene0065841	RUP2	Unigene0035691	ARF6-1	0.946759	5	0.189352
Unigene0042898	HY2	Unigene0074778	COL16-4	0.987341	5	0.197468
Unigene0042898	HY2	Unigene0003168	UGT73C3-2	0.984135	5	0.196827
Unigene0042898	HY2	Unigene0006097	ALDH2B7-1	0.983886	5	0.196777
Unigene0042898	HY2	Unigene0057320	ALTA10-2	0.979775	5	0.195955
Unigene0042898	HY2	Unigene0081727	PR1B1-4	0.978878	5	0.195776
Unigene0042898	HY2	Unigene0006755	RAF1.2	0.977521	5	0.195504
Unigene0042898	HY2	Unigene0050967	APRR5-2	0.97721	5	0.195442
Unigene0042898	HY2	Unigene0057321	ALTA10-3	0.976726	5	0.195345
Unigene0042898	HY2	Unigene0033805	SAUR36-2	0.968229	5	0.193646
Unigene0042898	HY2	Unigene0024231	SAUR36-1	0.96639	5	0.193278
Unigene0042898	HY2	Unigene0006756	RAF1.1	0.961065	15	0.064071
Unigene0042898	HY2	Unigene0008887	FLC	0.959743	15	0.0639828
Unigene0042898	HY2	Unigene0008874	GH3.10	0.955966	15	0.0637311
Unigene0042898	HY2	Unigene0013400	COL2	0.948484	5	0.189697
Unigene0042898	HY2	Unigene0000118	SDR1	0.943955	15	0.0629303
Unigene0042898	HY2	Unigene0075049	COL16-5	0.941057	5	0.188211
Unigene0042898	HY2	Unigene0024473	IAA33	0.937699	5	0.18754
Unigene0042898	HY2	Unigene0029060	ACS10	0.937177	5	0.187435
Unigene0042898	HY2	Unigene0041516	CDF3-2	0.936294	25	0.0374518
Unigene0042898	HY2	Unigene0054017	CIA2	0.935597	25	0.0374239
Unigene0042898	HY2	Unigene0057614	NFYA10	0.925189	25	0.0370076
Unigene0042898	HY2	Unigene0072946	APRR5-3	0.921958	25	0.0368783
Unigene0042898	HY2	Unigene0071039	HST-2	0.917509	25	0.0367004
Unigene0042898	HY2	Unigene0051738	XTH23	0.916072	25	0.0366429
Unigene0042898	HY2	Unigene0019235	TGA1	0.913731	25	0.0365492
Unigene0042898	HY2	Unigene0022953	LOG3	0.912733	25	0.0365093
Unigene0042898	HY2	Unigene0046006	ICS2	0.91074	25	0.0364296
Unigene0042898	HY2	Unigene0011444	EFM-1	0.909554	25	0.0363821
Unigene0079732	PIF1	Unigene0018255	ERF1A	0.992931	5	0.198586
Unigene0079732	PIF1	Unigene0043978	CYP724B1	0.992764	5	0.198553
Unigene0079732	PIF1	Unigene0033526	YUC2	0.989131	5	0.197826
Unigene0079732	PIF1	Unigene0009332	COL4-1	0.988231	5	0.197646
Unigene0079732	PIF1	Unigene0000405	HMGB2-1	0.98751	5	0.197502
Unigene0079732	PIF1	Unigene0052910	TCP11	0.986626	5	0.197325
Unigene0079732	PIF1	Unigene0020630	CKX3	0.986439	5	0.197288
Unigene0079732	PIF1	Unigene0040394	BA13-3	0.986186	5	0.197237
Unigene0079732	PIF1	Unigene0080884	NFYB5	0.986013	5	0.197203
Unigene0079732	PIF1	Unigene0054509	BSK1	0.985739	15	0.0657159
Unigene0079732	PIF1	Unigene0009544	PIF4/SRL2	0.985652	15	0.0657101
Unigene0079732	PIF1	Unigene0051064	CYP734A1-1	0.985615	15	0.0657076
Unigene0079732	PIF1	Unigene0076621	COL1	0.984222	15	0.0656148
Unigene0079732	PIF1	Unigene0001504	ERF110-2	0.984014	15	0.0656009
Unigene0079732	PIF1	Unigene0006782	PIN2	0.98358	15	0.065572
Unigene0079732	PIF1	Unigene0011667	ERF019	0.98313	15	0.065542
Unigene0079732	PIF1	Unigene0047265	ACX1.2	0.983054	15	0.0655369
Unigene0079732	PIF1	Unigene0012426	CKX5-1	0.982401	15	0.0654934
Unigene0079732	PIF1	Unigene0079664	ARR17	0.982074	15	0.0654716
Unigene0079732	PIF1	Unigene0056708	CYP707A4-3	0.981264	25	0.0392506
Unigene0079732	PIF1	Unigene0023023	ERF095	0.980937	25	0.0392375
Unigene0079732	PIF1	Unigene0014178	LOG1-1	0.980789	5	0.196158
Unigene0079732	PIF1	Unigene0020678	HOS3-1	0.97775	25	0.03911
Unigene0079732	PIF1	Unigene0038851	LOG7	0.977687	25	0.0391075
Unigene0079732	PIF1	Unigene0031687	WRKY13	0.977243	25	0.0390897
Unigene0079732	PIF1	Unigene0044607	LOG5-2	0.977133	25	0.0390853
Unigene0079732	PIF1	Unigene0007562	YUC4-1	0.975393	25	0.0390157
Unigene0079732	PIF1	Unigene0053989	FTIP1	0.975003	25	0.0390001
Unigene0079732	PIF1	Unigene0020293	ERF1B	0.974324	25	0.038973
Unigene0009544	PIF4/SRL2	Unigene0038851	LOG7	0.995584	5	0.199117
Unigene0009544	PIF4/SRL2	Unigene0044607	LOG5-2	0.994658	5	0.198932
Unigene0009544	PIF4/SRL2	Unigene0052939	At4g34880-2	0.994437	5	0.198887
Unigene0009544	PIF4/SRL2	Unigene0054509	BSK1	0.99428	5	0.198856
Unigene0009544	PIF4/SRL2	Unigene0006782	PIN2	0.99416	5	0.198832
Unigene0009544	PIF4/SRL2	Unigene0040394	BA13-3	0.993979	5	0.198796
Unigene0009544	PIF4/SRL2	Unigene0020630	CKX3	0.99302	5	0.198604
Unigene0009544	PIF4/SRL2	Unigene0078910	DAO-2	0.992073	5	0.198415
Unigene0009544	PIF4/SRL2	Unigene0051064	CYP734A1-1	0.990141	5	0.198028
Unigene0009544	PIF4/SRL2	Unigene0033526	YUC2	0.989309	15	0.065954
Unigene0009544	PIF4/SRL2	Unigene0019151	TGA10	0.989294	5	0.197859
Unigene0009544	PIF4/SRL2	Unigene0009332	COL4-1	0.988593	5	0.197719
Unigene0009544	PIF4/SRL2	Unigene0053989	FTIP1	0.985516	15	0.065701
Unigene0009544	PIF4/SRL2	Unigene0020678	HOS3-1	0.985491	15	0.0656994
Unigene0009544	PIF4/SRL2	Unigene0023023	ERF095	0.985275	15	0.065685
Unigene0009544	PIF4/SRL2	Unigene0012426	CKX5-1	0.985216	15	0.0656811
Unigene0009544	PIF4/SRL2	Unigene0059261	PIN8	0.985069	15	0.0656713
Unigene0009544	PIF4/SRL2	Unigene0022545	XTH25	0.983962	5	0.196792
Unigene0009544	PIF4/SRL2	Unigene0048821	Aldh1a1	0.983722	5	0.196744
Unigene0009544	PIF4/SRL2	Unigene0052910	TCP11	0.983697	25	0.0393479
Unigene0009544	PIF4/SRL2	Unigene0020293	ERF1B	0.982967	15	0.0655311
Unigene0009544	PIF4/SRL2	Unigene0076621	COL1	0.98051	25	0.0392204
Unigene0009544	PIF4/SRL2	Unigene0073289	SAUR23-2	0.979817	25	0.0391927
Unigene0009544	PIF4/SRL2	Unigene0043978	CYP724B1	0.979545	25	0.0391818
Unigene0009544	PIF4/SRL2	Unigene0023550	ELF3-2	0.97901	15	0.0652673
Unigene0009544	PIF4/SRL2	Unigene0014178	LOG1-1	0.978824	5	0.195765
Unigene0009544	PIF4/SRL2	Unigene0018255	ERF1A	0.977429	25	0.0390972
Unigene0009544	PIF4/SRL2	Unigene0061354	SAUR15	0.976482	25	0.0390593
Unigene0021192	LHY-1	Unigene0023480	EIN3	0.999398	5	0.19988
Unigene0021192	LHY-1	Unigene0050279	ALDH2B4	0.998439	5	0.199688
Unigene0021192	LHY-1	Unigene0008662	ARF9-2	0.996065	5	0.199213
Unigene0021192	LHY-1	Unigene0046240	JAR4-2	0.995996	5	0.199199
Unigene0021192	LHY-1	Unigene0028890	CYP707A2-3	0.995877	5	0.199175
Unigene0021192	LHY-1	Unigene0080702	PAL1-2	0.993925	5	0.198785
Unigene0021192	LHY-1	Unigene0001900	PAL3-1	0.99213	5	0.198426
Unigene0021192	LHY-1	Unigene0000157	PAL1-1	0.991052	5	0.19821
Unigene0021192	LHY-1	Unigene0022954	SAUR32-2	0.990973	5	0.198195
Unigene0021192	LHY-1	Unigene0011261	IAA14-1	0.989042	5	0.197808
Unigene0021192	LHY-1	Unigene0047144	ACO3-2	0.988113	5	0.197623
Unigene0021192	LHY-1	Unigene0043005	HMGB2-3	0.984312	5	0.196862
Unigene0021192	LHY-1	Unigene0038134	AP2-1	0.983928	5	0.196786
Unigene0021192	LHY-1	Unigene0014652	RAV2	0.982623	5	0.196525
Unigene0021192	LHY-1	Unigene0072565	ARG7-3	0.979493	15	0.0652995
Unigene0021192	LHY-1	Unigene0001788	YUC6	0.979361	5	0.195872
Unigene0021192	LHY-1	Unigene0019151	TGA10	0.975137	15	0.0650092
Unigene0021192	LHY-1	Unigene0073289	SAUR23-2	0.974736	15	0.0649824
Unigene0021192	LHY-1	Unigene0008260	OPR1	0.973731	5	0.194746
Unigene0021192	LHY-1	Unigene0071396	TIFY10A-1	0.972336	15	0.0648224
Unigene0021192	LHY-1	Unigene0048821	Aldh1a1	0.971707	25	0.0388683
Unigene0021192	LHY-1	Unigene0045175	Acaa1b	0.971589	15	0.0647726
Unigene0021192	LHY-1	Unigene0073926	DRM1-2	0.971578	5	0.194316
Unigene0021192	LHY-1	Unigene0023799	ARG7-2	0.968976	25	0.038759
Unigene0021192	LHY-1	Unigene0059261	PIN8	0.968641	25	0.0387457
Unigene0021192	LHY-1	Unigene0059183	IPT3	0.967129	25	0.0386852
Unigene0021192	LHY-1	Unigene0052939	At4g34880-2	0.966847	25	0.0386739
Unigene0021192	LHY-1	Unigene0062739	PAL1-3	0.96519	25	0.0386076
Unigene0077043	LHY-2	Unigene0005117	At4g34880-1	-0.964473	5	-0.192895
Unigene0077043	LHY-2	Unigene0006885	SPL4	-0.954755	5	-0.190951
Unigene0077043	LHY-2	Unigene0012428	CKX5-2	-0.910414	5	-0.182083
Unigene0077043	LHY-2	Unigene0044770	PED1-2	0.885321	5	0.177064
Unigene0077043	LHY-2	Unigene0048147	BEH2-1	-0.883932	5	-0.176786
Unigene0077043	LHY-2	Unigene0041036	GA20OX1	-0.8667	5	-0.17334
Unigene0077043	LHY-2	Unigene0017114	BA13-2	-0.866448	5	-0.17329
Unigene0077043	LHY-2	Unigene0035066	TPS28	-0.865991	5	-0.173198
Unigene0077043	LHY-2	Unigene0034306	COP10	0.860325	5	0.172065
Unigene0077043	LHY-2	Unigene0016228	BHLH110	-0.859715	15	-0.0573144
Unigene0077043	LHY-2	Unigene0002215	RGA3-1	-0.856341	15	-0.0570894
Unigene0077043	LHY-2	Unigene0041208	HST-1	0.853985	15	0.0569323
Unigene0077043	LHY-2	Unigene0016739	GASA13	-0.851216	15	-0.0567477
Unigene0077043	LHY-2	Unigene0014623	TAF14B-1	-0.848048	15	-0.0565365
Unigene0077043	LHY-2	Unigene0046738	HD1-2	0.845609	15	0.056374
Unigene0077043	LHY-2	Unigene0003307	COL15	-0.838997	15	-0.0559331
Unigene0077043	LHY-2	Unigene0077590	SAUR67	-0.836938	15	-0.0557959
Unigene0077043	LHY-2	Unigene0075089	SAUR50-3	-0.834769	15	-0.0556513
Unigene0077043	LHY-2	Unigene0076704	GASA6-1	-0.830898	15	-0.0553932
Unigene0077043	LHY-2	Unigene0012168	BSK3	-0.830095	25	-0.0332038
Unigene0077043	LHY-2	Unigene0075604	SAUR50-6	-0.829434	25	-0.0331774
Unigene0077043	LHY-2	Unigene0027790	ACX1-2	-0.827698	25	-0.0331079
Unigene0077043	LHY-2	Unigene0020151	GA2OX8	-0.826874	25	-0.033075
Unigene0077043	LHY-2	Unigene0050777	LOX1.7	-0.825921	25	-0.0330368
Unigene0077043	LHY-2	Unigene0000048	ARG7-7	-0.82452	25	-0.0329808
Unigene0077043	LHY-2	Unigene0013966	IAA17	0.817872	25	0.0327149
Unigene0077043	LHY-2	Unigene0053906	ALDH3F1-3	-0.817348	15	-0.0544899
Unigene0077043	LHY-2	Unigene0062738	PAL-3	0.81601	25	0.0326404
Unigene0077043	LHY-2	Unigene0047265	ACX1.2	-0.815535	25	-0.0326214
Unigene0050965	APRR5-1	Unigene0062511	ADO3	0.994413	5	0.198883
Unigene0050965	APRR5-1	Unigene0080534	OPR2	0.987707	5	0.197541
Unigene0050965	APRR5-1	Unigene0057318	ALTA10-1	0.986708	5	0.197342
Unigene0050965	APRR5-1	Unigene0032471	CKX7	0.984364	5	0.196873
Unigene0050965	APRR5-1	Unigene0074638	TGA9	0.978997	5	0.195799
Unigene0050965	APRR5-1	Unigene0008553	ERF008-1	0.968188	5	0.193638
Unigene0050965	APRR5-1	Unigene0051945	NFYA7	0.966127	5	0.193225
Unigene0050965	APRR5-1	Unigene0046006	ICS2	0.962884	5	0.192577
Unigene0050965	APRR5-1	Unigene0019235	TGA1	0.958679	5	0.191736
Unigene0050965	APRR5-1	Unigene0047055	PR1B1-3	0.957586	5	0.191517
Unigene0050965	APRR5-1	Unigene0051738	XTH23	0.957046	15	0.0638031
Unigene0050965	APRR5-1	Unigene0057614	NFYA10	0.952087	15	0.0634725
Unigene0050965	APRR5-1	Unigene0001497	COL16-2	0.950441	5	0.190088
Unigene0050965	APRR5-1	Unigene0025032	AHP4	0.950314	5	0.190063
Unigene0050965	APRR5-1	Unigene0053502	AHG1	0.942273	15	0.0628182
Unigene0050965	APRR5-1	Unigene0053229	ARF17-2	0.939475	5	0.187895
Unigene0050965	APRR5-1	Unigene0012702	ERF053	0.936245	5	0.187249
Unigene0050965	APRR5-1	Unigene0002591	WRKY40-1	0.935538	5	0.187108
Unigene0050965	APRR5-1	Unigene0007954	JMJ30	0.932302	5	0.18646
Unigene0050965	APRR5-1	Unigene0075049	COL16-5	0.914702	15	0.0609801
Unigene0050965	APRR5-1	Unigene0080003	CPK1	0.908931	5	0.181786
Unigene0050965	APRR5-1	Unigene0029060	ACS10	0.90795	15	0.06053
Unigene0050965	APRR5-1	Unigene0057618	NFYA2	0.904616	15	0.0603077
Unigene0050965	APRR5-1	Unigene0052704	METK5-2	0.896253	25	0.0358501
Unigene0050965	APRR5-1	Unigene0014877	EFL1	0.893804	25	0.0357522
Unigene0050965	APRR5-1	Unigene0012864	ATX1	0.891491	15	0.0594327
Unigene0050965	APRR5-1	Unigene0019810	AP1-1	0.882256	25	0.0352902
Unigene0050965	APRR5-1	Unigene0015724	PCRK1-1	0.867438	25	0.0346975
Unigene0050965	APRR5-1	Unigene0081896	LOG5-3	0.865971	25	0.0346388
Unigene0050967	APRR5-2	Unigene0057321	ALTA10-3	0.998875	5	0.199775
Unigene0050967	APRR5-2	Unigene0057320	ALTA10-2	0.996561	5	0.199312
Unigene0050967	APRR5-2	Unigene0024231	SAUR36-1	0.994463	5	0.198893
Unigene0050967	APRR5-2	Unigene0033805	SAUR36-2	0.99439	5	0.198878
Unigene0050967	APRR5-2	Unigene0006755	RAF1.2	0.99285	5	0.19857
Unigene0050967	APRR5-2	Unigene0081727	PR1B1-4	0.991046	5	0.198209
Unigene0050967	APRR5-2	Unigene0074778	COL16-4	0.986169	5	0.197234
Unigene0050967	APRR5-2	Unigene0008887	FLC	0.984344	5	0.196869
Unigene0050967	APRR5-2	Unigene0006756	RAF1.1	0.983526	5	0.196705
Unigene0050967	APRR5-2	Unigene0008874	GH3.10	0.980888	5	0.196178
Unigene0050967	APRR5-2	Unigene0054017	CIA2	0.977547	15	0.0651698
Unigene0050967	APRR5-2	Unigene0000118	SDR1	0.97476	15	0.064984
Unigene0050967	APRR5-2	Unigene0003168	UGT73C3-2	0.97361	5	0.194722
Unigene0050967	APRR5-2	Unigene0006097	ALDH2B7-1	0.972878	5	0.194576
Unigene0050967	APRR5-2	Unigene0072946	APRR5-3	0.971718	15	0.0647812
Unigene0050967	APRR5-2	Unigene0041516	CDF3-2	0.97085	15	0.0647233
Unigene0050967	APRR5-2	Unigene0071039	HST-2	0.966409	15	0.0644273
Unigene0050967	APRR5-2	Unigene0022953	LOG3	0.960904	15	0.0640603
Unigene0050967	APRR5-2	Unigene0014997	ACO4	0.960484	5	0.192097
Unigene0050967	APRR5-2	Unigene0039905	COP1	0.960233	25	0.0384093
Unigene0050967	APRR5-2	Unigene0037071	JAR4-1	0.950533	25	0.0380213
Unigene0050967	APRR5-2	Unigene0073753	PP2C06-2	0.943159	15	0.0628773
Unigene0050967	APRR5-2	Unigene0034306	COP10	0.935942	15	0.0623961
Unigene0050967	APRR5-2	Unigene0011444	EFM-1	0.930735	15	0.062049
Unigene0050967	APRR5-2	Unigene0057614	NFYA10	0.928035	25	0.0371214
Unigene0050967	APRR5-2	Unigene0044770	PED1-2	0.926644	25	0.0370658
Unigene0050967	APRR5-2	Unigene0051738	XTH23	0.920955	25	0.0368382
Unigene0050967	APRR5-2	Unigene0006118	MYC2-1	-0.920132	15	-0.0613421
Unigene0072946	APRR5-3	Unigene0041516	CDF3-2	0.995092	5	0.199018
Unigene0072946	APRR5-3	Unigene0000118	SDR1	0.990679	5	0.198136
Unigene0072946	APRR5-3	Unigene0008887	FLC	0.990112	5	0.198022
Unigene0072946	APRR5-3	Unigene0037071	JAR4-1	0.989648	5	0.19793
Unigene0072946	APRR5-3	Unigene0006756	RAF1.1	0.989533	5	0.197907
Unigene0072946	APRR5-3	Unigene0022953	LOG3	0.989483	5	0.197897
Unigene0072946	APRR5-3	Unigene0071039	HST-2	0.988392	5	0.197678
Unigene0072946	APRR5-3	Unigene0033805	SAUR36-2	0.988038	5	0.197608
Unigene0072946	APRR5-3	Unigene0008874	GH3.10	0.987019	5	0.197404
Unigene0072946	APRR5-3	Unigene0039905	COP1	0.985534	5	0.197107
Unigene0072946	APRR5-3	Unigene0054017	CIA2	0.983595	5	0.196719
Unigene0072946	APRR5-3	Unigene0024231	SAUR36-1	0.978665	15	0.0652443
Unigene0072946	APRR5-3	Unigene0014997	ACO4	0.978187	5	0.195637
Unigene0072946	APRR5-3	Unigene0057321	ALTA10-3	0.96993	15	0.064662
Unigene0072946	APRR5-3	Unigene0044770	PED1-2	0.967914	15	0.0645276
Unigene0072946	APRR5-3	Unigene0076476	CCD4	0.961501	15	0.0641001
Unigene0072946	APRR5-3	Unigene0074778	COL16-4	0.960503	15	0.0640336
Unigene0072946	APRR5-3	Unigene0034306	COP10	0.960452	15	0.0640302
Unigene0072946	APRR5-3	Unigene0062738	PAL-3	0.956739	15	0.0637826
Unigene0072946	APRR5-3	Unigene0047558	PP2CA-1	0.955784	5	0.191157
Unigene0072946	APRR5-3	Unigene0081815	ALDH3F1-2	0.955577	5	0.191115
Unigene0072946	APRR5-3	Unigene0004292	ABA2	0.954104	15	0.0636069
Unigene0072946	APRR5-3	Unigene0057320	ALTA10-2	0.954076	15	0.0636051
Unigene0072946	APRR5-3	Unigene0046436	ALDH3I1	0.951502	15	0.0634335
Unigene0072946	APRR5-3	Unigene0006755	RAF1.2	0.94853	25	0.0379412
Unigene0072946	APRR5-3	Unigene0046738	HD1-2	0.93895	5	0.18779
Unigene0072946	APRR5-3	Unigene0013966	IAA17	0.936614	15	0.0624409
Unigene0072946	APRR5-3	Unigene0081727	PR1B1-4	0.935547	25	0.0374219
Unigene0014877	EFL1	Unigene0015724	PCRK1-1	0.977786	5	0.195557
Unigene0014877	EFL1	Unigene0052704	METK5-2	0.969135	5	0.193827
Unigene0014877	EFL1	Unigene0052904	ILR1	0.965284	5	0.193057
Unigene0014877	EFL1	Unigene0012864	ATX1	0.965178	5	0.193036
Unigene0014877	EFL1	Unigene0035973	MYC2-3	-0.961782	5	-0.192356
Unigene0014877	EFL1	Unigene0010705	CEPR1	0.957823	5	0.191565
Unigene0014877	EFL1	Unigene0057318	ALTA10-1	0.935146	5	0.187029
Unigene0014877	EFL1	Unigene0079502	ERF4-1	-0.934545	5	-0.186909
Unigene0014877	EFL1	Unigene0047055	PR1B1-3	0.932073	5	0.186415
Unigene0014877	EFL1	Unigene0008553	ERF008-1	0.931756	5	0.186351
Unigene0014877	EFL1	Unigene0051945	NFYA7	0.929267	15	0.0619511
Unigene0014877	EFL1	Unigene0080534	OPR2	0.929013	15	0.0619342
Unigene0014877	EFL1	Unigene0062511	ADO3	0.924947	15	0.0616632
Unigene0014877	EFL1	Unigene0053229	ARF17-2	0.917997	15	0.0611998
Unigene0014877	EFL1	Unigene0073238	COL9-2	0.90647	15	0.0604314
Unigene0014877	EFL1	Unigene0046984	DAO-1	0.900462	15	0.0600308
Unigene0014877	EFL1	Unigene0032471	CKX7	0.899201	15	0.0599467
Unigene0014877	EFL1	Unigene0073322	SAUR40	0.898492	5	0.179698
Unigene0014877	EFL1	Unigene0053502	AHG1	0.894479	15	0.0596319
Unigene0014877	EFL1	Unigene0000439	METK5-1	0.893089	25	0.0357236
Unigene0014877	EFL1	Unigene0002242	SVP-3	-0.886892	25	-0.0354757
Unigene0014877	EFL1	Unigene0058065	CYP707A1	-0.886845	25	-0.0354738
Unigene0014877	EFL1	Unigene0074638	TGA9	0.883207	25	0.0353283
Unigene0014877	EFL1	Unigene0037260	SPA4	0.877951	25	0.035118
Unigene0014877	EFL1	Unigene0058933	METK2	0.876275	15	0.0584183
Unigene0014877	EFL1	Unigene0077705	ABF1	0.87505	5	0.17501
Unigene0014877	EFL1	Unigene0076403	SOC1-2	-0.874627	25	-0.0349851
Unigene0014877	EFL1	Unigene0055659	GAI1	-0.870107	25	-0.0348043
Unigene0076794	EFL4	Unigene0042595	GH3.1-2	-0.97552	5	-0.195104
Unigene0076794	EFL4	Unigene0081300	IAA29	-0.898262	5	-0.179652
Unigene0076794	EFL4	Unigene0077927	SVP-6	-0.886682	5	-0.177336
Unigene0076794	EFL4	Unigene0033776	WRKY70-1	-0.885071	5	-0.177014
Unigene0076794	EFL4	Unigene0037260	SPA4	0.882275	5	0.176455
Unigene0076794	EFL4	Unigene0044222	ERF106	0.868321	5	0.173664
Unigene0076794	EFL4	Unigene0000439	METK5-1	0.864039	5	0.172808
Unigene0076794	EFL4	Unigene0057494	ERF6	-0.862798	5	-0.17256
Unigene0076794	EFL4	Unigene0076995	SARD1	-0.855103	5	-0.171021
Unigene0076794	EFL4	Unigene0004162	NFYB8-1	-0.854741	15	-0.0569827
Unigene0076794	EFL4	Unigene0058928	TYRDC-2	0.853995	15	0.056933
Unigene0076794	EFL4	Unigene0002242	SVP-3	-0.851371	15	-0.0567581
Unigene0076794	EFL4	Unigene0076795	EFL3	-0.845323	15	-0.0563549
Unigene0076794	EFL4	Unigene0008521	SPL7	-0.84279	15	-0.056186
Unigene0076794	EFL4	Unigene0062742	PAL-4	0.837044	15	0.055803
Unigene0076794	EFL4	Unigene0042594	GH3.1-1	-0.834299	15	-0.05562
Unigene0076794	EFL4	Unigene0080712	HMGB2-4	-0.824046	15	-0.0549364
Unigene0076794	EFL4	Unigene0005580	SPL8	-0.823961	15	-0.0549307
Unigene0076794	EFL4	Unigene0058933	METK2	0.821862	15	0.0547908
Unigene0076794	EFL4	Unigene0054341	Os03g0162200	-0.821574	25	-0.032863
Unigene0076794	EFL4	Unigene0004232	LHP1	-0.821551	25	-0.032862
Unigene0076794	EFL4	Unigene0041539	TYDC2	-0.820872	25	-0.0328349
Unigene0076794	EFL4	Unigene0079156	ERF3-2	-0.81961	25	-0.0327844
Unigene0076794	EFL4	Unigene0003666	IAA26-1	-0.818622	25	-0.0327449
Unigene0076794	EFL4	Unigene0059565	ABCB14-2	0.816046	25	0.0326418
Unigene0076794	EFL4	Unigene0046413	ABCB11-1	0.81511	25	0.0326044
Unigene0076794	EFL4	Unigene0042633	PED1-1	-0.81116	25	-0.0324464
Unigene0076794	EFL4	Unigene0045346	GASA3-1	-0.810587	25	-0.0324235
Unigene0076794	EFL4	Unigene0046498	CYCD3-3-3	-0.809425	25	-0.032377
Unigene0076795	EFL3	Unigene0044222	ERF106	-0.979939	5	-0.195988
Unigene0076795	EFL3	Unigene0046905	BG1	0.973259	5	0.194652
Unigene0076795	EFL3	Unigene0004232	LHP1	0.971139	5	0.194228
Unigene0076795	EFL3	Unigene0021656	CLF	0.970426	5	0.194085
Unigene0076795	EFL3	Unigene0062742	PAL-4	-0.957067	5	-0.191413
Unigene0076795	EFL3	Unigene0079156	ERF3-2	0.953242	5	0.190648
Unigene0076795	EFL3	Unigene0072704	MSI4	0.953003	5	0.190601
Unigene0076795	EFL3	Unigene0046739	HD1-1	-0.952445	5	-0.190489
Unigene0076795	EFL3	Unigene0008521	SPL7	0.944696	15	0.0629797
Unigene0076795	EFL3	Unigene0054341	Os03g0162200	0.943131	15	0.0628754
Unigene0076795	EFL3	Unigene0005580	SPL8	0.937782	15	0.0625188
Unigene0076795	EFL3	Unigene0059565	ABCB14-2	-0.937158	5	-0.187432
Unigene0076795	EFL3	Unigene0010675	PIN6	0.936442	15	0.0624295
Unigene0076795	EFL3	Unigene0057653	GASA3-2	0.932624	15	0.062175
Unigene0076795	EFL3	Unigene0046499	CYCD3-3-1	0.9275	15	0.0618333
Unigene0076795	EFL3	Unigene0017321	TCP3-1	-0.9217	15	-0.0614467
Unigene0076795	EFL3	Unigene0057494	ERF6	0.921374	15	0.0614249
Unigene0076795	EFL3	Unigene0048427	ARF9-1	0.919798	15	0.0613199
Unigene0076795	EFL3	Unigene0004859	ARR6	0.914429	25	0.0365772
Unigene0076795	EFL3	Unigene0080399	ABCB19	0.914022	25	0.0365609
Unigene0076795	EFL3	Unigene0013551	ERF061-1	-0.913361	5	-0.182672
Unigene0076795	EFL3	Unigene0030393	MYC2-2	0.908847	25	0.0363539
Unigene0076795	EFL3	Unigene0041872	ERF003	0.907478	25	0.0362991
Unigene0076795	EFL3	Unigene0009319	AHK4	0.904564	25	0.0361825
Unigene0076795	EFL3	Unigene0081300	IAA29	0.904481	25	0.0361792
Unigene0076795	EFL3	Unigene0077927	SVP-6	0.903002	25	0.0361201
Unigene0076795	EFL3	Unigene0037822	PYL3	0.902133	25	0.0360853
Unigene0076795	EFL3	Unigene0049713	SVP-5	0.899122	25	0.0359649
Unigene0023550	ELF3-2	Unigene0023023	ERF095	0.990279	5	0.198056
Unigene0023550	ELF3-2	Unigene0020630	CKX3	0.987051	5	0.19741
Unigene0023550	ELF3-2	Unigene0023059	ACS3	0.98705	5	0.19741
Unigene0023550	ELF3-2	Unigene0054509	BSK1	0.986792	5	0.197358
Unigene0023550	ELF3-2	Unigene0033526	YUC2	0.983098	5	0.19662
Unigene0023550	ELF3-2	Unigene0051064	CYP734A1-1	0.982565	5	0.196513
Unigene0023550	ELF3-2	Unigene0001504	ERF110-2	0.979992	5	0.195998
Unigene0023550	ELF3-2	Unigene0046414	ABCB11-2	0.979583	5	0.195917
Unigene0023550	ELF3-2	Unigene0040394	BA13-3	0.979348	5	0.19587
Unigene0023550	ELF3-2	Unigene0043978	CYP724B1	0.97918	5	0.195836
Unigene0023550	ELF3-2	Unigene0044607	LOG5-2	0.978479	15	0.0652319
Unigene0023550	ELF3-2	Unigene0079732	PIF1	0.973611	15	0.0649074
Unigene0023550	ELF3-2	Unigene0048644	COL4-2	0.973209	15	0.0648806
Unigene0023550	ELF3-2	Unigene0006782	PIN2	0.971044	15	0.0647363
Unigene0023550	ELF3-2	Unigene0072248	SAG113	0.970431	15	0.0646954
Unigene0023550	ELF3-2	Unigene0052939	At4g34880-2	0.968677	15	0.0645784
Unigene0023550	ELF3-2	Unigene0038851	LOG7	0.968401	15	0.0645601
Unigene0023550	ELF3-2	Unigene0012426	CKX5-1	0.967408	15	0.0644939
Unigene0023550	ELF3-2	Unigene0047265	ACX1.2	0.967234	25	0.0386893
Unigene0023550	ELF3-2	Unigene0000595	AHP1-1	0.966432	25	0.0386573
Unigene0023550	ELF3-2	Unigene0022545	XTH25	0.965993	25	0.0386397
Unigene0023550	ELF3-2	Unigene0020293	ERF1B	0.965637	25	0.0386255
Unigene0023550	ELF3-2	Unigene0076621	COL1	0.963371	25	0.0385348
Unigene0023550	ELF3-2	Unigene0081027	TDC2	0.962667	25	0.0385067
Unigene0023550	ELF3-2	Unigene0056708	CYP707A4-3	0.962418	25	0.0384967
Unigene0023550	ELF3-2	Unigene0018255	ERF1A	0.961517	25	0.0384607
Unigene0023550	ELF3-2	Unigene0002215	RGA3-1	0.960606	25	0.0384242
Unigene0004905	CDF2-1	Unigene0037636	SAPK1	0.976576	5	0.195315
Unigene0004905	CDF2-1	Unigene0081728	PR1B1-5	0.969379	5	0.193876
Unigene0004905	CDF2-1	Unigene0059135	ERF010	0.954204	5	0.190841
Unigene0004905	CDF2-1	Unigene0073926	DRM1-2	0.94935	5	0.18987
Unigene0004905	CDF2-1	Unigene0004503	COL9-1	0.948113	5	0.189623
Unigene0004905	CDF2-1	Unigene0001300	ERF110-1	0.936907	5	0.187381
Unigene0004905	CDF2-1	Unigene0038134	AP2-1	0.910531	5	0.182106
Unigene0004905	CDF2-1	Unigene0006723	ABCB9-2	0.910319	5	0.182064
Unigene0004905	CDF2-1	Unigene0008260	OPR1	0.906486	5	0.181297
Unigene0004905	CDF2-1	Unigene0039629	TPS4	0.905458	5	0.181092
Unigene0004905	CDF2-1	Unigene0028252	RAV1	-0.903611	15	-0.0602407
Unigene0004905	CDF2-1	Unigene0006721	ABCB9-1	0.903316	15	0.060221
Unigene0004905	CDF2-1	Unigene0071529	Acox1	0.900935	15	0.0600623
Unigene0004905	CDF2-1	Unigene0045175	Acaa1b	0.900583	15	0.0600389
Unigene0004905	CDF2-1	Unigene0018843	SDR2a	0.897353	15	0.0598235
Unigene0004905	CDF2-1	Unigene0056915	AGL24	0.896353	15	0.0597569
Unigene0004905	CDF2-1	Unigene0001788	YUC6	0.891324	15	0.0594216
Unigene0004905	CDF2-1	Unigene0011204	HD3A	0.890543	15	0.0593695
Unigene0004905	CDF2-1	Unigene0022545	XTH25	0.88929	15	0.059286
Unigene0004905	CDF2-1	Unigene0004721	COL11	0.887771	15	0.0591848
Unigene0004905	CDF2-1	Unigene0080465	At5g01700	0.887527	25	0.0355011
Unigene0004905	CDF2-1	Unigene0080450	YUC5	0.887494	5	0.177499
Unigene0004905	CDF2-1	Unigene0007737	SAUR23-1	0.887454	25	0.0354982
Unigene0004905	CDF2-1	Unigene0040382	ACX1-3	0.886599	25	0.035464
Unigene0004905	CDF2-1	Unigene0046996	AGL15	0.884088	25	0.0353635
Unigene0004905	CDF2-1	Unigene0011261	IAA14-1	0.883347	25	0.0353339
Unigene0004905	CDF2-1	Unigene0018011	PR1B1-2	0.879935	25	0.0351974
Unigene0004905	CDF2-1	Unigene0072565	ARG7-3	0.870217	25	0.0348087
Unigene0004905	CDF2-1	Unigene0008662	ARF9-2	0.867354	25	0.0346942
Unigene0004905	CDF2-1	Unigene0001900	PAL3-1	0.863531	25	0.0345413
Unigene0009493	CDF2-2	Unigene0048148	BEH2-2	0.969872	5	0.193974
Unigene0009493	CDF2-2	Unigene0072700	SAUR76	0.964641	5	0.192928
Unigene0009493	CDF2-2	Unigene0030190	AUX28-2	0.945694	5	0.189139
Unigene0009493	CDF2-2	Unigene0075457	CYP90A1	0.939048	5	0.18781
Unigene0009493	CDF2-2	Unigene0072564	ARG7-5	0.937382	5	0.187476
Unigene0009493	CDF2-2	Unigene0013551	ERF061-1	0.922689	5	0.184538
Unigene0009493	CDF2-2	Unigene0066165	PAL-1	-0.900209	5	-0.180042
Unigene0009493	CDF2-2	Unigene0018010	PR1B1-1	0.893161	5	0.178632
Unigene0009493	CDF2-2	Unigene0082423	PIN1D	0.888566	5	0.177713
Unigene0009493	CDF2-2	Unigene0079292	PYL1	0.886224	15	0.0590816
Unigene0009493	CDF2-2	Unigene0025966	PP2C06-1	-0.885743	5	-0.177149
Unigene0009493	CDF2-2	Unigene0073527	ABCB1	0.883814	5	0.176763
Unigene0009493	CDF2-2	Unigene0033745	ARG7-6	0.883313	15	0.0588875
Unigene0009493	CDF2-2	Unigene0036051	CYP90D1	0.882611	15	0.0588407
Unigene0009493	CDF2-2	Unigene0006020	NCED2	0.880812	15	0.0587208
Unigene0009493	CDF2-2	Unigene0026100	SAPK3	-0.867729	15	-0.0578486
Unigene0009493	CDF2-2	Unigene0015540	COL16-1	-0.858206	5	-0.171641
Unigene0009493	CDF2-2	Unigene0059249	PP2C38	0.836944	15	0.0557963
Unigene0009493	CDF2-2	Unigene0028497	TIFY3B	0.836476	15	0.0557651
Unigene0009493	CDF2-2	Unigene0006110	PIN3	0.835758	25	0.0334303
Unigene0009493	CDF2-2	Unigene0024814	TAR2	-0.822836	25	-0.0329134
Unigene0009493	CDF2-2	Unigene0020433	HMGB2-2	-0.809454	25	-0.0323781
Unigene0009493	CDF2-2	Unigene0023514	GATA22	-0.806127	25	-0.0322451
Unigene0073072	CDF2-3	Unigene0036296	GH3.17	0.962859	5	0.192572
Unigene0073072	CDF2-3	Unigene0014178	LOG1-1	0.952293	5	0.190459
Unigene0073072	CDF2-3	Unigene0007562	YUC4-1	0.950965	5	0.190193
Unigene0073072	CDF2-3	Unigene0004419	ARG7-4	0.947705	5	0.189541
Unigene0073072	CDF2-3	Unigene0079664	ARR17	0.94711	5	0.189422
Unigene0073072	CDF2-3	Unigene0035691	ARF6-1	0.946979	5	0.189396
Unigene0073072	CDF2-3	Unigene0033877	ABCB14-1	0.945236	5	0.189047
Unigene0073072	CDF2-3	Unigene0010988	DRM1-1	0.942376	5	0.188475
Unigene0073072	CDF2-3	Unigene0031687	WRKY13	0.94083	5	0.188166
Unigene0073072	CDF2-3	Unigene0068004	SOC1-1	0.94011	15	0.062674
Unigene0073072	CDF2-3	Unigene0006974	AP2-3	0.935576	15	0.0623717
Unigene0073072	CDF2-3	Unigene0060029	FAR1-3	0.93504	15	0.062336
Unigene0073072	CDF2-3	Unigene0043681	SAUR36-4	0.9345	15	0.0623
Unigene0073072	CDF2-3	Unigene0072443	LOG1-2	0.934368	15	0.0622912
Unigene0073072	CDF2-3	Unigene0055241	ATXR6-2	0.93436	15	0.0622907
Unigene0073072	CDF2-3	Unigene0071653	FLS2	0.931209	15	0.0620806
Unigene0073072	CDF2-3	Unigene0027842	KAN1	0.930463	15	0.0620309
Unigene0073072	CDF2-3	Unigene0000405	HMGB2-1	0.92961	15	0.061974
Unigene0073072	CDF2-3	Unigene0000428	SVP-1	0.92837	15	0.0618913
Unigene0073072	CDF2-3	Unigene0003845	SAUR50-1	0.927013	25	0.0370805
Unigene0073072	CDF2-3	Unigene0076621	COL1	0.925333	25	0.0370133
Unigene0073072	CDF2-3	Unigene0034454	GASA4-1	0.92442	25	0.0369768
Unigene0073072	CDF2-3	Unigene0073220	YUC4-2	0.92389	25	0.0369556
Unigene0073072	CDF2-3	Unigene0080884	NFYB5	0.923589	25	0.0369436
Unigene0073072	CDF2-3	Unigene0008158	KAN4	0.923523	25	0.0369409
Unigene0073072	CDF2-3	Unigene0049624	ABCB15	0.922174	25	0.0368869
Unigene0073072	CDF2-3	Unigene0075602	SAUR50-4	0.918916	25	0.0367566
Unigene0073072	CDF2-3	Unigene0029324	ARF2A	0.918672	25	0.0367469
Unigene0073072	CDF2-3	Unigene0079732	PIF1	0.916609	25	0.0366644
Unigene0025046	CDF3-1	Unigene0079502	ERF4-1	-0.91847	5	-0.183694
Unigene0025046	CDF3-1	Unigene0011399	BKI1-1	0.910968	5	0.182194
Unigene0025046	CDF3-1	Unigene0052904	ILR1	0.905629	5	0.181126
Unigene0025046	CDF3-1	Unigene0013075	ARF18-2	0.875133	5	0.175027
Unigene0025046	CDF3-1	Unigene0048462	ERF4-2	-0.874923	5	-0.174985
Unigene0025046	CDF3-1	Unigene0024424	HOS3-2	0.86959	5	0.173918
Unigene0025046	CDF3-1	Unigene0002224	UNE10	0.869571	5	0.173914
Unigene0025046	CDF3-1	Unigene0042594	GH3.1-1	-0.868522	5	-0.173704
Unigene0025046	CDF3-1	Unigene0001780	ARF6-2	-0.867266	5	-0.173453
Unigene0025046	CDF3-1	Unigene0073322	SAUR40	0.865249	15	0.0576833
Unigene0025046	CDF3-1	Unigene0059386	ERF4-3	-0.864228	5	-0.172846
Unigene0025046	CDF3-1	Unigene0050219	TCP5-2	0.855686	15	0.0570457
Unigene0025046	CDF3-1	Unigene0003666	IAA26-1	-0.853817	15	-0.0569211
Unigene0025046	CDF3-1	Unigene0073753	PP2C06-2	0.850266	15	0.0566844
Unigene0025046	CDF3-1	Unigene0046436	ALDH3I1	0.846916	15	0.0564611
Unigene0025046	CDF3-1	Unigene0006118	MYC2-1	-0.840934	15	-0.0560623
Unigene0025046	CDF3-1	Unigene0035973	MYC2-3	-0.837793	15	-0.0558529
Unigene0025046	CDF3-1	Unigene0004292	ABA2	0.837324	25	0.033493
Unigene0025046	CDF3-1	Unigene0004193	TIR1	-0.82878	25	-0.0331512
Unigene0025046	CDF3-1	Unigene0076476	CCD4	0.828048	25	0.0331219
Unigene0025046	CDF3-1	Unigene0012864	ATX1	0.810541	25	0.0324217
Unigene0025046	CDF3-1	Unigene0055659	GAI1	-0.806518	25	-0.0322607
Unigene0025046	CDF3-1	Unigene0071495	4CLL5	-0.805591	15	-0.0537061
Unigene0025046	CDF3-1	Unigene0046498	CYCD3-3-3	-0.80331	25	-0.0321324
Unigene0041516	CDF3-2	Unigene0006756	RAF1.1	0.994739	5	0.198948
Unigene0041516	CDF3-2	Unigene0000118	SDR1	0.994006	5	0.198801
Unigene0041516	CDF3-2	Unigene0008874	GH3.10	0.99381	5	0.198762
Unigene0041516	CDF3-2	Unigene0008887	FLC	0.992444	5	0.198489
Unigene0041516	CDF3-2	Unigene0071039	HST-2	0.989615	5	0.197923
Unigene0041516	CDF3-2	Unigene0033805	SAUR36-2	0.989329	5	0.197866
Unigene0041516	CDF3-2	Unigene0022953	LOG3	0.984986	5	0.196997
Unigene0041516	CDF3-2	Unigene0037071	JAR4-1	0.981399	5	0.19628
Unigene0041516	CDF3-2	Unigene0039905	COP1	0.981035	5	0.196207
Unigene0041516	CDF3-2	Unigene0054017	CIA2	0.979962	15	0.0653308
Unigene0041516	CDF3-2	Unigene0024231	SAUR36-1	0.978463	15	0.0652309
Unigene0041516	CDF3-2	Unigene0014997	ACO4	0.972749	5	0.19455
Unigene0041516	CDF3-2	Unigene0057321	ALTA10-3	0.970494	15	0.0646996
Unigene0041516	CDF3-2	Unigene0044770	PED1-2	0.969067	5	0.193813
Unigene0041516	CDF3-2	Unigene0074778	COL16-4	0.968919	15	0.0645946
Unigene0041516	CDF3-2	Unigene0062738	PAL-3	0.957162	15	0.0638108
Unigene0041516	CDF3-2	Unigene0046738	HD1-2	0.956923	5	0.191385
Unigene0041516	CDF3-2	Unigene0057320	ALTA10-2	0.954566	15	0.0636377
Unigene0041516	CDF3-2	Unigene0076476	CCD4	0.952177	15	0.0634785
Unigene0041516	CDF3-2	Unigene0034306	COP10	0.950857	15	0.0633905
Unigene0041516	CDF3-2	Unigene0006755	RAF1.2	0.949575	25	0.037983
Unigene0041516	CDF3-2	Unigene0013966	IAA17	0.949322	5	0.189864
Unigene0041516	CDF3-2	Unigene0047558	PP2CA-1	0.943425	15	0.062895
Unigene0041516	CDF3-2	Unigene0004292	ABA2	0.942382	15	0.0628254
Unigene0041516	CDF3-2	Unigene0081815	ALDH3F1-2	0.936602	15	0.0624401
Unigene0041516	CDF3-2	Unigene0081727	PR1B1-4	0.935334	25	0.0374133
Unigene0062511	ADO3	Unigene0057318	ALTA10-1	0.984629	5	0.196926
Unigene0062511	ADO3	Unigene0080534	OPR2	0.984141	5	0.196828
Unigene0062511	ADO3	Unigene0032471	CKX7	0.977541	5	0.195508
Unigene0062511	ADO3	Unigene0047055	PR1B1-3	0.974178	5	0.194836
Unigene0062511	ADO3	Unigene0051945	NFYA7	0.969076	5	0.193815
Unigene0062511	ADO3	Unigene0008553	ERF008-1	0.967195	5	0.193439
Unigene0062511	ADO3	Unigene0074638	TGA9	0.966951	5	0.19339
Unigene0062511	ADO3	Unigene0053229	ARF17-2	0.965243	5	0.193049
Unigene0062511	ADO3	Unigene0001497	COL16-2	0.952621	5	0.190524
Unigene0062511	ADO3	Unigene0012702	ERF053	0.945471	5	0.189094
Unigene0062511	ADO3	Unigene0002591	WRKY40-1	0.943728	5	0.188746
Unigene0062511	ADO3	Unigene0046006	ICS2	0.936491	15	0.0624327
Unigene0062511	ADO3	Unigene0019235	TGA1	0.932402	15	0.0621601
Unigene0062511	ADO3	Unigene0051738	XTH23	0.931258	15	0.0620839
Unigene0062511	ADO3	Unigene0052704	METK5-2	0.930459	5	0.186092
Unigene0062511	ADO3	Unigene0025032	AHP4	0.928192	5	0.185638
Unigene0062511	ADO3	Unigene0057614	NFYA10	0.927046	15	0.0618031
Unigene0062511	ADO3	Unigene0053502	AHG1	0.925545	15	0.061703
Unigene0062511	ADO3	Unigene0007954	JMJ30	0.924939	5	0.184988
Unigene0062511	ADO3	Unigene0057618	NFYA2	0.911865	5	0.182373
Unigene0062511	ADO3	Unigene0015724	PCRK1-1	0.911159	15	0.0607439
Unigene0062511	ADO3	Unigene0012864	ATX1	0.904612	15	0.0603075
Unigene0062511	ADO3	Unigene0081896	LOG5-3	0.902364	25	0.0360946
Unigene0062511	ADO3	Unigene0080003	CPK1	0.901186	15	0.0600791
Unigene0062511	ADO3	Unigene0011226	PIN5	0.883036	25	0.0353214
Unigene0062511	ADO3	Unigene0073238	COL9-2	0.882648	25	0.0353059
Unigene0062511	ADO3	Unigene0012976	ARF18-1	-0.870287	25	-0.0348115
Unigene0017321	TCP3-1	Unigene0009319	AHK4	-0.992588	5	-0.198518
Unigene0017321	TCP3-1	Unigene0074380	IAA13	-0.990585	5	-0.198117
Unigene0017321	TCP3-1	Unigene0030393	MYC2-2	-0.988806	5	-0.197761
Unigene0017321	TCP3-1	Unigene0002751	SPL2	-0.980524	5	-0.196105
Unigene0017321	TCP3-1	Unigene0079156	ERF3-2	-0.978891	5	-0.195778
Unigene0017321	TCP3-1	Unigene0055707	PIN1C-1	-0.97773	5	-0.195546
Unigene0017321	TCP3-1	Unigene0021656	CLF	-0.976951	5	-0.19539
Unigene0017321	TCP3-1	Unigene0004859	ARR6	-0.973957	5	-0.194791
Unigene0017321	TCP3-1	Unigene0080399	ABCB19	-0.973877	5	-0.194775
Unigene0017321	TCP3-1	Unigene0046739	HD1-1	0.973664	15	0.0649109
Unigene0017321	TCP3-1	Unigene0011390	SPL6-1	-0.972988	5	-0.194598
Unigene0017321	TCP3-1	Unigene0055708	PIN1C-2	-0.972449	5	-0.19449
Unigene0017321	TCP3-1	Unigene0041872	ERF003	-0.968786	15	-0.0645857
Unigene0017321	TCP3-1	Unigene0038135	RAP2-7	-0.968454	5	-0.193691
Unigene0017321	TCP3-1	Unigene0004232	LHP1	-0.967528	5	-0.193506
Unigene0017321	TCP3-1	Unigene0078839	IAA26-3	-0.967358	5	-0.193472
Unigene0017321	TCP3-1	Unigene0022764	AHP1-2	-0.961686	15	-0.0641124
Unigene0017321	TCP3-1	Unigene0046499	CYCD3-3-1	-0.957293	5	-0.191459
Unigene0017321	TCP3-1	Unigene0008521	SPL7	-0.956019	25	-0.0382408
Unigene0017321	TCP3-1	Unigene0010675	PIN6	-0.948597	5	-0.189719
Unigene0017321	TCP3-1	Unigene0075829	IAA27-2	-0.946275	15	-0.063085
Unigene0017321	TCP3-1	Unigene0037822	PYL3	-0.945076	15	-0.0630051
Unigene0017321	TCP3-1	Unigene0052891	PAN	-0.941923	25	-0.0376769
Unigene0017321	TCP3-1	Unigene0079511	ERF12	-0.938494	25	-0.0375398
Unigene0017321	TCP3-1	Unigene0055240	ATXR6-1	-0.938295	15	-0.062553
Unigene0017321	TCP3-1	Unigene0001757	ARF8	-0.92993	15	-0.0619953
Unigene0017321	TCP3-1	Unigene0042011	SVP-4	-0.928864	15	-0.0619242
Unigene0046018	TCP3-2	Unigene0007420	IAA26-2	0.993074	5	0.198615
Unigene0046018	TCP3-2	Unigene0071653	FLS2	0.989141	5	0.197828
Unigene0046018	TCP3-2	Unigene0068343	WRKY12-2	0.988822	5	0.197764
Unigene0046018	TCP3-2	Unigene0000428	SVP-1	0.988476	5	0.197695
Unigene0046018	TCP3-2	Unigene0013135	ERF118-1	0.988409	5	0.197682
Unigene0046018	TCP3-2	Unigene0028137	ARR9	0.984842	5	0.196968
Unigene0046018	TCP3-2	Unigene0011391	KAN2	0.981647	5	0.196329
Unigene0046018	TCP3-2	Unigene0072495	CYP734A1-2	0.979489	5	0.195898
Unigene0046018	TCP3-2	Unigene0027790	ACX1-2	0.97921	5	0.195842
Unigene0046018	TCP3-2	Unigene0073220	YUC4-2	0.979022	15	0.0652682
Unigene0046018	TCP3-2	Unigene0003307	COL15	0.975347	5	0.195069
Unigene0046018	TCP3-2	Unigene0050969	NFYA3	0.970599	15	0.0647066
Unigene0046018	TCP3-2	Unigene0004143	BHLH113	0.970124	15	0.0646749
Unigene0046018	TCP3-2	Unigene0044606	LOG5-1	0.967571	15	0.0645047
Unigene0046018	TCP3-2	Unigene0052891	PAN	0.966658	5	0.193332
Unigene0046018	TCP3-2	Unigene0072248	SAG113	0.963907	15	0.0642605
Unigene0046018	TCP3-2	Unigene0031687	WRKY13	0.960225	15	0.064015
Unigene0046018	TCP3-2	Unigene0072837	FAR1-2	0.959045	25	0.0383618
Unigene0046018	TCP3-2	Unigene0036296	GH3.17	0.955311	25	0.0382125
Unigene0046018	TCP3-2	Unigene0008158	KAN4	0.9526	25	0.038104
Unigene0046018	TCP3-2	Unigene0033877	ABCB14-1	0.951687	25	0.0380675
Unigene0046018	TCP3-2	Unigene0000595	AHP1-1	0.950955	25	0.0380382
Unigene0046018	TCP3-2	Unigene0072443	LOG1-2	0.949691	25	0.0379876
Unigene0046018	TCP3-2	Unigene0027842	KAN1	0.947819	25	0.0379128
Unigene0046018	TCP3-2	Unigene0081027	TDC2	0.947149	25	0.037886
Unigene0046018	TCP3-2	Unigene0082023	NOOT1	0.946942	25	0.0378777
Unigene0035139	TCP7-1	Unigene0047264	CYP90B1	0.967839	5	0.193568
Unigene0035139	TCP7-1	Unigene0006019	NCED1	0.947263	5	0.189453
Unigene0035139	TCP7-1	Unigene0082423	PIN1D	0.910981	5	0.182196
Unigene0035139	TCP7-1	Unigene0024612	SPL3	0.891783	5	0.178357
Unigene0035139	TCP7-1	Unigene0010487	ARR3	-0.886111	5	-0.177222
Unigene0035139	TCP7-1	Unigene0017114	BA13-2	0.886041	5	0.177208
Unigene0035139	TCP7-1	Unigene0074269	AOS1-3	0.84424	5	0.168848
Unigene0035139	TCP7-1	Unigene0073288	ARG7-1	0.834184	5	0.166837
Unigene0035139	TCP7-1	Unigene0036051	CYP90D1	0.83163	5	0.166326
Unigene0035139	TCP7-1	Unigene0073527	ABCB1	0.824507	15	0.0549672
Unigene0035139	TCP7-1	Unigene0075004	ACS1	0.815999	5	0.1632
Unigene0035139	TCP7-1	Unigene0013063	ERF109-1	0.814245	15	0.054283
Unigene0035139	TCP7-1	Unigene0077590	SAUR67	0.803227	15	0.0535485
Unigene0035140	TCP7-2	Unigene0053906	ALDH3F1-3	0.970006	5	0.194001
Unigene0035140	TCP7-2	Unigene0048462	ERF4-2	0.907175	5	0.181435
Unigene0035140	TCP7-2	Unigene0010487	ARR3	-0.873532	5	-0.174706
Unigene0035140	TCP7-2	Unigene0006118	MYC2-1	0.853707	5	0.170741
Unigene0035140	TCP7-2	Unigene0052179	AUX22D	0.847935	5	0.169587
Unigene0035140	TCP7-2	Unigene0017113	BA13-1	0.8371	5	0.16742
Unigene0035140	TCP7-2	Unigene0055934	AUX22C	0.836629	5	0.167326
Unigene0035140	TCP7-2	Unigene0004987	ERF025-1	0.836427	5	0.167285
Unigene0052910	TCP11	Unigene0076621	COL1	0.996723	5	0.199345
Unigene0052910	TCP11	Unigene0018255	ERF1A	0.994874	5	0.198975
Unigene0052910	TCP11	Unigene0021435	AUX28-1	0.994409	5	0.198882
Unigene0052910	TCP11	Unigene0056708	CYP707A4-3	0.99436	5	0.198872
Unigene0052910	TCP11	Unigene0033526	YUC2	0.993381	5	0.198676
Unigene0052910	TCP11	Unigene0006782	PIN2	0.993329	5	0.198666
Unigene0052910	TCP11	Unigene0040394	BA13-3	0.991977	5	0.198395
Unigene0052910	TCP11	Unigene0000405	HMGB2-1	0.991244	5	0.198249
Unigene0052910	TCP11	Unigene0080884	NFYB5	0.990748	5	0.19815
Unigene0052910	TCP11	Unigene0043978	CYP724B1	0.990485	5	0.198097
Unigene0052910	TCP11	Unigene0020630	CKX3	0.989306	15	0.0659537
Unigene0052910	TCP11	Unigene0014178	LOG1-1	0.9892	5	0.19784
Unigene0052910	TCP11	Unigene0044607	LOG5-2	0.988302	15	0.0658868
Unigene0052910	TCP11	Unigene0079664	ARR17	0.986939	5	0.197388
Unigene0052910	TCP11	Unigene0031687	WRKY13	0.986566	15	0.0657711
Unigene0052910	TCP11	Unigene0007562	YUC4-1	0.986397	15	0.0657598
Unigene0052910	TCP11	Unigene0051064	CYP734A1-1	0.986281	15	0.0657521
Unigene0052910	TCP11	Unigene0055840	AP2-2	0.985667	15	0.0657112
[truncated: 7,125 more rows]
