# Supplementary material for: Hydrangea arborescens ‘Annabelle’ Flower Formation and Flowering in the Current Year
Source: Plants (Basel). 2023 Dec 7;12(24):4103. doi: 10.3390/plants12244103 (PMC10748224; doi:10.3390/plants12244103)
Supplement: Supplementary file 1 [file plants-12-04103-s001.zip › Table S7 The top 20 significantly enriched GO terms in each biological cluster of GCN.xlsx]

## Sheet: Sheet1
Table S7. The top 20 significantly enriched GO terms in each biological cluster of GCN
Module 1-cluster 4	GO term	class	Descrption	fg_num	bg_num	per	ratio	Pvalue	Qvalue
	GO:0006355	Biological Process	regulation of transcription, DNA-templated	16	971	51.613	0.016	1.36251e-07	9.25151e-06
	GO:1901362	Biological Process	organic cyclic compound biosynthetic process	23	1803	74.194	0.013	2.13521e-09	1.26879e-06
	GO:0031326	Biological Process	regulation of cellular biosynthetic process	17	1097	54.839	0.015	1.04871e-07	9.25151e-06
	GO:0048367	Biological Process	shoot system development	8	255	25.806	0.031	4.68045e-06	0.000104907
	GO:0099402	Biological Process	plant organ development	7	250	22.581	0.028	4.25112e-05	0.000789407
	GO:0048831	Biological Process	regulation of shoot system development	4	57	12.903	0.07	6.87029e-05	0.00116908
	GO:0009739	Biological Process	response to gibberellin	3	53	9.677	0.057	0.00115269	0.0136227
	GO:0048827	Biological Process	phyllome development	4	137	12.903	0.029	0.00195848	0.021213
	GO:0050793	Biological Process	regulation of developmental process	5	239	16.129	0.021	0.0022584	0.0230602
	GO:0009908	Biological Process	flower development	4	150	12.903	0.027	0.00272586	0.0264449
	GO:0090567	Biological Process	reproductive shoot system development	4	154	12.903	0.026	0.00299839	0.0282457
	GO:0048366	Biological Process	leaf development	3	86	9.677	0.035	0.00461055	0.0361067
	GO:0009740	Biological Process	gibberellic acid mediated signaling pathway	2	31	6.452	0.065	0.00657263	0.047469
	GO:0010476	Biological Process	gibberellin mediated signaling pathway	2	31	6.452	0.065	0.00657263	0.047469
	GO:0071370	Biological Process	cellular response to gibberellin stimulus	2	31	6.452	0.065	0.00657263	0.047469
Module 2-cluster 1	GO:0009755	Biological Process	hormone-mediated signaling pathway	16	260	41.026	0.062	2.64552e-14	1.05357e-11
	GO:0009725	Biological Process	response to hormone	20	514	51.282	0.039	3.31834e-14	1.05357e-11
	GO:0032870	Biological Process	cellular response to hormone stimulus	16	277	41.026	0.058	7.15044e-14	1.51351e-11
	GO:0071495	Biological Process	cellular response to endogenous stimulus	16	288	41.026	0.056	1.31443e-13	2.08665e-11
	GO:0009719	Biological Process	response to endogenous stimulus	20	561	51.282	0.036	1.75509e-13	2.22896e-11
	GO:0009873	Biological Process	ethylene-activated signaling pathway	6	67	15.385	0.09	8.18815e-07	1.26816e-05
	GO:0071365	Biological Process	cellular response to auxin stimulus	6	80	15.385	0.075	2.35189e-06	3.04785e-05
	GO:0009723	Biological Process	response to ethylene	6	83	15.385	0.072	2.9221e-06	3.71107e-05
	GO:0070734	Biological Process	histone H3-K27 methylation	2	3	5.128	0.667	7.23541e-05	0.000765747
	GO:0009733	Biological Process	response to auxin	6	165	15.385	0.036	0.000146883	0.00150437
	GO:0048438	Biological Process	floral whorl development	4	64	10.256	0.062	0.000269793	0.00263567
	GO:0009736	Biological Process	cytokinin-activated signaling pathway	3	29	7.692	0.103	0.000382146	0.00356857
	GO:0071368	Biological Process	cellular response to cytokinin stimulus	3	29	7.692	0.103	0.000382146	0.00356857
	GO:0009735	Biological Process	response to cytokinin	4	77	10.256	0.052	0.00054854	0.00504816
	GO:0010104	Biological Process	regulation of ethylene-activated signaling pathway	2	8	5.128	0.25	0.000664737	0.00562811
	GO:0010105	Biological Process	negative regulation of ethylene-activated signaling pathway	2	8	5.128	0.25	0.000664737	0.00562811
	GO:0010252	Biological Process	auxin homeostasis	2	8	5.128	0.25	0.000664737	0.00562811
	GO:0009908	Biological Process	flower development	5	150	12.821	0.033	0.000823204	0.00678876
	GO:0090567	Biological Process	reproductive shoot system development	5	154	12.821	0.032	0.000927088	0.00754744
	GO:0010540	Biological Process	basipetal auxin transport	2	11	5.128	0.182	0.00129345	0.0103967
	GO:0010315	Biological Process	auxin efflux	2	12	5.128	0.167	0.00154726	0.0119818
	GO:0009639	Biological Process	response to red or far red light	3	51	7.692	0.059	0.00201919	0.0152641
	GO:0010218	Biological Process	response to far red light	2	14	5.128	0.143	0.00211996	0.0158373
	GO:0010114	Biological Process	response to red light	2	18	5.128	0.111	0.00351978	0.024834
	GO:0048608	Biological Process	reproductive structure development	6	321	15.385	0.019	0.00471636	0.0296824
	GO:0061458	Biological Process	reproductive system development	6	321	15.385	0.019	0.00471636	0.0296824
	GO:0009884	Molecular Function	cytokinin receptor activity	1	1	2.703	1	0.0041531	0.0376746
	GO:0099402	Biological Process	plant organ development	5	250	12.821	0.02	0.00757038	0.0437017
	GO:0009926	Biological Process	auxin polar transport	2	27	5.128	0.074	0.00784992	0.0449072
Module 2-cluster 11	GO:0009725	Biological Process	response to hormone	7	514	50	0.014	1.15716e-05	0.00324549
	GO:0009719	Biological Process	response to endogenous stimulus	7	561	50	0.012	2.06063e-05	0.00324549
	GO:0010033	Biological Process	response to organic substance	7	643	50	0.011	5.02522e-05	0.00479744
	GO:0009755	Biological Process	hormone-mediated signaling pathway	5	260	35.714	0.019	6.09198e-05	0.00479744
	GO:0032870	Biological Process	cellular response to hormone stimulus	5	277	35.714	0.018	8.24312e-05	0.00507216
	GO:0071495	Biological Process	cellular response to endogenous stimulus	5	288	35.714	0.017	9.92139e-05	0.00507216
	GO:0006351	Biological Process	transcription, DNA-templated	8	1039	57.143	0.008	0.000134298	0.00507216
	GO:0097659	Biological Process	nucleic acid-templated transcription	8	1042	57.143	0.008	0.000137127	0.00507216
	GO:0032774	Biological Process	RNA biosynthetic process	8	1050	57.143	0.008	0.000144919	0.00507216
	GO:0009733	Biological Process	response to auxin	4	165	28.571	0.024	0.000161627	0.00509125
	GO:0003700	Molecular Function	transcription factor activity, sequence-specific DNA binding	6	582	42.857	0.01	0.00014462	0.00576722
	GO:0001071	Molecular Function	nucleic acid binding transcription factor activity	6	583	42.857	0.01	0.000146006	0.00576722
	GO:0071310	Biological Process	cellular response to organic substance	5	341	35.714	0.015	0.000220346	0.0063099
	GO:0016070	Biological Process	RNA metabolic process	9	1500	64.286	0.006	0.00026817	0.00703947
	GO:0009734	Biological Process	auxin-activated signaling pathway	3	76	21.429	0.039	0.000296554	0.00718573
	GO:0071365	Biological Process	cellular response to auxin stimulus	3	80	21.429	0.037	0.000345121	0.00776523
	GO:0006808	Biological Process	regulation of nitrogen utilization	2	17	14.286	0.118	0.000397936	0.00835665
	GO:0019740	Biological Process	nitrogen utilization	2	20	14.286	0.1	0.000554237	0.0097394
	GO:0042173	Biological Process	regulation of sporulation resulting in formation of a cellular spore	2	21	14.286	0.095	0.000611952	0.0097394
	GO:0043937	Biological Process	regulation of sporulation	2	21	14.286	0.095	0.000611952	0.0097394
Module 3-cluster 8	GO:0009725	Biological Process	response to hormone	13	514	50	0.025	1.71646e-09	6.31659e-07
	GO:0009719	Biological Process	response to endogenous stimulus	13	561	50	0.023	5.0204e-09	9.23754e-07
	GO:0009755	Biological Process	hormone-mediated signaling pathway	9	260	34.615	0.035	8.17058e-08	4.69588e-06
	GO:0032870	Biological Process	cellular response to hormone stimulus	9	277	34.615	0.032	1.40849e-07	5.18323e-06
	GO:0071495	Biological Process	cellular response to endogenous stimulus	9	288	34.615	0.031	1.96589e-07	5.97248e-06
	GO:0010022	Biological Process	meristem determinacy	3	9	11.538	0.333	2.69795e-06	3.30948e-05
	GO:0010582	Biological Process	floral meristem determinacy	3	9	11.538	0.333	2.69795e-06	3.30948e-05
	GO:0009908	Biological Process	flower development	5	150	19.231	0.033	0.00011492	0.00117474
	GO:0090567	Biological Process	reproductive shoot system development	5	154	19.231	0.032	0.000130135	0.00129432
	GO:0009733	Biological Process	response to auxin	5	165	19.231	0.03	0.000180035	0.00154077
	GO:0009873	Biological Process	ethylene-activated signaling pathway	3	67	11.538	0.045	0.00135403	0.00859112
	GO:0003006	Biological Process	developmental process involved in reproduction	6	391	23.077	0.015	0.00146691	0.00889483
	GO:0071369	Biological Process	cellular response to ethylene stimulus	3	69	11.538	0.043	0.00147441	0.00889483
	GO:0009723	Biological Process	response to ethylene	3	83	11.538	0.036	0.00250722	0.0144165
	GO:0000003	Biological Process	reproduction	7	620	26.923	0.011	0.00328111	0.017977
	GO:0042445	Biological Process	hormone metabolic process	3	93	11.538	0.032	0.00346404	0.0184749
	GO:0048608	Biological Process	reproductive structure development	5	321	19.231	0.016	0.00363286	0.0188295
	GO:0061458	Biological Process	reproductive system development	5	321	19.231	0.016	0.00363286	0.0188295
	GO:0009740	Biological Process	gibberellic acid mediated signaling pathway	2	31	7.692	0.065	0.00465062	0.0225188
	GO:0010476	Biological Process	gibberellin mediated signaling pathway	2	31	7.692	0.065	0.00465062	0.0225188
Module 3-cluster 12	GO:0004400	Molecular Function	histidinol-phosphate transaminase activity	2	19	15.385	0.105	0.00033146	0.0439105
	GO:0070279	Molecular Function	vitamin B6 binding	2	22	15.385	0.091	0.000446657	0.0439105
	GO:0004722	Molecular Function	protein serine/threonine phosphatase activity	2	31	15.385	0.065	0.000892478	0.0439105
	GO:0016846	Molecular Function	carbon-sulfur lyase activity	2	37	15.385	0.054	0.00127196	0.0439105
	GO:0001691	Molecular Function	pseudophosphatase activity	1	1	7.692	1	0.0014592	0.0439105
	GO:0004058	Molecular Function	aromatic-L-amino-acid decarboxylase activity	1	1	7.692	1	0.0014592	0.0439105
	GO:0008483	Molecular Function	transaminase activity	2	43	15.385	0.047	0.0017161	0.0439105
	GO:0016769	Molecular Function	transferase activity, transferring nitrogenous groups	2	43	15.385	0.047	0.0017161	0.0439105
	GO:0004721	Molecular Function	phosphoprotein phosphatase activity	2	44	15.385	0.045	0.00179634	0.0439105
Module 4-cluster 7	GO:0042445	Biological Process	hormone metabolic process	7	93	26.923	0.075	1.4564e-08	5.30131e-06
	GO:0010817	Biological Process	regulation of hormone levels	7	125	26.923	0.056	1.14454e-07	1.3887e-05
	GO:0016115	Biological Process	terpenoid catabolic process	3	8	11.538	0.375	1.80261e-06	3.91382e-05
	GO:0042446	Biological Process	hormone biosynthetic process	5	69	19.231	0.072	2.61951e-06	4.76751e-05
	GO:0009690	Biological Process	cytokinin metabolic process	3	13	11.538	0.231	9.10516e-06	0.000127472
	GO:0010268	Biological Process	brassinosteroid homeostasis	3	14	11.538	0.214	1.15628e-05	0.000150317
	GO:0016132	Biological Process	brassinosteroid biosynthetic process	3	14	11.538	0.214	1.15628e-05	0.000150317
	GO:0016131	Biological Process	brassinosteroid metabolic process	3	17	11.538	0.176	2.14584e-05	0.000260362
	GO:0034754	Biological Process	cellular hormone metabolic process	3	22	11.538	0.136	4.80641e-05	0.000514568
	GO:0046345	Biological Process	abscisic acid catabolic process	2	5	7.692	0.4	0.000105466	0.000936331
	GO:0042447	Biological Process	hormone catabolic process	2	6	7.692	0.333	0.000157875	0.00136825
	GO:0010295	Molecular Function	(+)-abscisic acid 8'-hydroxylase activity	2	5	7.407	0.4	8.79606e-05	0.00193513
	GO:0019139	Molecular Function	cytokinin dehydrogenase activity	2	6	7.407	0.333	0.000131694	0.00231782
	GO:0006721	Biological Process	terpenoid metabolic process	4	100	15.385	0.04	0.000302188	0.00249991
	GO:0009687	Biological Process	abscisic acid metabolic process	2	9	7.692	0.222	0.000376583	0.00279748
	GO:0009639	Biological Process	response to red or far red light	3	51	11.538	0.059	0.000609719	0.0041875
	GO:0010218	Biological Process	response to far red light	2	14	7.692	0.143	0.000942241	0.00612457
	GO:0010018	Biological Process	far-red light signaling pathway	1	1	3.846	1	0.00332183	0.0177816
	GO:0071490	Biological Process	cellular response to far red light	1	1	3.846	1	0.00332183	0.0177816
	GO:0052634	Molecular Function	C-19 gibberellin 2-beta-dioxygenase activity	1	1	3.704	1	0.00303064	0.0228599
Module 5-cluster 9	GO:0009911	Biological Process	positive regulation of flower development	3	9	15	0.333	1.18704e-06	0.000166496
	GO:0009908	Biological Process	flower development	6	150	30	0.04	1.39202e-06	0.000166496
	GO:0051094	Biological Process	positive regulation of developmental process	4	35	20	0.114	1.54311e-06	0.000166496
	GO:0090567	Biological Process	reproductive shoot system development	6	154	30	0.039	1.62435e-06	0.000166496
	GO:2000243	Biological Process	positive regulation of reproductive process	3	15	15	0.2	6.3672e-06	0.000489479
	GO:0048608	Biological Process	reproductive structure development	7	321	35	0.022	8.93311e-06	0.000549386
	GO:0061458	Biological Process	reproductive system development	7	321	35	0.022	8.93311e-06	0.000549386
	GO:0003006	Biological Process	developmental process involved in reproduction	7	391	35	0.018	3.23735e-05	0.00132732
	GO:0009733	Biological Process	response to auxin	5	165	25	0.03	4.70099e-05	0.00180694
	GO:0009909	Biological Process	regulation of flower development	3	39	15	0.077	0.000122981	0.00420187
	GO:0010252	Biological Process	auxin homeostasis	2	8	10	0.25	0.000172111	0.00557096
	GO:0009725	Biological Process	response to hormone	7	514	35	0.014	0.000184672	0.00567865
	GO:0010817	Biological Process	regulation of hormone levels	4	125	20	0.032	0.000246377	0.00688736
	GO:0022414	Biological Process	reproductive process	7	545	35	0.013	0.00026602	0.00697347
	GO:0009719	Biological Process	response to endogenous stimulus	7	561	35	0.012	0.000318228	0.00766525
	GO:0099402	Biological Process	plant organ development	5	250	25	0.02	0.000334023	0.00766525
	GO:0009851	Biological Process	auxin biosynthetic process	2	11	10	0.182	0.000336523	0.00766525
	GO:0048438	Biological Process	floral whorl development	3	64	15	0.047	0.000538272	0.0113619
	GO:0010229	Biological Process	inflorescence development	2	14	10	0.143	0.000554237	0.0113619
	GO:0000003	Biological Process	reproduction	7	620	35	0.011	0.000587492	0.0116551
Module 6-cluster 5	GO:0042221	Biological Process	response to chemical	18	1154	72	0.016	1.64881e-10	9.695e-08
	GO:0009725	Biological Process	response to hormone	13	514	52	0.025	9.12409e-10	2.07224e-07
	GO:0010033	Biological Process	response to organic substance	14	643	56	0.022	1.05727e-09	2.07224e-07
	GO:0009719	Biological Process	response to endogenous stimulus	13	561	52	0.023	2.68448e-09	3.94619e-07
	GO:0050896	Biological Process	response to stimulus	20	2403	80	0.008	5.01496e-07	5.57501e-05
	GO:0009733	Biological Process	response to auxin	7	165	28	0.042	5.68879e-07	5.57501e-05
	GO:0032870	Biological Process	cellular response to hormone stimulus	8	277	32	0.029	1.42438e-06	0.000119648
	GO:0071495	Biological Process	cellular response to endogenous stimulus	8	288	32	0.028	1.91056e-06	0.000140426
	GO:0070887	Biological Process	cellular response to chemical stimulus	10	533	40	0.019	2.5342e-06	0.000165568
	GO:0071229	Biological Process	cellular response to acid chemical	6	133	24	0.045	2.92051e-06	0.000171726
	GO:0071310	Biological Process	cellular response to organic substance	8	341	32	0.023	6.74454e-06	0.000360526
	GO:0051716	Biological Process	cellular response to stimulus	14	1317	56	0.011	9.61487e-06	0.000471129
	GO:1901701	Biological Process	cellular response to oxygen-containing compound	6	176	24	0.034	1.47359e-05	0.000666515
	GO:0071396	Biological Process	cellular response to lipid	5	114	20	0.044	2.527e-05	0.00106134
	GO:0009755	Biological Process	hormone-mediated signaling pathway	6	260	24	0.023	0.000131887	0.00516996
	GO:0033993	Biological Process	response to lipid	5	200	20	0.025	0.000362862	0.013191
	GO:0001101	Biological Process	response to acid chemical	6	316	24	0.019	0.000381373	0.013191
	GO:0010817	Biological Process	regulation of hormone levels	4	125	16	0.032	0.000604743	0.0197549
	GO:0009737	Biological Process	response to abscisic acid	4	128	16	0.031	0.000661399	0.0204685
	GO:0009685	Biological Process	gibberellin metabolic process	2	13	8	0.154	0.000747734	0.0219834
Module 7-cluster 10	GO:0009725	Biological Process	response to hormone	8	514	57.143	0.016	6.9209e-07	9.12618e-05
	GO:0009719	Biological Process	response to endogenous stimulus	8	561	57.143	0.014	1.35334e-06	9.12618e-05
	GO:0010268	Biological Process	brassinosteroid homeostasis	3	14	21.429	0.214	1.63943e-06	9.12618e-05
	GO:0016132	Biological Process	brassinosteroid biosynthetic process	3	14	21.429	0.214	1.63943e-06	9.12618e-05
	GO:0016131	Biological Process	brassinosteroid metabolic process	3	17	21.429	0.176	3.053e-06	0.000127463
	GO:0009733	Biological Process	response to auxin	5	165	35.714	0.03	6.72672e-06	0.00019143
	GO:0042446	Biological Process	hormone biosynthetic process	3	69	21.429	0.043	0.000222661	0.00464805
	GO:0042445	Biological Process	hormone metabolic process	3	93	21.429	0.032	0.000537651	0.00945135
	GO:0010436	Molecular Function	carotenoid dioxygenase activity	1	2	10	0.5	0.00224379	0.015987
	GO:0045549	Molecular Function	9-cis-epoxycarotenoid dioxygenase activity	1	2	10	0.5	0.00224379	0.015987
	GO:0010817	Biological Process	regulation of hormone levels	3	125	21.429	0.024	0.00127267	0.0193215
	GO:0009739	Biological Process	response to gibberellin	2	53	14.286	0.038	0.00388641	0.0480763
Module 7-cluster 13	GO:0009733	Biological Process	response to auxin	6	165	75	0.036	2.16834e-09	3.33925e-07
	GO:0009725	Biological Process	response to hormone	7	514	87.5	0.014	3.82514e-08	2.94536e-06
	GO:0009719	Biological Process	response to endogenous stimulus	7	561	87.5	0.012	7.04233e-08	3.61506e-06
	GO:0010033	Biological Process	response to organic substance	7	643	87.5	0.011	1.82084e-07	7.01024e-06
	GO:0042221	Biological Process	response to chemical	7	1154	87.5	0.006	1.03982e-05	0.000320264
	GO:0010321	Biological Process	regulation of vegetative phase change	1	1	12.5	1	0.0010221	0.026234
	GO:0050896	Biological Process	response to stimulus	7	2403	87.5	0.003	0.00149631	0.0329188
	GO:0042754	Biological Process	negative regulation of circadian rhythm	1	2	12.5	0.5	0.00204329	0.034963
	GO:0043433	Biological Process	negative regulation of sequence-specific DNA binding transcription factor activity	1	2	12.5	0.5	0.00204329	0.034963
	GO:0003700	Molecular Function	transcription factor activity, sequence-specific DNA binding	3	582	60	0.005	0.00251097	0.041638
	GO:0001071	Molecular Function	nucleic acid binding transcription factor activity	3	583	60	0.005	0.00252351	0.041638
Module 7-cluster 14	GO:0009978	Molecular Function	allene oxide synthase activity	1	3	33.333	0.333	0.00100999	0.0176688
	GO:0047987	Molecular Function	hydroperoxide dehydratase activity	1	5	33.333	0.2	0.00168293	0.0176688
	GO:0019825	Molecular Function	oxygen binding	1	6	33.333	0.167	0.00201929	0.0176688
	GO:0043878	Molecular Function	glyceraldehyde-3-phosphate dehydrogenase (NAD+) (non-phosphorylating) activity	1	6	33.333	0.167	0.00201929	0.0176688
	GO:0003842	Molecular Function	1-pyrroline-5-carboxylate dehydrogenase activity	1	27	33.333	0.037	0.00906542	0.036556
	GO:0004777	Molecular Function	succinate-semialdehyde dehydrogenase (NAD+) activity	1	27	33.333	0.037	0.00906542	0.036556
	GO:0008802	Molecular Function	betaine-aldehyde dehydrogenase activity	1	27	33.333	0.037	0.00906542	0.036556
	GO:0009013	Molecular Function	succinate-semialdehyde dehydrogenase [NAD(P)+] activity	1	27	33.333	0.037	0.00906542	0.036556
	GO:0004491	Molecular Function	methylmalonate-semialdehyde dehydrogenase (acylating) activity	1	28	33.333	0.036	0.00940012	0.036556
	GO:0016646	Molecular Function	oxidoreductase activity, acting on the CH-NH group of donors, NAD or NADP as acceptor	1	36	33.333	0.028	0.012075	0.0422625
	GO:0016645	Molecular Function	oxidoreductase activity, acting on the CH-NH group of donors	1	57	33.333	0.018	0.0190737	0.0604774
	GO:0004029	Molecular Function	aldehyde dehydrogenase (NAD) activity	1	62	33.333	0.016	0.0207351	0.0604774
	GO:0019373	Biological Process	epoxygenase P450 pathway	1	3	33.333	0.333	0.00114957	0.0976034
	GO:0019369	Biological Process	arachidonic acid metabolic process	1	6	33.333	0.167	0.00229826	0.0976034
	GO:0006690	Biological Process	icosanoid metabolic process	1	8	33.333	0.125	0.00306357	0.0976034
	GO:0001676	Biological Process	long-chain fatty acid metabolic process	1	9	33.333	0.111	0.00344607	0.0976034
	GO:0009695	Biological Process	jasmonic acid biosynthetic process	1	14	33.333	0.071	0.00535713	0.0976034
	GO:0009694	Biological Process	jasmonic acid metabolic process	1	16	33.333	0.062	0.00612087	0.0976034
	GO:0031407	Biological Process	oxylipin metabolic process	1	17	33.333	0.059	0.00650259	0.0976034
	GO:0031408	Biological Process	oxylipin biosynthetic process	1	17	33.333	0.059	0.00650259	0.0976034
Module 8-cluster 3	GO:0048608	Biological Process	reproductive structure development	8	321	25.806	0.025	2.53071e-05	0.000705687
	GO:0061458	Biological Process	reproductive system development	8	321	25.806	0.025	2.53071e-05	0.000705687
	GO:0003006	Biological Process	developmental process involved in reproduction	8	391	25.806	0.02	0.000103199	0.00186643
	GO:0009725	Biological Process	response to hormone	9	514	29.032	0.018	0.00011571	0.00194107
	GO:0048573	Biological Process	photoperiodism, flowering	3	25	9.677	0.12	0.000121992	0.00194107
	GO:0009698	Biological Process	phenylpropanoid metabolic process	4	67	12.903	0.06	0.000129679	0.00195444
	GO:0009719	Biological Process	response to endogenous stimulus	9	561	29.032	0.016	0.000225798	0.00297771
	GO:0009908	Biological Process	flower development	5	150	16.129	0.033	0.000274787	0.0034788
	GO:0048580	Biological Process	regulation of post-embryonic development	4	83	12.903	0.048	0.00029746	0.003621
	GO:0090567	Biological Process	reproductive shoot system development	5	154	16.129	0.032	0.000310509	0.00370853
	GO:2000241	Biological Process	regulation of reproductive process	4	86	12.903	0.047	0.000340908	0.00398128
	GO:0042445	Biological Process	hormone metabolic process	4	93	12.903	0.043	0.00045975	0.00493257
	GO:0010228	Biological Process	vegetative to reproductive phase transition of meristem	3	40	9.677	0.075	0.000503376	0.00521368
	GO:0048571	Biological Process	long-day photoperiodism	2	9	6.452	0.222	0.000537198	0.00521368
	GO:0048574	Biological Process	long-day photoperiodism, flowering	2	9	6.452	0.222	0.000537198	0.00521368
	GO:0022414	Biological Process	reproductive process	8	545	25.806	0.015	0.000988122	0.00815405
	GO:0009690	Biological Process	cytokinin metabolic process	2	13	6.452	0.154	0.00115249	0.00911908
	GO:2000028	Biological Process	regulation of photoperiodism, flowering	2	14	6.452	0.143	0.00134126	0.0102291
	GO:0000003	Biological Process	reproduction	8	620	25.806	0.013	0.0022718	0.0159784
	GO:0042446	Biological Process	hormone biosynthetic process	3	69	9.677	0.043	0.00247007	0.0171819
Module 9-cluster 2	GO:0010017	Biological Process	red or far-red light signaling pathway	5	11	14.286	0.455	6.01798e-10	2.22966e-07
	GO:0071489	Biological Process	cellular response to red or far red light	5	11	14.286	0.455	6.01798e-10	2.22966e-07
	GO:0006560	Biological Process	proline metabolic process	6	30	17.143	0.2	2.80143e-09	6.91952e-07
	GO:0009585	Biological Process	red, far-red light phototransduction	4	7	11.429	0.571	1.1617e-08	2.15205e-06
	GO:0007602	Biological Process	phototransduction	4	9	11.429	0.444	4.15565e-08	6.15867e-06
	GO:0009639	Biological Process	response to red or far red light	6	51	17.143	0.118	7.9466e-08	9.81405e-06
	GO:0009583	Biological Process	detection of light stimulus	4	11	11.429	0.364	1.08149e-07	1.12295e-05
	GO:0006562	Biological Process	proline catabolic process	5	28	14.286	0.179	1.21237e-07	1.12295e-05
	GO:0009416	Biological Process	response to light stimulus	9	212	25.714	0.042	2.53631e-07	1.42617e-05
	GO:0071482	Biological Process	cellular response to light stimulus	5	36	14.286	0.139	4.53287e-07	1.42617e-05
	GO:0009791	Biological Process	post-embryonic development	11	391	31.429	0.028	5.91893e-07	1.68689e-05
	GO:0009755	Biological Process	hormone-mediated signaling pathway	8	260	22.857	0.031	1.43703e-05	0.000247637
	GO:0009908	Biological Process	flower development	6	150	17.143	0.04	4.59738e-05	0.000655127
	GO:0090567	Biological Process	reproductive shoot system development	6	154	17.143	0.039	5.32942e-05	0.000731315
	GO:0009733	Biological Process	response to auxin	6	165	17.143	0.036	7.83507e-05	0.000936417
	GO:2000030	Biological Process	regulation of response to red or far red light	2	5	5.714	0.4	0.000192639	0.00185384
	GO:0071365	Biological Process	cellular response to auxin stimulus	4	80	11.429	0.05	0.000416456	0.00328291
	GO:0048608	Biological Process	reproductive structure development	7	321	20	0.022	0.000455672	0.00351722
	GO:0061458	Biological Process	reproductive system development	7	321	20	0.022	0.000455672	0.00351722
	GO:0006561	Biological Process	proline biosynthetic process	2	8	5.714	0.25	0.000534858	0.00386447
Module 10-cluster 6	GO:0003700	Molecular Function	transcription factor activity, sequence-specific DNA binding	12	582	36.364	0.021	5.37627e-07	6.95535e-05
	GO:0001071	Molecular Function	nucleic acid binding transcription factor activity	12	583	36.364	0.021	5.47666e-07	6.95535e-05
	GO:0010468	Biological Process	regulation of gene expression	15	1094	55.556	0.014	4.62221e-07	7.85068e-05
	GO:0018130	Biological Process	heterocycle biosynthetic process	18	1715	66.667	0.01	7.48397e-07	7.85068e-05
	GO:0006355	Biological Process	regulation of transcription, DNA-templated	14	971	51.852	0.014	7.83276e-07	7.85068e-05
	GO:1903506	Biological Process	regulation of nucleic acid-templated transcription	14	973	51.852	0.014	8.03523e-07	7.85068e-05
	GO:2001141	Biological Process	regulation of RNA biosynthetic process	14	974	51.852	0.014	8.13823e-07	7.85068e-05
	GO:0051252	Biological Process	regulation of RNA metabolic process	14	984	51.852	0.014	9.23609e-07	7.85068e-05
	GO:0019219	Biological Process	regulation of nucleobase-containing compound metabolic process	14	1026	51.852	0.014	1.54671e-06	8.72868e-05
	GO:1901362	Biological Process	organic cyclic compound biosynthetic process	18	1803	66.667	0.01	1.63947e-06	8.72868e-05
	GO:0006351	Biological Process	transcription, DNA-templated	14	1039	51.852	0.013	1.8053e-06	8.72868e-05
	GO:0097659	Biological Process	nucleic acid-templated transcription	14	1042	51.852	0.013	1.87027e-06	8.72868e-05
	GO:0060255	Biological Process	regulation of macromolecule metabolic process	15	1217	55.556	0.012	1.88266e-06	8.72868e-05
	GO:0032774	Biological Process	RNA biosynthetic process	14	1050	51.852	0.013	2.05398e-06	8.72942e-05
	GO:2000112	Biological Process	regulation of cellular macromolecule biosynthetic process	14	1079	51.852	0.013	2.86482e-06	0.000109821
	GO:0010556	Biological Process	regulation of macromolecule biosynthetic process	14	1085	51.852	0.013	3.06494e-06	0.000109821
	GO:0019438	Biological Process	aromatic compound biosynthetic process	17	1665	62.963	0.01	3.23004e-06	0.000109821
	GO:0031326	Biological Process	regulation of cellular biosynthetic process	14	1097	51.852	0.013	3.50345e-06	0.000111673
	GO:0009889	Biological Process	regulation of biosynthetic process	14	1107	51.852	0.013	3.91128e-06	0.000117338
	GO:0034654	Biological Process	nucleobase-containing compound biosynthetic process	15	1325	55.556	0.011	5.66136e-06	0.000160405
