# Supplementary material for: Hydrangea arborescens ‘Annabelle’ Flower Formation and Flowering in the Current Year
Source: Plants (Basel). 2023 Dec 7;12(24):4103. doi: 10.3390/plants12244103 (PMC10748224; doi:10.3390/plants12244103)
Supplement: Supplementary file 1 [file plants-12-04103-s001.zip › Table S8 Identified DEGs in each module of the gene co-expression network (GCN).xlsx]

## Sheet: Sheet1
Table S8. Identified DEGs in each module of the gene co-expression network (GCN)
Module 1	ID	Symbol	VS_fpkm	FI_fpkm	FM_fpkm	BS-1_fpkm	BS-2_fpkm	BS-3_fpkm	FS_fpkm	Description	KEGG_A_class	KEGG_B_class	Pathway	K_ID	GO Component	GO Function	GO Process	TF_family
	Unigene0042595	GH3.1-2	23.32	14.12	4.27	19.59	6.1	10.05	0.48	KAH7518062.1 hypothetical protein FEM48_Zijuj09G0130700 [Ziziphus jujuba var. spinosa] [Ziziphus jujuba]	Environmental Information Processing	Signal transduction	ko04075//Plant hormone signal transduction	K14487	-	GO:0018618//anthranilate 1,2-dioxygenase (deaminating, decarboxylating) activity	GO:0006569//tryptophan catabolic process	--
	Unigene0035690	ARF6-3	70.2	67.42	53.58	45.33	43.67	54.31	20.74	KAA8519434.1 hypothetical protein F0562_013691 [Nyssa sinensis]	-	-	-	-	GO:0005634//nucleus	GO:0003677//DNA binding	GO:0006355//regulation of transcription, DNA-templated;GO:0009725//response to hormone	ARF
	Unigene0058933	METK2	0.1	0.29	1.46	0.38	9.24	4.98	6.45	XP_017229958.1 PREDICTED: S-adenosylmethionine synthase 2-like [Daucus carota subsp. sativus] [Daucus carota]	Metabolism;Metabolism;Metabolism;Metabolism;Metabolism	Global and overview maps;Global and overview maps;Global and overview maps;Amino acid metabolism;Biosynthesis of other secondary metabolites	ko01100//Metabolic pathways;ko01110//Biosynthesis of secondary metabolites;ko01230//Biosynthesis of amino acids;ko00270//Cysteine and methionine metabolism;ko00999//Biosynthesis of various plant secondary metabolites	K00789;K00789;K00789;K00789;K00789	-	GO:0004478//methionine adenosyltransferase activity	GO:0006556//S-adenosylmethionine biosynthetic process	--
	Unigene0058928	TYRDC-2	0.08	0.05	0.42	0.14	10.57	4.44	6.38	Q06086.1 RecName: Full=4-hydroxyphenylacetaldehyde synthase; Short=HPAA synthase; AltName: Full=3,4-dihydroxyphenylacetaldehyde synthase; Short=DHPAA synthase; AltName: Full=Aromatic acetaldehyde synthase; Short=PcAAS [Petroselinum crispum]	Metabolism;Metabolism;Metabolism;Metabolism;Metabolism;Metabolism;Metabolism;Metabolism	Global and overview maps;Global and overview maps;Amino acid metabolism;Amino acid metabolism;Amino acid metabolism;Biosynthesis of other secondary metabolites;Biosynthesis of other secondary metabolites;Biosynthesis of other secondary metabolites	ko01100//Metabolic pathways;ko01110//Biosynthesis of secondary metabolites;ko00380//Tryptophan metabolism;ko00350//Tyrosine metabolism;ko00360//Phenylalanine metabolism;ko00950//Isoquinoline alkaloid biosynthesis;ko00965//Betalain biosynthesis;ko00901//Indole alkaloid biosynthesis	K01593;K01593;K01593;K01593;K01593;K01593;K01593;K01593	-	GO:0004837//tyrosine decarboxylase activity;GO:0016829//lyase activity;GO:0016831//carboxy-lyase activity;GO:0030170//pyridoxal phosphate binding	GO:0006520//cellular amino acid metabolic process;GO:0009058//biosynthetic process;GO:0015940//pantothenate biosynthetic process;GO:0019752//carboxylic acid metabolic process	--
	Unigene0024814	TAR2	40.87	20.38	20.65	14.92	9.79	19.48	15.71	KAF5933146.1 hypothetical protein HYC85_029317 [Camellia sinensis]	Metabolism;Metabolism	Global and overview maps;Amino acid metabolism	ko01100//Metabolic pathways;ko00380//Tryptophan metabolism	K16903;K16903	GO:0005737//cytoplasm	GO:0003824//catalytic activity;GO:0004400//histidinol-phosphate transaminase activity;GO:0016846//carbon-sulfur lyase activity;GO:0030170//pyridoxal phosphate binding;GO:0048472//threonine-phosphate decarboxylase activity	GO:0000105//histidine biosynthetic process;GO:0009058//biosynthetic process;GO:0009236//cobalamin biosynthetic process;GO:0042398//cellular modified amino acid biosynthetic process	--
	Unigene0023514	GATA22	30.27	3.52	5.07	7.74	2.21	1.03	10.42	KAA8523242.1 hypothetical protein F0562_009665 [Nyssa sinensis]	-	-	-	-	GO:0005575//cellular_component;GO:0005622//intracellular anatomical structure;GO:0005634//nucleus;GO:0005667//transcription regulator complex;GO:0032991//protein-containing complex;GO:0043226//organelle;GO:0043227//membrane-bounded organelle;GO:0043229//intracellular organelle;GO:0043231//intracellular membrane-bounded organelle	GO:0000976//transcription cis-regulatory region binding;GO:0000977//RNA polymerase II transcription regulatory region sequence-specific DNA binding;GO:0000981//DNA-binding transcription factor activity, RNA polymerase II-specific;GO:0001067//transcription regulatory region nucleic acid binding;GO:0001228//DNA-binding transcription activator activity, RNA polymerase II-specific;GO:0003674//molecul…	GO:0001101//response to acid chemical;GO:0006139//nucleobase-containing compound metabolic process;GO:0006351//transcription, DNA-templated;GO:0006355//regulation of transcription, DNA-templated;GO:0006357//regulation of transcription by RNA polymerase II;GO:0006366//transcription by RNA polymerase II;GO:0006725//cellular aromatic compound metabolic process;GO:0006807//nitrogen compound metabolic…	GATA
	Unigene0076794	EFL4	6.29	8.92	10.09	5.67	24.56	14.09	13.91	XP_027069064.1 protein ELF4-LIKE 4-like isoform X1 [Coffea arabica]	-	-	-	-	-	-	-	--
	Unigene0079292	PYL1	0.63	0.84	4.05	12.94	19.46	19.89	5.96	XP_023918095.1 abscisic acid receptor PYR1 [Quercus suber]	Environmental Information Processing;Environmental Information Processing	Signal transduction;Signal transduction	ko04075//Plant hormone signal transduction;ko04016//MAPK signaling pathway - plant	K14496;K14496	-	-	-	--
	Unigene0020433	HMGB2-2	208.49	139.69	175.86	120.72	57.31	51.83	56.91	KAA8547591.1 hypothetical protein F0562_004020 [Nyssa sinensis]	-	-	-	-	-	-	-	--
	Unigene0079875	YUC10	107.51	42.83	36.58	10.86	12.62	9.15	18	KAF5930323.1 hypothetical protein HYC85_031196 [Camellia sinensis]	Metabolism;Metabolism	Global and overview maps;Amino acid metabolism	ko01100//Metabolic pathways;ko00380//Tryptophan metabolism	K11816;K11816	GO:0005737//cytoplasm;GO:0009342//glutamate synthase complex (NADPH)	GO:0000166//nucleotide binding;GO:0003674//molecular_function;GO:0003824//catalytic activity;GO:0004148//dihydrolipoyl dehydrogenase activity;GO:0004362//glutathione-disulfide reductase (NADPH) activity;GO:0004497//monooxygenase activity;GO:0004499//N,N-dimethylaniline monooxygenase activity;GO:0004791//thioredoxin-disulfide reductase activity;GO:0005488//binding;GO:0015036//disulfide oxidoreduct…	GO:0006096//glycolytic process;GO:0006537//glutamate biosynthetic process;GO:0006744//ubiquinone biosynthetic process;GO:0006790//sulfur compound metabolic process;GO:0006805//xenobiotic metabolic process;GO:0008150//biological_process;GO:0008152//metabolic process;GO:0008652//cellular amino acid biosynthetic process;GO:0009058//biosynthetic process;GO:0009228//thiamine biosynthetic process;GO:00…	--
	Unigene0011398	BKI1-2	3.39	2.55	7.85	17.19	19.48	26.94	8.79	XP_044476112.1 BRI1 kinase inhibitor 1-like [Mangifera indica]	Environmental Information Processing	Signal transduction	ko04075//Plant hormone signal transduction	K14499	-	-	-	--
	Unigene0026100	SAPK3	34.47	20.12	18.78	11.87	5.63	2.5	11.02	XP_009614053.1 serine/threonine-protein kinase SAPK3-like [Nicotiana tomentosiformis]	Environmental Information Processing;Environmental Information Processing	Signal transduction;Signal transduction	ko04075//Plant hormone signal transduction;ko04016//MAPK signaling pathway - plant	K14498;K14498	-	GO:0004672//protein kinase activity;GO:0005524//ATP binding	GO:0006468//protein phosphorylation	--
	Unigene0079329	TIFY11B	137.25	186.24	30.35	27.96	12.84	5.77	4.58	ANB66339.1 jasmonate-zim-domain protein [Camellia sinensis]	Environmental Information Processing	Signal transduction	ko04075//Plant hormone signal transduction	K13464	-	-	-	--
	Unigene0000439	METK5-1	0.54	0.11	0.93	0.32	9.85	7.66	7.26	KZN03552.1 hypothetical protein DCAR_012308 [Daucus carota subsp. sativus] [Daucus carota]	Metabolism;Metabolism;Metabolism;Metabolism;Metabolism	Global and overview maps;Global and overview maps;Global and overview maps;Amino acid metabolism;Biosynthesis of other secondary metabolites	ko01100//Metabolic pathways;ko01110//Biosynthesis of secondary metabolites;ko01230//Biosynthesis of amino acids;ko00270//Cysteine and methionine metabolism;ko00999//Biosynthesis of various plant secondary metabolites	K00789;K00789;K00789;K00789;K00789	GO:0005575//cellular_component;GO:0005622//intracellular anatomical structure;GO:0005737//cytoplasm	GO:0000166//nucleotide binding;GO:0003674//molecular_function;GO:0003824//catalytic activity;GO:0004478//methionine adenosyltransferase activity;GO:0005488//binding;GO:0005524//ATP binding;GO:0016740//transferase activity;GO:0016765//transferase activity, transferring alkyl or aryl (other than methyl) groups;GO:0017076//purine nucleotide binding;GO:0030554//adenyl nucleotide binding;GO:0032553//r…	GO:0006556//S-adenosylmethionine biosynthetic process;GO:0006730//one-carbon metabolic process;GO:0006790//sulfur compound metabolic process;GO:0008150//biological_process;GO:0008152//metabolic process;GO:0009058//biosynthetic process;GO:0009987//cellular process;GO:0044237//cellular metabolic process;GO:0044249//cellular biosynthetic process;GO:0044272//sulfur compound biosynthetic process;GO:00…	--
	Unigene0076995	SARD1	66.57	78.04	8.04	58.57	6.24	0.68	1.55	XP_028125976.1 protein SAR DEFICIENT 1-like [Camellia sinensis]	-	-	-	-	-	GO:0005516//calmodulin binding	-	--
	Unigene0004858	AOG	75.24	60.06	29.24	64.96	36.4	17.88	26.3	KAA8536216.1 hypothetical protein F0562_028694 [Nyssa sinensis]	Metabolism;Metabolism;Metabolism	Global and overview maps;Global and overview maps;Metabolism of terpenoids and polyketides	ko01100//Metabolic pathways;ko01110//Biosynthesis of secondary metabolites;ko00906//Carotenoid biosynthesis	K14595;K14595;K14595	-	GO:0008194//UDP-glycosyltransferase activity	-	--
	Unigene0059249	PP2C38	9.71	12.86	19.31	20.87	29.06	26.81	13.35	KAA8516497.1 hypothetical protein F0562_016997 [Nyssa sinensis]	-	-	-	-	GO:0005575//cellular_component;GO:0005622//intracellular anatomical structure;GO:0005737//cytoplasm;GO:0005886//plasma membrane;GO:0016020//membrane;GO:0071944//cell periphery	GO:0003674//molecular_function;GO:0003824//catalytic activity;GO:0004721//phosphoprotein phosphatase activity;GO:0004722//protein serine/threonine phosphatase activity;GO:0005488//binding;GO:0016787//hydrolase activity;GO:0016788//hydrolase activity, acting on ester bonds;GO:0016791//phosphatase activity;GO:0042578//phosphoric ester hydrolase activity;GO:0043167//ion binding;GO:0043169//cation bi…	GO:0002831//regulation of response to biotic stimulus;GO:0002832//negative regulation of response to biotic stimulus;GO:0006464//cellular protein modification process;GO:0006470//protein dephosphorylation;GO:0006793//phosphorus metabolic process;GO:0006796//phosphate-containing compound metabolic process;GO:0006807//nitrogen compound metabolic process;GO:0008150//biological_process;GO:0008152//me…	--
	Unigene0036888	CIGR1-1	99.14	98.77	47.33	86.84	44.99	18.79	23.21	KAA8523749.1 hypothetical protein F0562_010172 [Nyssa sinensis]	-	-	-	-	GO:0005575//cellular_component;GO:0005622//intracellular anatomical structure;GO:0005634//nucleus;GO:0043226//organelle;GO:0043227//membrane-bounded organelle;GO:0043229//intracellular organelle;GO:0043231//intracellular membrane-bounded organelle	GO:0003674//molecular_function;GO:0003676//nucleic acid binding;GO:0003677//DNA binding;GO:0003700//DNA-binding transcription factor activity;GO:0005488//binding;GO:0043565//sequence-specific DNA binding;GO:0097159//organic cyclic compound binding;GO:0140110//transcription regulator activity;GO:1901363//heterocyclic compound binding	GO:0006139//nucleobase-containing compound metabolic process;GO:0006351//transcription, DNA-templated;GO:0006355//regulation of transcription, DNA-templated;GO:0006725//cellular aromatic compound metabolic process;GO:0006807//nitrogen compound metabolic process;GO:0008150//biological_process;GO:0008152//metabolic process;GO:0009058//biosynthetic process;GO:0009059//macromolecule biosynthetic proc…	GRAS
	Unigene0004162	NFYB8-1	29.07	23.11	24	19.19	15.7	23.41	10.04	KHN09471.1 Nuclear transcription factor Y subunit B-8, partial [Glycine soja]	-	-	-	-	-	-	-	NF-YB
	Unigene0010994	TCP5-1	6.25	6.39	17.53	29.09	38.97	35.72	17.5	KAA8547907.1 hypothetical protein F0562_004336 [Nyssa sinensis]	-	-	-	-	GO:0005575//cellular_component;GO:0005622//intracellular anatomical structure;GO:0005634//nucleus;GO:0005737//cytoplasm;GO:0009507//chloroplast;GO:0009536//plastid;GO:0043226//organelle;GO:0043227//membrane-bounded organelle;GO:0043229//intracellular organelle;GO:0043231//intracellular membrane-bounded organelle	GO:0003674//molecular_function;GO:0003676//nucleic acid binding;GO:0003677//DNA binding;GO:0003700//DNA-binding transcription factor activity;GO:0005488//binding;GO:0097159//organic cyclic compound binding;GO:0140110//transcription regulator activity;GO:1901363//heterocyclic compound binding	GO:0006139//nucleobase-containing compound metabolic process;GO:0006351//transcription, DNA-templated;GO:0006355//regulation of transcription, DNA-templated;GO:0006725//cellular aromatic compound metabolic process;GO:0006807//nitrogen compound metabolic process;GO:0007275//multicellular organism development;GO:0008150//biological_process;GO:0008152//metabolic process;GO:0009058//biosynthetic proc…	TCP
	Unigene0052680	UGT74B1	26.79	12.07	9.23	3.33	4.99	7.37	6.67	KAF9667828.1 hypothetical protein SADUNF_Sadunf15G0063900 [Salix dunnii]	Metabolism;Metabolism;Metabolism;Metabolism;Metabolism	Global and overview maps;Global and overview maps;Amino acid metabolism;Global and overview maps;Biosynthesis of other secondary metabolites	ko01100//Metabolic pathways;ko01110//Biosynthesis of secondary metabolites;ko00380//Tryptophan metabolism;ko01210//2-Oxocarboxylic acid metabolism;ko00966//Glucosinolate biosynthesis	K11820;K11820;K11820;K11820;K11820	GO:0005575//cellular_component;GO:0005622//intracellular anatomical structure;GO:0043226//organelle;GO:0043227//membrane-bounded organelle;GO:0043229//intracellular organelle;GO:0043231//intracellular membrane-bounded organelle	GO:0003674//molecular_function;GO:0003824//catalytic activity;GO:0008173//RNA methyltransferase activity;GO:0008194//UDP-glycosyltransferase activity;GO:0016740//transferase activity;GO:0016757//glycosyltransferase activity;GO:0016758//hexosyltransferase activity;GO:0035251//UDP-glucosyltransferase activity;GO:0046527//glucosyltransferase activity;GO:0047251//thiohydroximate beta-D-glucosyltransf…	GO:0006082//organic acid metabolic process;GO:0006790//sulfur compound metabolic process;GO:0006807//nitrogen compound metabolic process;GO:0006950//response to stress;GO:0006952//defense response;GO:0008150//biological_process;GO:0008152//metabolic process;GO:0009058//biosynthetic process;GO:0009451//RNA modification;GO:0009605//response to external stimulus;GO:0009607//response to biotic stimul…	--
	Unigene0010705	CEPR1	1.57	4.38	6.82	6.79	10.29	9.1	8.87	PSS31527.1 Receptor-like protein kinase [Actinidia chinensis var. chinensis] [Actinidia chinensis]	-	-	-	-	GO:0005575//cellular_component;GO:0005886//plasma membrane;GO:0016020//membrane;GO:0016021//integral component of membrane;GO:0031224//intrinsic component of membrane;GO:0071944//cell periphery	GO:0000166//nucleotide binding;GO:0001653//peptide receptor activity;GO:0003674//molecular_function;GO:0003824//catalytic activity;GO:0004672//protein kinase activity;GO:0004674//protein serine/threonine kinase activity;GO:0004713//protein tyrosine kinase activity;GO:0004714//transmembrane receptor protein tyrosine kinase activity;GO:0004888//transmembrane signaling receptor activity;GO:0005488//…	GO:0003002//regionalization;GO:0006464//cellular protein modification process;GO:0006468//protein phosphorylation;GO:0006793//phosphorus metabolic process;GO:0006796//phosphate-containing compound metabolic process;GO:0006807//nitrogen compound metabolic process;GO:0006810//transport;GO:0006811//ion transport;GO:0006820//anion transport;GO:0006950//response to stress;GO:0007154//cell communicatio…	--
	Unigene0076403	SOC1-2	126.38	52.31	21.85	1.93	1.87	0.6	0.33	XP_028083082.1 MADS-box protein SOC1-like isoform X1 [Camellia sinensis]	-	-	-	-	GO:0005575//cellular_component;GO:0005622//intracellular anatomical structure;GO:0005634//nucleus;GO:0005737//cytoplasm;GO:0043226//organelle;GO:0043227//membrane-bounded organelle;GO:0043229//intracellular organelle;GO:0043231//intracellular membrane-bounded organelle	GO:0000976//transcription cis-regulatory region binding;GO:0000977//RNA polymerase II transcription regulatory region sequence-specific DNA binding;GO:0001067//transcription regulatory region nucleic acid binding;GO:0003674//molecular_function;GO:0003676//nucleic acid binding;GO:0003677//DNA binding;GO:0003690//double-stranded DNA binding;GO:0003700//DNA-binding transcription factor activity;GO:0…	GO:0000003//reproduction;GO:0001101//response to acid chemical;GO:0003006//developmental process involved in reproduction;GO:0006139//nucleobase-containing compound metabolic process;GO:0006351//transcription, DNA-templated;GO:0006355//regulation of transcription, DNA-templated;GO:0006357//regulation of transcription by RNA polymerase II;GO:0006606//protein import into nucleus;GO:0006725//cellula…	MIKC
	Unigene0057494	ERF6	18.01	11.53	2.16	1.73	1.16	0.68	1.32	QNI23885.1 AP2/ERF transcription factor [Camptotheca acuminata]	-	-	-	-	-	GO:0003700//DNA-binding transcription factor activity	GO:0006355//regulation of transcription, DNA-templated	AP2/ERF
	Unigene0033776	WRKY70-1	44.4	39.01	21.67	21.96	12.08	13.49	2.88	KAA8533963.1 hypothetical protein F0562_031480 [Nyssa sinensis]	-	-	-	-	-	GO:0003700//DNA-binding transcription factor activity;GO:0043565//sequence-specific DNA binding	GO:0006355//regulation of transcription, DNA-templated	WRKY
	Unigene0072704	MSI4	45.63	38.98	37.89	16.4	2.75	2.23	2.77	XP_028122351.1 WD-40 repeat-containing protein MSI4-like [Camellia sinensis]	-	-	-	-	-	GO:0005515//protein binding	-	--
	Unigene0004553	ARF5	63.35	53.42	37.42	3.62	2.03	1.1	1.34	KAF5956013.1 hypothetical protein HYC85_008869 [Camellia sinensis]	Environmental Information Processing	Signal transduction	ko04075//Plant hormone signal transduction	K14486	GO:0005575//cellular_component;GO:0005622//intracellular anatomical structure;GO:0005634//nucleus;GO:0016020//membrane;GO:0043226//organelle;GO:0043227//membrane-bounded organelle;GO:0043229//intracellular organelle;GO:0043231//intracellular membrane-bounded organelle	GO:0001067//transcription regulatory region nucleic acid binding;GO:0003674//molecular_function;GO:0003676//nucleic acid binding;GO:0003677//DNA binding;GO:0003700//DNA-binding transcription factor activity;GO:0005488//binding;GO:0005515//protein binding;GO:0042802//identical protein binding;GO:0097159//organic cyclic compound binding;GO:0140110//transcription regulator activity;GO:1901363//heter…	GO:0000003//reproduction;GO:0000578//embryonic axis specification;GO:0003002//regionalization;GO:0003006//developmental process involved in reproduction;GO:0006139//nucleobase-containing compound metabolic process;GO:0006351//transcription, DNA-templated;GO:0006355//regulation of transcription, DNA-templated;GO:0006725//cellular aromatic compound metabolic process;GO:0006807//nitrogen compound me…	ARF
	Unigene0051842	CYCD3-3-2	136.77	96.02	109.35	44.34	9.51	23.64	8.21	KAA8528496.1 hypothetical protein F0562_035851 [Nyssa sinensis]	Environmental Information Processing	Signal transduction	ko04075//Plant hormone signal transduction	K14505	-	-	-	--
	Unigene0041539	TYDC2	161.24	102.41	60.22	49.31	7.32	0.91	0.08	KAA8515558.1 hypothetical protein F0562_018831 [Nyssa sinensis]	Metabolism;Metabolism;Metabolism;Metabolism;Metabolism;Metabolism;Metabolism;Metabolism	Globa l and overview maps;Global and overview maps;Amino acid metabolism;Amino acid metabolism;Amino acid metabolism;Biosynthesis of other secondary metabolites;Biosynthesis of other secondary metabolites;Biosynthesis of other secondary metabolites	ko01100//Metabolic pathways;ko01110//Biosynthesis of secondary metabolites;ko00380//Tryptophan metabolism;ko00350//Tyrosine metabolism;ko00360//Phenylalanine metabolism;ko00950//Isoquinoline alkaloid biosynthesis;ko00965//Betalain biosynthesis;ko00901//Indole alkaloid biosynthesis	K01593;K01593;K01593;K01593;K01593;K01593;K01593;K01593	-	GO:0004351//glutamate decarboxylase activity;GO:0004837//tyrosine decarboxylase activity;GO:0016829//lyase activity;GO:0016831//carboxy-lyase activity;GO:0030170//pyridoxal phosphate binding	GO:0006520//cellular amino acid metabolic process;GO:0006540//glutamate decarboxylation to succinate;GO:0006572//tyrosine catabolic process;GO:0009058//biosynthetic process;GO:0015940//pantothenate biosynthetic process;GO:0019752//carboxylic acid metabolic process	--
	Unigene0004721	COL11	1.02	2.84	1.35	1.34	5.22	9.84	5.47	KAG8385647.1 hypothetical protein BUALT_Bualt03G0066800 [Buddleja alternifolia]	-	-	-	-	GO:0005575//cellular_component;GO:0005622//intracellular anatomical structure;GO:0005634//nucleus;GO:0043226//organelle;GO:0043227//membrane-bounded organelle;GO:0043229//intracellular organelle;GO:0043231//intracellular membrane-bounded organelle	GO:0003674//molecular_function;GO:0003700//DNA-binding transcription factor activity;GO:0005488//binding;GO:0008270//zinc ion binding;GO:0020037//heme binding;GO:0043167//ion binding;GO:0043169//cation binding;GO:0046872//metal ion binding;GO:0046914//transition metal ion binding;GO:0140110//transcription regulator activity	GO:0000398//mRNA splicing, via spliceosome;GO:0006355//regulation of transcription, DNA-templated;GO:0008150//biological_process;GO:0009889//regulation of biosynthetic process;GO:0010468//regulation of gene expression;GO:0010556//regulation of macromolecule biosynthetic process;GO:0019219//regulation of nucleobase-containing compound metabolic process;GO:0019222//regulation of metabolic process;G…	CO-like
	Unigene0025243	TAR3	32.98	11.6	8.08	3.49	2.23	1.47	4.73	KAA8546605.1 hypothetical protein F0562_002656 [Nyssa sinensis]	-	-	-	-	GO:0005575//cellular_component;GO:0005737//cytoplasm;GO:0016020//membrane;GO:0016021//integral component of membrane;GO:0031224//intrinsic component of membrane	GO:0003674//molecular_function;GO:0003824//catalytic activity;GO:0004400//histidinol-phosphate transaminase activity;GO:0008483//transaminase activity;GO:0016740//transferase activity;GO:0016769//transferase activity, transferring nitrogenous groups;GO:0016829//lyase activity;GO:0016846//carbon-sulfur lyase activity;GO:0030170//pyridoxal phosphate binding;GO:0048472//threonine-phosphate decarboxy…	GO:0000105//histidine biosynthetic process;GO:0009058//biosynthetic process;GO:0009236//cobalamin biosynthetic process	--
	Unigene0058065	CYP707A1	52.43	6.79	1.44	0.52	0.37	0.42	0.54	XP_002282788.1 PREDICTED: abscisic acid 8'-hydroxylase 4 [Vitis vinifera]	Metabolism;Metabolism	Global and overview maps;Metabolism of terpenoids and polyketides	ko01110//Biosynthesis of secondary metabolites;ko00906//Carotenoid biosynthesis	K09843;K09843	GO:0005575//cellular_component;GO:0016020//membrane;GO:0016021//integral component of membrane;GO:0031224//intrinsic component of membrane	GO:0003674//molecular_function;GO:0003824//catalytic activity;GO:0004497//monooxygenase activity;GO:0005488//binding;GO:0005506//iron ion binding;GO:0010295//(+)-abscisic acid 8'-hydroxylase activity;GO:0016491//oxidoreductase activity;GO:0016705//oxidoreductase activity, acting on paired donors, with incorporation or reduction of molecular oxygen;GO:0016709//oxidoreductase activity, acting on pa…	GO:0006066//alcohol metabolic process;GO:0006082//organic acid metabolic process;GO:0006629//lipid metabolic process;GO:0006694//steroid biosynthetic process;GO:0006714//sesquiterpenoid metabolic process;GO:0006720//isoprenoid metabolic process;GO:0006721//terpenoid metabolic process;GO:0007275//multicellular organism development;GO:0008150//biological_process;GO:0008152//metabolic process;GO:000…	--
	Unigene0060078	LAX5	69.66	51.57	42.43	16.64	8.05	3.07	1.65	KAA8546092.1 hypothetical protein F0562_020457 [Nyssa sinensis]	Environmental Information Processing	Signal transduction	ko04075//Plant hormone signal transduction	K13946	-	-	-	--
	Unigene0054341	Os03g0162200	47.45	32.51	36.7	15.91	3.09	1.39	0.78	KAA8543304.1 hypothetical protein F0562_021201 [Nyssa sinensis]	-	-	-	-	GO:0000228//nuclear chromosome;GO:0000785//chromatin;GO:0000786//nucleosome;GO:0005575//cellular_component;GO:0005622//intracellular anatomical structure;GO:0005634//nucleus;GO:0005694//chromosome;GO:0031974//membrane-enclosed lumen;GO:0031981//nuclear lumen;GO:0032991//protein-containing complex;GO:0032993//protein-DNA complex;GO:0043226//organelle;GO:0043227//membrane-bounded organelle;GO:00432…	GO:0003674//molecular_function;GO:0003676//nucleic acid binding;GO:0003677//DNA binding;GO:0005488//binding;GO:0005509//calcium ion binding;GO:0005515//protein binding;GO:0046982//protein heterodimerization activity;GO:0046983//protein dimerization activity;GO:0097159//organic cyclic compound binding;GO:1901363//heterocyclic compound binding	GO:0006325//chromatin organization;GO:0006355//regulation of transcription, DNA-templated;GO:0006996//organelle organization;GO:0008150//biological_process;GO:0009889//regulation of biosynthetic process;GO:0009890//negative regulation of biosynthetic process;GO:0009892//negative regulation of metabolic process;GO:0009987//cellular process;GO:0010468//regulation of gene expression;GO:0010556//regu…	--
	Unigene0075436	GH3.1-3	44.57	20.12	15.91	1.58	1.3	0.13	0.08	XP_002524947.1 probable indole-3-acetic acid-amido synthetase GH3.1 [Ricinus communis]	Environmental Information Processing	Signal transduction	ko04075//Plant hormone signal transduction	K14487	-	GO:0003674//molecular_function;GO:0003824//catalytic activity;GO:0010279//indole-3-acetic acid amido synthetase activity;GO:0016874//ligase activity;GO:0016879//ligase activity, forming carbon-nitrogen bonds;GO:0016881//acid-amino acid ligase activity	GO:0008150//biological_process;GO:0010252//auxin homeostasis;GO:0042592//homeostatic process;GO:0048878//chemical homeostasis;GO:0065007//biological regulation;GO:0065008//regulation of biological quality	--
	Unigene0005580	SPL8	33.34	19.89	20.95	9.16	2.86	0.27	1.23	KAA8515898.1 hypothetical protein F0562_019077 [Nyssa sinensis]	-	-	-	-	GO:0005575//cellular_component;GO:0005622//intracellular anatomical structure;GO:0005634//nucleus;GO:0005737//cytoplasm;GO:0043226//organelle;GO:0043227//membrane-bounded organelle;GO:0043229//intracellular organelle;GO:0043231//intracellular membrane-bounded organelle	GO:0003674//molecular_function;GO:0003676//nucleic acid binding;GO:0003677//DNA binding;GO:0005488//binding;GO:0043167//ion binding;GO:0043169//cation binding;GO:0046872//metal ion binding;GO:0097159//organic cyclic compound binding;GO:1901363//heterocyclic compound binding	GO:0000003//reproduction;GO:0003006//developmental process involved in reproduction;GO:0006139//nucleobase-containing compound metabolic process;GO:0006351//transcription, DNA-templated;GO:0006355//regulation of transcription, DNA-templated;GO:0006725//cellular aromatic compound metabolic process;GO:0006807//nitrogen compound metabolic process;GO:0007049//cell cycle;GO:0007275//multicellular orga…	SBP
	Unigene0002242	SVP-3	26.57	4.61	0.08	0.19	0.25	0.32	0.23	KAG6784345.1 hypothetical protein POTOM_010036 [Populus tomentosa]	-	-	-	-	GO:0005634//nucleus	GO:0003700//DNA-binding transcription factor activity	GO:0006355//regulation of transcription, DNA-templated	MIKC
	Unigene0024763	SCR	45.93	28.07	27.39	8.91	6.46	2.15	1.31	KAA8517593.1 hypothetical protein F0562_015067 [Nyssa sinensis]	-	-	-	-	GO:0005575//cellular_component;GO:0005622//intracellular anatomical structure;GO:0005634//nucleus;GO:0043226//organelle;GO:0043227//membrane-bounded organelle;GO:0043229//intracellular organelle;GO:0043231//intracellular membrane-bounded organelle	GO:0003674//molecular_function;GO:0003676//nucleic acid binding;GO:0003677//DNA binding;GO:0003700//DNA-binding transcription factor activity;GO:0005488//binding;GO:0043565//sequence-specific DNA binding;GO:0097159//organic cyclic compound binding;GO:0140110//transcription regulator activity;GO:1901363//heterocyclic compound binding	GO:0001708//cell fate specification;GO:0003002//regionalization;GO:0006139//nucleobase-containing compound metabolic process;GO:0006351//transcription, DNA-templated;GO:0006355//regulation of transcription, DNA-templated;GO:0006725//cellular aromatic compound metabolic process;GO:0006807//nitrogen compound metabolic process;GO:0007275//multicellular organism development;GO:0007389//pattern specif…	GRAS
	Unigene0077927	SVP-6	18.66	2.89	1.88	1.08	0.36	0.1	0.25	KAA8545660.1 hypothetical protein F0562_020889 [Nyssa sinensis]	-	-	-	-	GO:0005634//nucleus	GO:0003677//DNA binding;GO:0003700//DNA-binding transcription factor activity;GO:0046983//protein dimerization activity	GO:0006355//regulation of transcription, DNA-templated;GO:0006357//regulation of transcription by RNA polymerase II	MIKC
	Unigene0003666	IAA26-1	56.43	54.91	48.61	40.65	29.17	11.98	3.22	KAA8541737.1 hypothetical protein F0562_022889 [Nyssa sinensis]	Environmental Information Processing	Signal transduction	ko04075//Plant hormone signal transduction	K14484	GO:0005575//cellular_component;GO:0005622//intracellular anatomical structure;GO:0005634//nucleus;GO:0043226//organelle;GO:0043227//membrane-bounded organelle;GO:0043229//intracellular organelle;GO:0043231//intracellular membrane-bounded organelle	GO:0003674//molecular_function;GO:0003700//DNA-binding transcription factor activity;GO:0061630//ubiquitin protein ligase activity;GO:0140110//transcription regulator activity	GO:0006139//nucleobase-containing compound metabolic process;GO:0006351//transcription, DNA-templated;GO:0006355//regulation of transcription, DNA-templated;GO:0006725//cellular aromatic compound metabolic process;GO:0006807//nitrogen compound metabolic process;GO:0007154//cell communication;GO:0007165//signal transduction;GO:0008150//biological_process;GO:0008152//metabolic process;GO:0009058//b…	--
	Unigene0046498	CYCD3-3-3	66.69	55.86	55.2	41.48	30	15.55	7.48	KAA8531659.1 hypothetical protein F0562_006624 [Nyssa sinensis]	Environmental Information Processing	Signal transduction	ko04075//Plant hormone signal transduction	K14505	GO:0005575//cellular_component;GO:0005622//intracellular anatomical structure;GO:0005634//nucleus;GO:0043226//organelle;GO:0043227//membrane-bounded organelle;GO:0043229//intracellular organelle;GO:0043231//intracellular membrane-bounded organelle	-	GO:0000003//reproduction;GO:0003006//developmental process involved in reproduction;GO:0007049//cell cycle;GO:0007275//multicellular organism development;GO:0008150//biological_process;GO:0009791//post-embryonic development;GO:0009888//tissue development;GO:0009987//cellular process;GO:0010154//fruit development;GO:0010374//stomatal complex development;GO:0010440//stomatal lineage progression;GO:…	--
	Unigene0004193	TIR1	57.32	55.38	70.2	57.42	44.61	28.08	8.98	KAA8515380.1 hypothetical protein F0562_019009 [Nyssa sinensis]	Environmental Information Processing	Signal transduction	ko04075//Plant hormone signal transduction	K14485	-	GO:0005515//protein binding	-	--
	Unigene0011399	BKI1-1	0.31	1.72	2.06	2.17	7	17.85	8.51	XP_018816090.2 BRI1 kinase inhibitor 1-like [Juglans regia]	Environmental Information Processing	Signal transduction	ko04075//Plant hormone signal transduction	K14499	-	-	-	--
	Unigene0055659	GAI1	75.05	67.92	82.43	56.63	56.69	38.69	13.88	XP_028110647.1 DELLA protein GAI1-like [Camellia sinensis]	Environmental Information Processing	Signal transduction	ko04075//Plant hormone signal transduction	K14494	GO:0005575//cellular_component;GO:0005622//intracellular anatomical structure;GO:0005634//nucleus;GO:0043226//organelle;GO:0043227//membrane-bounded organelle;GO:0043229//intracellular organelle;GO:0043231//intracellular membrane-bounded organelle	-	GO:0001101//response to acid chemical;GO:0006139//nucleobase-containing compound metabolic process;GO:0006351//transcription, DNA-templated;GO:0006355//regulation of transcription, DNA-templated;GO:0006725//cellular aromatic compound metabolic process;GO:0006807//nitrogen compound metabolic process;GO:0007154//cell communication;GO:0007165//signal transduction;GO:0008150//biological_process;GO:00…	GRAS
	Unigene0080185	GAI-2	84.16	63.98	97.55	82.25	85.01	35.23	21.44	AUD40408.1 DELLA protein 4 [Camellia sinensis]	Environmental Information Processing	Signal transduction	ko04075//Plant hormone signal transduction	K14494	-	-	-	GRAS
Module 2	Unigene0079551	MYC2-4	86.36	177.69	91.04	109.06	60.83	43.73	16.68	KAE7999309.1 hypothetical protein FH972_003753 [Carpinus fangiana]	Environmental Information Processing;Environmental Information Processing	Signal transduction;Signal transduction	ko04075//Plant hormone signal transduction;ko04016//MAPK signaling pathway - plant	K13422;K13422	GO:0005575//cellular_component;GO:0005622//intracellular anatomical structure;GO:0005634//nucleus;GO:0005737//cytoplasm;GO:0043226//organelle;GO:0043227//membrane-bounded organelle;GO:0043229//intracellular organelle;GO:0043231//intracellular membrane-bounded organelle	GO:0003674//molecular_function;GO:0003676//nucleic acid binding;GO:0003677//DNA binding;GO:0003700//DNA-binding transcription factor activity;GO:0005488//binding;GO:0005515//protein binding;GO:0046983//protein dimerization activity;GO:0097159//organic cyclic compound binding;GO:0140110//transcription regulator activity;GO:1901363//heterocyclic compound binding	GO:0006139//nucleobase-containing compound metabolic process;GO:0006351//transcription, DNA-templated;GO:0006355//regulation of transcription, DNA-templated;GO:0006725//cellular aromatic compound metabolic process;GO:0006807//nitrogen compound metabolic process;GO:0008150//biological_process;GO:0008152//metabolic process;GO:0009058//biosynthetic process;GO:0009059//macromolecule biosynthetic proc…	bHLH
	Unigene0009860	AOS1-1	112.26	226.05	77.03	144.29	73.37	41.36	19.91	AHY03308.1 allene oxide synthase [Camellia sinensis]	Metabolism;Metabolism;Metabolism	Global and overview maps;Global and overview maps;Lipid metabolism	ko01100//Metabolic pathways;ko01110//Biosynthesis of secondary metabolites;ko00592//alpha-Linolenic acid metabolism	K01723;K01723;K01723	GO:0005575//cellular_component;GO:0005622//intracellular anatomical structure;GO:0005737//cytoplasm;GO:0005739//mitochondrion;GO:0009507//chloroplast;GO:0009526//plastid envelope;GO:0009532//plastid stroma;GO:0009534//chloroplast thylakoid;GO:0009535//chloroplast thylakoid membrane;GO:0009536//plastid;GO:0009570//chloroplast stroma;GO:0009579//thylakoid;GO:0009941//chloroplast envelope;GO:0010287…	GO:0003674//molecular_function;GO:0003824//catalytic activity;GO:0004497//monooxygenase activity;GO:0005488//binding;GO:0005506//iron ion binding;GO:0009978//allene oxide synthase activity;GO:0016491//oxidoreductase activity;GO:0016705//oxidoreductase activity, acting on paired donors, with incorporation or reduction of molecular oxygen;GO:0016829//lyase activity;GO:0016835//carbon-oxygen lyase a…	GO:0001101//response to acid chemical;GO:0001676//long-chain fatty acid metabolic process;GO:0006082//organic acid metabolic process;GO:0006629//lipid metabolic process;GO:0006631//fatty acid metabolic process;GO:0006633//fatty acid biosynthetic process;GO:0006690//icosanoid metabolic process;GO:0006950//response to stress;GO:0006952//defense response;GO:0008150//biological_process;GO:0008152//me…	--
	Unigene0038818	SAMT	27.07	43.18	7.84	2.54	1.5	2.19	5.9	KAA8547406.1 hypothetical protein F0562_003730 [Nyssa sinensis]	-	-	-	-	-	GO:0008168//methyltransferase activity	-	--
	Unigene0035602	GH3.6-2	25.89	64.27	32.37	2	2.21	0.57	0.23	XP_022880124.1 indole-3-acetic acid-amido synthetase GH3.6 [Olea europaea var. sylvestris] [Olea europaea]	Environmental Information Processing	Signal transduction	ko04075//Plant hormone signal transduction	K14487	-	-	-	--
	Unigene0062740	PAL-2	85.13	59.53	80.57	259.74	172.06	200.3	125.57	KAA8539301.1 hypothetical protein F0562_025993 [Nyssa sinensis]	Metabolism;Metabolism;Metabolism;Metabolism	Global and overview maps;Global and overview maps;Biosynthesis of other secondary metabolites;Amino acid metabolism	ko01100//Metabolic pathways;ko01110//Biosynthesis of secondary metabolites;ko00940//Phenylpropanoid biosynthesis;ko00360//Phenylalanine metabolism	K10775;K10775;K10775;K10775	-	GO:0004397//histidine ammonia-lyase activity;GO:0016841//ammonia-lyase activity;GO:0050368//tyrosine 2,3-aminomutase activity	GO:0006548//histidine catabolic process;GO:0009058//biosynthetic process;GO:0009698//phenylpropanoid metabolic process	--
	Unigene0044988	ERF118-2	25.42	25.68	36.44	12.22	7.56	17.52	10.48	KAA8532711.1 hypothetical protein F0562_032744 [Nyssa sinensis]	-	-	-	-	GO:0005575//cellular_component;GO:0005622//intracellular anatomical structure;GO:0005634//nucleus;GO:0043226//organelle;GO:0043227//membrane-bounded organelle;GO:0043229//intracellular organelle;GO:0043231//intracellular membrane-bounded organelle	GO:0003674//molecular_function;GO:0003676//nucleic acid binding;GO:0003677//DNA binding;GO:0003700//DNA-binding transcription factor activity;GO:0005488//binding;GO:0097159//organic cyclic compound binding;GO:0140110//transcription regulator activity;GO:1901363//heterocyclic compound binding	GO:0000160//phosphorelay signal transduction system;GO:0006139//nucleobase-containing compound metabolic process;GO:0006351//transcription, DNA-templated;GO:0006355//regulation of transcription, DNA-templated;GO:0006725//cellular aromatic compound metabolic process;GO:0006807//nitrogen compound metabolic process;GO:0007154//cell communication;GO:0007165//signal transduction;GO:0008150//biological…	--
	Unigene0016421	CYP707A2-1	7.38	1.77	0.44	0.04	0.09	0.04	0	KAH7838843.1 hypothetical protein Vadar_031861 [Vaccinium darrowii]	Metabolism;Metabolism	Global and overview maps;Metabolism of terpenoids and polyketides	ko01110//Biosynthesis of secondary metabolites;ko00906//Carotenoid biosynthesis	K09843;K09843	-	GO:0005506//iron ion binding;GO:0016705//oxidoreductase activity, acting on paired donors, with incorporation or reduction of molecular oxygen;GO:0020037//heme binding	-	--
	Unigene0055240	ATXR6-1	9.75	3.83	7.21	1.65	0.2	0.05	0.11	GFY84050.1 similar to TRITHORAX-RELATED PROTEIN 6 [Actinidia rufa]	Metabolism;Metabolism	Global and overview maps;Amino acid metabolism	ko01100//Metabolic pathways;ko00310//Lysine degradation	K24406;K24406	GO:0005575//cellular_component;GO:0005622//intracellular anatomical structure;GO:0005634//nucleus;GO:0043226//organelle;GO:0043227//membrane-bounded organelle;GO:0043229//intracellular organelle;GO:0043231//intracellular membrane-bounded organelle	GO:0003674//molecular_function;GO:0003824//catalytic activity;GO:0005488//binding;GO:0005515//protein binding;GO:0008168//methyltransferase activity;GO:0008170//N-methyltransferase activity;GO:0008276//protein methyltransferase activity;GO:0008757//S-adenosylmethionine-dependent methyltransferase activity;GO:0016278//lysine N-methyltransferase activity;GO:0016279//protein-lysine N-methyltransfera…	GO:0000003//reproduction;GO:0003006//developmental process involved in reproduction;GO:0006275//regulation of DNA replication;GO:0006325//chromatin organization;GO:0006464//cellular protein modification process;GO:0006479//protein methylation;GO:0006807//nitrogen compound metabolic process;GO:0006996//organelle organization;GO:0007275//multicellular organism development;GO:0008150//biological_pro…	--
	Unigene0020159	TCP15-1	24.2	16.42	30.6	24.54	14.94	10.09	1.26	KAA8532990.1 hypothetical protein F0562_032893 [Nyssa sinensis]	-	-	-	-	GO:0005575//cellular_component;GO:0005622//intracellular anatomical structure;GO:0005634//nucleus;GO:0043226//organelle;GO:0043227//membrane-bounded organelle;GO:0043229//intracellular organelle;GO:0043231//intracellular membrane-bounded organelle	GO:0003674//molecular_function;GO:0003676//nucleic acid binding;GO:0003677//DNA binding;GO:0003700//DNA-binding transcription factor activity;GO:0005488//binding;GO:0097159//organic cyclic compound binding;GO:0140110//transcription regulator activity;GO:1901363//heterocyclic compound binding	GO:0000003//reproduction;GO:0003006//developmental process involved in reproduction;GO:0006139//nucleobase-containing compound metabolic process;GO:0006259//DNA metabolic process;GO:0006260//DNA replication;GO:0006261//DNA-dependent DNA replication;GO:0006351//transcription, DNA-templated;GO:0006355//regulation of transcription, DNA-templated;GO:0006725//cellular aromatic compound metabolic proce…	TCP
	Unigene0042011	SVP-4	8.55	1.04	0	0	0.13	0.04	0	KAA8545660.1 hypothetical protein F0562_020889 [Nyssa sinensis]	-	-	-	-	GO:0005634//nucleus	GO:0003677//DNA binding;GO:0003700//DNA-binding transcription factor activity;GO:0046983//protein dimerization activity	GO:0006355//regulation of transcription, DNA-templated	MIKC
	Unigene0080712	HMGB2-4	9.09	0.14	0	0	0.55	0	0	KJB14229.1 hypothetical protein B456_002G115100 [Gossypium raimondii]	-	-	-	-	GO:0005681//spliceosomal complex;GO:0005887//integral component of plasma membrane	GO:0015173//aromatic amino acid transmembrane transporter activity	GO:0000398//mRNA splicing, via spliceosome;GO:0015801//aromatic amino acid transport	--
	Unigene0023513	GATA21	5.55	0.64	6.13	14.69	33.8	9.31	16.27	KAG8367246.1 hypothetical protein BUALT_Bualt16G0052600 [Buddleja alternifolia]	-	-	-	-	-	GO:0008270//zinc ion binding;GO:0043565//sequence-specific DNA binding	GO:0006355//regulation of transcription, DNA-templated	--
	Unigene0046499	CYCD3-3-1	35.03	49.08	62.15	18.88	6.02	4.26	4.7	KAA8547169.1 hypothetical protein F0562_003622 [Nyssa sinensis]	Environmental Information Processing	Signal transduction	ko04075//Plant hormone signal transduction	K14505	GO:0005575//cellular_component;GO:0005622//intracellular anatomical structure;GO:0005634//nucleus;GO:0043226//organelle;GO:0043227//membrane-bounded organelle;GO:0043229//intracellular organelle;GO:0043231//intracellular membrane-bounded organelle	-	GO:0000003//reproduction;GO:0003006//developmental process involved in reproduction;GO:0007049//cell cycle;GO:0007275//multicellular organism development;GO:0008150//biological_process;GO:0009791//post-embryonic development;GO:0009888//tissue development;GO:0009987//cellular process;GO:0010154//fruit development;GO:0010374//stomatal complex development;GO:0010440//stomatal lineage progression;GO:…	--
	Unigene0075829	IAA27-2	156.09	291.21	270.51	106.88	109.07	70.5	27.71	KAA8534944.1 hypothetical protein F0562_029947 [Nyssa sinensis]	Environmental Information Processing	Signal transduction	ko04075//Plant hormone signal transduction	K14484	GO:0005575//cellular_component;GO:0005622//intracellular anatomical structure;GO:0005634//nucleus;GO:0043226//organelle;GO:0043227//membrane-bounded organelle;GO:0043229//intracellular organelle;GO:0043231//intracellular membrane-bounded organelle	GO:0003674//molecular_function;GO:0003700//DNA-binding transcription factor activity;GO:0140110//transcription regulator activity	GO:0006139//nucleobase-containing compound metabolic process;GO:0006351//transcription, DNA-templated;GO:0006355//regulation of transcription, DNA-templated;GO:0006725//cellular aromatic compound metabolic process;GO:0006807//nitrogen compound metabolic process;GO:0007154//cell communication;GO:0007165//signal transduction;GO:0008150//biological_process;GO:0008152//metabolic process;GO:0009058//b…	--
	Unigene0001757	ARF8	70.73	105.83	108.06	44.07	51.91	30.09	15.51	XP_027075605.1 auxin response factor 8-like [Coffea arabica]	-	-	-	-	GO:0005634//nucleus	GO:0003677//DNA binding	GO:0006355//regulation of transcription, DNA-templated;GO:0009725//response to hormone	ARF
	Unigene0059565	ABCB14-2	9.05	5.6	5.61	7.19	32.66	27.1	15.44	KAA8537503.1 hypothetical protein F0562_027111 [Nyssa sinensis]	Environmental Information Processing	Membrane transport	ko02010//ABC transporters	K05658	GO:0005575//cellular_component;GO:0005887//integral component of plasma membrane;GO:0009380//excinuclease repair complex;GO:0009898//cytoplasmic side of plasma membrane;GO:0016020//membrane;GO:0016021//integral component of membrane;GO:0031224//intrinsic component of membrane;GO:0043190//ATP-binding cassette (ABC) transporter complex;GO:0055051//ATP-binding cassette (ABC) transporter complex, int…	GO:0000166//nucleotide binding;GO:0003674//molecular_function;GO:0003824//catalytic activity;GO:0005215//transporter activity;GO:0005260//intracellularly ATP-gated chloride channel activity;GO:0005319//lipid transporter activity;GO:0005488//binding;GO:0005524//ATP binding;GO:0008899//homoserine O-succinyltransferase activity;GO:0009381//excinuclease ABC activity;GO:0015220//choline transmembrane …	GO:0000910//cytokinesis;GO:0006289//nucleotide-excision repair;GO:0006810//transport;GO:0006817//phosphate ion transport;GO:0006824//cobalt ion transport;GO:0006855//xenobiotic transmembrane transport;GO:0006869//lipid transport;GO:0007601//visual perception;GO:0008150//biological_process;GO:0008272//sulfate transport;GO:0009086//methionine biosynthetic process;GO:0015675//nickel cation transport…	--
	Unigene0010675	PIN6	26.87	30.49	32.06	7.42	7.94	10.54	4.52	XP_028070033.1 auxin efflux carrier component 6 [Camellia sinensis]	-	-	-	-	GO:0005575//cellular_component;GO:0005622//intracellular anatomical structure;GO:0005737//cytoplasm;GO:0005783//endoplasmic reticulum;GO:0005789//endoplasmic reticulum membrane;GO:0005886//plasma membrane;GO:0012505//endomembrane system;GO:0016020//membrane;GO:0016021//integral component of membrane;GO:0031224//intrinsic component of membrane;GO:0031984//organelle subcompartment;GO:0042175//nucle…	GO:0003674//molecular_function;GO:0005215//transporter activity;GO:0010329//auxin efflux transmembrane transporter activity;GO:0015562//efflux transmembrane transporter activity;GO:0022857//transmembrane transporter activity;GO:0080161//auxin transmembrane transporter activity	GO:0006810//transport;GO:0007154//cell communication;GO:0007165//signal transduction;GO:0007275//multicellular organism development;GO:0008150//biological_process;GO:0009653//anatomical structure morphogenesis;GO:0009719//response to endogenous stimulus;GO:0009725//response to hormone;GO:0009733//response to auxin;GO:0009734//auxin-activated signaling pathway;GO:0009755//hormone-mediated signalin…	--
	Unigene0079511	ERF12	48.14	76.28	45.21	14.17	9.79	1.47	1.49	QNI23854.1 AP2/ERF transcription factor [Camptotheca acuminata]	-	-	-	-	GO:0005575//cellular_component;GO:0005622//intracellular anatomical structure;GO:0005634//nucleus;GO:0043226//organelle;GO:0043227//membrane-bounded organelle;GO:0043229//intracellular organelle;GO:0043231//intracellular membrane-bounded organelle	GO:0003674//molecular_function;GO:0003676//nucleic acid binding;GO:0003677//DNA binding;GO:0003700//DNA-binding transcription factor activity;GO:0005488//binding;GO:0097159//organic cyclic compound binding;GO:0140110//transcription regulator activity;GO:1901363//heterocyclic compound binding	GO:0000160//phosphorelay signal transduction system;GO:0006139//nucleobase-containing compound metabolic process;GO:0006351//transcription, DNA-templated;GO:0006355//regulation of transcription, DNA-templated;GO:0006725//cellular aromatic compound metabolic process;GO:0006807//nitrogen compound metabolic process;GO:0006950//response to stress;GO:0006952//defense response;GO:0007154//cell communic…	AP2/ERF
	Unigene0080399	ABCB19	57.26	93.28	96.02	21.38	9.5	4.46	0.52	PON67331.1 ATP-binding cassette containing protein [Trema orientale]	Environmental Information Processing	Membrane transport	ko02010//ABC transporters	K05658	GO:0005575//cellular_component;GO:0005737//cytoplasm;GO:0005886//plasma membrane;GO:0005887//integral component of plasma membrane;GO:0009380//excinuclease repair complex;GO:0009898//cytoplasmic side of plasma membrane;GO:0016020//membrane;GO:0016021//integral component of membrane;GO:0031224//intrinsic component of membrane;GO:0043190//ATP-binding cassette (ABC) transporter complex;GO:0055051//A…	GO:0000166//nucleotide binding;GO:0003674//molecular_function;GO:0003824//catalytic activity;GO:0003924//GTPase activity;GO:0004140//dephospho-CoA kinase activity;GO:0004849//uridine kinase activity;GO:0005215//transporter activity;GO:0005260//intracellularly ATP-gated chloride channel activity;GO:0005319//lipid transporter activity;GO:0005488//binding;GO:0005524//ATP binding;GO:0005525//GTP bind…	GO:0000003//reproduction;GO:0000910//cytokinesis;GO:0003006//developmental process involved in reproduction;GO:0006289//nucleotide-excision repair;GO:0006810//transport;GO:0006817//phosphate ion transport;GO:0006824//cobalt ion transport;GO:0006855//xenobiotic transmembrane transport;GO:0006869//lipid transport;GO:0007154//cell communication;GO:0007165//signal transduction;GO:0007186//G protein-c…	--
	Unigene0076795	EFL3	11.23	3.78	2.3	0.53	0.57	2.7	2.94	KAE7998480.1 hypothetical protein FH972_003024 [Carpinus fangiana]	-	-	-	-	-	-	-	--
	Unigene0022764	AHP1-2	20.26	24.86	12.07	6.19	6.65	5.32	1.57	XP_007035416.1 PREDICTED: histidine-containing phosphotransfer protein 1 [Theobroma cacao]	Environmental Information Processing	Signal transduction	ko04075//Plant hormone signal transduction	K14490	GO:0005575//cellular_component;GO:0005622//intracellular anatomical structure;GO:0005634//nucleus;GO:0005737//cytoplasm;GO:0005829//cytosol;GO:0016020//membrane;GO:0043226//organelle;GO:0043227//membrane-bounded organelle;GO:0043229//intracellular organelle;GO:0043231//intracellular membrane-bounded organelle	GO:0000156//phosphorelay response regulator activity;GO:0003674//molecular_function;GO:0003824//catalytic activity;GO:0004672//protein kinase activity;GO:0004673//protein histidine kinase activity;GO:0005488//binding;GO:0005515//protein binding;GO:0005524//ATP binding;GO:0009927//histidine phosphotransfer kinase activity;GO:0016301//kinase activity;GO:0016740//transferase activity;GO:0016772//tra…	GO:0000160//phosphorelay signal transduction system;GO:0006464//cellular protein modification process;GO:0006468//protein phosphorylation;GO:0006793//phosphorus metabolic process;GO:0006796//phosphate-containing compound metabolic process;GO:0006807//nitrogen compound metabolic process;GO:0007154//cell communication;GO:0007165//signal transduction;GO:0008150//biological_process;GO:0008152//metabo…	--
	Unigene0030393	MYC2-2	16.52	21.47	11.37	6.66	1.69	1.15	0.3	KAA8525713.1 hypothetical protein F0562_007568 [Nyssa sinensis]	Environmental Information Processing;Environmental Information Processing	Signal transduction;Signal transduction	ko04075//Plant hormone signal transduction;ko04016//MAPK signaling pathway - plant	K13422;K13422	-	GO:0046983//protein dimerization activity	-	bHLH
	Unigene0041872	ERF003	14.46	14.16	4.9	3.62	3.89	2.27	2.38	XP_002285373.1 PREDICTED: protein PPLZ02 [Vitis vinifera]	-	-	-	-	GO:0005575//cellular_component;GO:0005622//intracellular anatomical structure;GO:0005634//nucleus;GO:0043226//organelle;GO:0043227//membrane-bounded organelle;GO:0043229//intracellular organelle;GO:0043231//intracellular membrane-bounded organelle	GO:0003674//molecular_function;GO:0003676//nucleic acid binding;GO:0003677//DNA binding;GO:0003700//DNA-binding transcription factor activity;GO:0005488//binding;GO:0097159//organic cyclic compound binding;GO:0140110//transcription regulator activity;GO:1901363//heterocyclic compound binding	GO:0000160//phosphorelay signal transduction system;GO:0006139//nucleobase-containing compound metabolic process;GO:0006351//transcription, DNA-templated;GO:0006355//regulation of transcription, DNA-templated;GO:0006725//cellular aromatic compound metabolic process;GO:0006807//nitrogen compound metabolic process;GO:0007154//cell communication;GO:0007165//signal transduction;GO:0008150//biological…	AP2/ERF
	Unigene0017321	TCP3-1	32.46	8.31	38.84	229.21	305.14	286.48	179.96	THG14944.1 hypothetical protein TEA_018953 [Camellia sinensis var. sinensis] [Camellia sinensis]	-	-	-	-	-	-	-	TCP
	Unigene0009550	GASA4-2	39.1	49.06	46.47	19.68	4.01	2.6	0	XP_042022481.1 gibberellin-regulated protein 6-like [Salvia splendens]	-	-	-	-	GO:0005575//cellular_component;GO:0005576//extracellular region	-	GO:0001101//response to acid chemical;GO:0007154//cell communication;GO:0007165//signal transduction;GO:0008150//biological_process;GO:0009628//response to abiotic stimulus;GO:0009719//response to endogenous stimulus;GO:0009725//response to hormone;GO:0009739//response to gibberellin;GO:0009740//gibberellic acid mediated signaling pathway;GO:0009743//response to carbohydrate;GO:0009744//response …	--
	Unigene0021656	CLF	17.7	15.49	15.13	9.36	4.18	3.18	2.72	KAA8531679.1 hypothetical protein F0562_006604 [Nyssa sinensis]	-	-	-	-	GO:0005575//cellular_component;GO:0005622//intracellular anatomical structure;GO:0005634//nucleus;GO:0005654//nucleoplasm;GO:0005677//chromatin silencing complex;GO:0017053//transcription repressor complex;GO:0031519//PcG protein complex;GO:0031974//membrane-enclosed lumen;GO:0031981//nuclear lumen;GO:0032991//protein-containing complex;GO:0043226//organelle;GO:0043227//membrane-bounded organelle…	GO:0003674//molecular_function;GO:0003676//nucleic acid binding;GO:0003700//DNA-binding transcription factor activity;GO:0003723//RNA binding;GO:0003727//single-stranded RNA binding;GO:0003824//catalytic activity;GO:0005488//binding;GO:0005515//protein binding;GO:0008168//methyltransferase activity;GO:0008170//N-methyltransferase activity;GO:0008276//protein methyltransferase activity;GO:0008757/…	GO:0000003//reproduction;GO:0003006//developmental process involved in reproduction;GO:0006139//nucleobase-containing compound metabolic process;GO:0006325//chromatin organization;GO:0006349//regulation of gene expression by genetic imprinting;GO:0006351//transcription, DNA-templated;GO:0006355//regulation of transcription, DNA-templated;GO:0006464//cellular protein modification process;GO:000647…	--
	Unigene0004232	LHP1	15.4	9.45	8.96	4.18	0.7	0.3	0.5	KAA8515747.1 hypothetical protein F0562_018642 [Nyssa sinensis]	-	-	-	-	GO:0005575//cellular_component;GO:0005622//intracellular anatomical structure;GO:0005634//nucleus;GO:0043226//organelle;GO:0043227//membrane-bounded organelle;GO:0043229//intracellular organelle;GO:0043231//intracellular membrane-bounded organelle	-	GO:0006139//nucleobase-containing compound metabolic process;GO:0006325//chromatin organization;GO:0006351//transcription, DNA-templated;GO:0006355//regulation of transcription, DNA-templated;GO:0006725//cellular aromatic compound metabolic process;GO:0006807//nitrogen compound metabolic process;GO:0006996//organelle organization;GO:0008150//biological_process;GO:0008152//metabolic process;GO:000…	--
	Unigene0046739	HD1-1	8.38	9.36	12.18	28.65	45.07	44.11	25.77	KAA8521964.1 hypothetical protein F0562_012722 [Nyssa sinensis]	-	-	-	-	GO:0005634//nucleus	GO:0003677//DNA binding	GO:0006355//regulation of transcription, DNA-templated	TALE
	Unigene0079156	ERF3-2	8.92	13.84	5.51	2.01	0.95	0	0.21	QNI23847.1 AP2/ERF transcription factor [Camptotheca acuminata]	-	-	-	-	GO:0005575//cellular_component;GO:0005622//intracellular anatomical structure;GO:0005634//nucleus;GO:0043226//organelle;GO:0043227//membrane-bounded organelle;GO:0043229//intracellular organelle;GO:0043231//intracellular membrane-bounded organelle	GO:0003674//molecular_function;GO:0003676//nucleic acid binding;GO:0003677//DNA binding;GO:0003700//DNA-binding transcription factor activity;GO:0005488//binding;GO:0043565//sequence-specific DNA binding;GO:0097159//organic cyclic compound binding;GO:0140110//transcription regulator activity;GO:1901363//heterocyclic compound binding	GO:0000160//phosphorelay signal transduction system;GO:0006139//nucleobase-containing compound metabolic process;GO:0006351//transcription, DNA-templated;GO:0006355//regulation of transcription, DNA-templated;GO:0006725//cellular aromatic compound metabolic process;GO:0006807//nitrogen compound metabolic process;GO:0006950//response to stress;GO:0006952//defense response;GO:0007154//cell communic…	AP2/ERF
	Unigene0045346	GASA3-1	16.64	13.84	9.76	5.13	1.67	0.63	0.73	KAH7856754.1 hypothetical protein Vadar_005173 [Vaccinium darrowii]	-	-	-	-	GO:0005575//cellular_component;GO:0005576//extracellular region	-	GO:0001101//response to acid chemical;GO:0007154//cell communication;GO:0007165//signal transduction;GO:0008150//biological_process;GO:0009719//response to endogenous stimulus;GO:0009725//response to hormone;GO:0009739//response to gibberellin;GO:0009740//gibberellic acid mediated signaling pathway;GO:0009755//hormone-mediated signaling pathway;GO:0009987//cellular process;GO:0010033//response to…	--
	Unigene0064529	PAL-5	19.68	14.12	18.11	28.69	7.59	5.02	5.48	QKF30901.1 phenylalanine ammonia-lyase [Osmanthus fragrans]	Metabolism;Metabolism;Metabolism;Metabolism	Global and overview maps;Global and overview maps;Biosynthesis of other secondary metabolites;Amino acid metabolism	ko01100//Metabolic pathways;ko01110//Biosynthesis of secondary metabolites;ko00940//Phenylpropanoid biosynthesis;ko00360//Phenylalanine metabolism	K10775;K10775;K10775;K10775	-	GO:0004397//histidine ammonia-lyase activity;GO:0016841//ammonia-lyase activity	GO:0006548//histidine catabolic process;GO:0009698//phenylpropanoid metabolic process	--
	Unigene0009319	AHK4	21.48	31.68	24.66	11.24	6.53	3.13	2.38	KAA8532429.1 hypothetical protein F0562_032462 [Nyssa sinensis]	Environmental Information Processing	Signal transduction	ko04075//Plant hormone signal transduction	K14489	GO:0005575//cellular_component;GO:0005622//intracellular anatomical structure;GO:0005737//cytoplasm;GO:0005783//endoplasmic reticulum;GO:0005789//endoplasmic reticulum membrane;GO:0005886//plasma membrane;GO:0012505//endomembrane system;GO:0016020//membrane;GO:0016021//integral component of membrane;GO:0031224//intrinsic component of membrane;GO:0031984//organelle subcompartment;GO:0042175//nucle…	GO:0000155//phosphorelay sensor kinase activity;GO:0000156//phosphorelay response regulator activity;GO:0003674//molecular_function;GO:0003677//DNA binding;GO:0003700//DNA-binding transcription factor activity;GO:0003824//catalytic activity;GO:0004672//protein kinase activity;GO:0004673//protein histidine kinase activity;GO:0004721//phosphoprotein phosphatase activity;GO:0004888//transmembrane si…	GO:0000160//phosphorelay signal transduction system;GO:0001101//response to acid chemical;GO:0006139//nucleobase-containing compound metabolic process;GO:0006355//regulation of transcription, DNA-templated;GO:0006464//cellular protein modification process;GO:0006468//protein phosphorylation;GO:0006470//protein dephosphorylation;GO:0006725//cellular aromatic compound metabolic process;GO:0006793//…	--
	Unigene0078839	IAA26-3	11.46	17.8	6.71	1.24	1.07	1	0.44	KAF3450684.1 hypothetical protein FNV43_RR06773 [Rhamnella rubrinervis]	Environmental Information Processing	Signal transduction	ko04075//Plant hormone signal transduction	K14484	GO:0005575//cellular_component;GO:0005622//intracellular anatomical structure;GO:0005634//nucleus;GO:0043226//organelle;GO:0043227//membrane-bounded organelle;GO:0043229//intracellular organelle;GO:0043231//intracellular membrane-bounded organelle	GO:0003674//molecular_function;GO:0003700//DNA-binding transcription factor activity;GO:0140110//transcription regulator activity	GO:0006139//nucleobase-containing compound metabolic process;GO:0006351//transcription, DNA-templated;GO:0006355//regulation of transcription, DNA-templated;GO:0006417//regulation of translation;GO:0006725//cellular aromatic compound metabolic process;GO:0006807//nitrogen compound metabolic process;GO:0007154//cell communication;GO:0007165//signal transduction;GO:0008150//biological_process;GO:00…	--
	Unigene0062742	PAL-4	9.71	6.58	6.95	12.07	47.05	33.43	20.99	KAA8539301.1 hypothetical protein F0562_025993 [Nyssa sinensis]	Metabolism;Metabolism;Metabolism;Metabolism	Global and overview maps;Global and overview maps;Biosynthesis of other secondary metabolites;Amino acid metabolism	ko01100//Metabolic pathways;ko01110//Biosynthesis of secondary metabolites;ko00940//Phenylpropanoid biosynthesis;ko00360//Phenylalanine metabolism	K10775;K10775;K10775;K10775	-	GO:0004397//histidine ammonia-lyase activity;GO:0016841//ammonia-lyase activity;GO:0050368//tyrosine 2,3-aminomutase activity	GO:0006548//histidine catabolic process;GO:0009058//biosynthetic process;GO:0009698//phenylpropanoid metabolic process	--
	Unigene0055708	PIN1C-2	21.33	34.08	28.25	6.32	3.34	3.07	3.01	XP_028058673.1 probable auxin efflux carrier component 1b [Camellia sinensis]	-	-	-	-	GO:0016021//integral component of membrane	-	GO:0055085//transmembrane transport	--
	Unigene0037822	PYL3	14.6	17.2	9.93	3.18	2.19	2.44	4.38	KAF3959285.1 hypothetical protein CMV_015889 [Castanea mollissima]	Environmental Information Processing;Environmental Information Processing	Signal transduction;Signal transduction	ko04075//Plant hormone signal transduction;ko04016//MAPK signaling pathway - plant	K14496;K14496	-	-	-	--
	Unigene0011390	SPL6-1	20.64	28.69	35.29	15.69	8.33	5.69	2.99	XP_028092785.1 teosinte glume architecture 1-like isoform X1 [Camellia sinensis]	-	-	-	-	-	GO:0003677//DNA binding	-	SBP
	Unigene0055707	PIN1C-1	18.35	29.36	23.1	5.41	3	2.59	2.4	XP_028058673.1 probable auxin efflux carrier component 1b [Camellia sinensis]	-	-	-	-	GO:0016021//integral component of membrane	-	GO:0055085//transmembrane transport	--
	Unigene0074380	IAA13	16.71	26.28	20.42	6.86	2.71	0.57	0.68	KAA8548885.1 hypothetical protein F0562_000569 [Nyssa sinensis]	Environmental Information Processing	Signal transduction	ko04075//Plant hormone signal transduction	K14484	GO:0005575//cellular_component;GO:0005622//intracellular anatomical structure;GO:0005634//nucleus;GO:0043226//organelle;GO:0043227//membrane-bounded organelle;GO:0043229//intracellular organelle;GO:0043231//intracellular membrane-bounded organelle	-	GO:0006139//nucleobase-containing compound metabolic process;GO:0006351//transcription, DNA-templated;GO:0006355//regulation of transcription, DNA-templated;GO:0006725//cellular aromatic compound metabolic process;GO:0006807//nitrogen compound metabolic process;GO:0007154//cell communication;GO:0007165//signal transduction;GO:0008150//biological_process;GO:0008152//metabolic process;GO:0009058//b…	--
	Unigene0004859	ARR6	8.56	4.75	0.87	0.59	0.69	1.02	1.92	KAF5957595.1 hypothetical protein HYC85_004820 [Camellia sinensis]	Environmental Information Processing	Signal transduction	ko04075//Plant hormone signal transduction	K14492	GO:0005575//cellular_component;GO:0005622//intracellular anatomical structure;GO:0005634//nucleus;GO:0005737//cytoplasm;GO:0016020//membrane;GO:0043226//organelle;GO:0043227//membrane-bounded organelle;GO:0043229//intracellular organelle;GO:0043231//intracellular membrane-bounded organelle	GO:0000156//phosphorelay response regulator activity;GO:0003674//molecular_function;GO:0003677//DNA binding;GO:0003700//DNA-binding transcription factor activity;GO:0004673//protein histidine kinase activity;GO:0005524//ATP binding;GO:0060089//molecular transducer activity	GO:0000160//phosphorelay signal transduction system;GO:0006139//nucleobase-containing compound metabolic process;GO:0006351//transcription, DNA-templated;GO:0006355//regulation of transcription, DNA-templated;GO:0006725//cellular aromatic compound metabolic process;GO:0006796//phosphate-containing compound metabolic process;GO:0006807//nitrogen compound metabolic process;GO:0006808//regulation of…	--
	Unigene0057653	GASA3-2	24.45	24.06	13.93	0.71	0.23	0.03	0	XP_030939169.1 snakin-2-like [Quercus lobata]	-	-	-	-	-	-	-	--
	Unigene0046905	BG1	63.1	59.01	81.68	49.21	6.75	1.56	1.47	XP_028100580.1 glucan endo-1,3-beta-glucosidase-like isoform X2 [Camellia sinensis]	-	-	-	-	-	GO:0004553//hydrolase activity, hydrolyzing O-glycosyl compounds	GO:0005975//carbohydrate metabolic process	--
	Unigene0044222	ERF106	6.41	12.62	9.84	23.18	36.92	27.13	18.03	QNI23887.1 AP2/ERF transcription factor [Camptotheca acuminata]	-	-	-	-	GO:0005575//cellular_component;GO:0005622//intracellular anatomical structure;GO:0005634//nucleus;GO:0043226//organelle;GO:0043227//membrane-bounded organelle;GO:0043229//intracellular organelle;GO:0043231//intracellular membrane-bounded organelle	GO:0003674//molecular_function;GO:0003676//nucleic acid binding;GO:0003677//DNA binding;GO:0003700//DNA-binding transcription factor activity;GO:0005488//binding;GO:0097159//organic cyclic compound binding;GO:0140110//transcription regulator activity;GO:1901363//heterocyclic compound binding	GO:0000160//phosphorelay signal transduction system;GO:0006139//nucleobase-containing compound metabolic process;GO:0006351//transcription, DNA-templated;GO:0006355//regulation of transcription, DNA-templated;GO:0006725//cellular aromatic compound metabolic process;GO:0006807//nitrogen compound metabolic process;GO:0007154//cell communication;GO:0007165//signal transduction;GO:0008150//biological…	AP2/ERF
	Unigene0049713	SVP-5	30.42	29.48	12.35	1.79	1.1	0.28	0.34	KAA8546715.1 hypothetical protein F0562_003148 [Nyssa sinensis]	-	-	-	-	GO:0005575//cellular_component;GO:0005622//intracellular anatomical structure;GO:0005634//nucleus;GO:0043226//organelle;GO:0043227//membrane-bounded organelle;GO:0043229//intracellular organelle;GO:0043231//intracellular membrane-bounded organelle	GO:0000900//translation repressor activity, mRNA regulatory element binding;GO:0000976//transcription cis-regulatory region binding;GO:0000977//RNA polymerase II transcription regulatory region sequence-specific DNA binding;GO:0001067//transcription regulatory region nucleic acid binding;GO:0003674//molecular_function;GO:0003676//nucleic acid binding;GO:0003677//DNA binding;GO:0003690//double-str…	GO:0000003//reproduction;GO:0003006//developmental process involved in reproduction;GO:0006139//nucleobase-containing compound metabolic process;GO:0006351//transcription, DNA-templated;GO:0006355//regulation of transcription, DNA-templated;GO:0006357//regulation of transcription by RNA polymerase II;GO:0006417//regulation of translation;GO:0006725//cellular aromatic compound metabolic process;GO…	MIKC
	Unigene0008521	SPL7	15.07	9.19	3.6	0.3	0.9	0.09	0.09	KAA8515899.1 hypothetical protein F0562_019078 [Nyssa sinensis]	-	-	-	-	GO:0005575//cellular_component;GO:0005622//intracellular anatomical structure;GO:0005634//nucleus;GO:0005840//ribosome;GO:0043226//organelle;GO:0043227//membrane-bounded organelle;GO:0043229//intracellular organelle;GO:0043231//intracellular membrane-bounded organelle	GO:0003674//molecular_function;GO:0003676//nucleic acid binding;GO:0003677//DNA binding;GO:0003735//structural constituent of ribosome;GO:0005488//binding;GO:0043167//ion binding;GO:0043169//cation binding;GO:0046872//metal ion binding;GO:0097159//organic cyclic compound binding;GO:1901363//heterocyclic compound binding	GO:0006139//nucleobase-containing compound metabolic process;GO:0006351//transcription, DNA-templated;GO:0006355//regulation of transcription, DNA-templated;GO:0006412//translation;GO:0006725//cellular aromatic compound metabolic process;GO:0006807//nitrogen compound metabolic process;GO:0008150//biological_process;GO:0008152//metabolic process;GO:0009058//biosynthetic process;GO:0009059//macromo…	SBP
	Unigene0042594	GH3.1-1	18.36	12.28	5.07	6.65	8.8	3.11	0.27	XP_007042570.2 PREDICTED: probable indole-3-acetic acid-amido synthetase GH3.1 [Theobroma cacao]	Environmental Information Processing	Signal transduction	ko04075//Plant hormone signal transduction	K14487	GO:0005576//extracellular region	-	-	--
	Unigene0002224	UNE10	4.63	3.94	2.52	7.19	19.38	25.89	16.28	KAA8515906.1 hypothetical protein F0562_019085 [Nyssa sinensis]	-	-	-	-	-	GO:0046983//protein dimerization activity	-	bHLH
	Unigene0048427	ARF9-1	71.76	72.58	77.25	32.62	23.19	6.11	5.66	KAA8528215.1 hypothetical protein F0562_035534 [Nyssa sinensis]	Environmental Information Processing	Signal transduction	ko04075//Plant hormone signal transduction	K14486	GO:0005634//nucleus	GO:0003677//DNA binding	GO:0006355//regulation of transcription, DNA-templated;GO:0009725//response to hormone	ARF
	Unigene0050219	TCP5-2	2.04	1.69	2.6	11.08	21.59	27.93	16.2	KAA8542557.1 hypothetical protein F0562_023709 [Nyssa sinensis]	-	-	-	-	GO:0033180//proton-transporting V-type ATPase, V1 domain	-	GO:1902600//proton transmembrane transport	TCP
	Unigene0081300	IAA29	18.83	8.99	6.24	8.74	5.37	2.82	0.91	KAA8525476.1 hypothetical protein F0562_007331 [Nyssa sinensis]	Environmental Information Processing	Signal transduction	ko04075//Plant hormone signal transduction	K14484	GO:0005575//cellular_component;GO:0005622//intracellular anatomical structure;GO:0005634//nucleus;GO:0043226//organelle;GO:0043227//membrane-bounded organelle;GO:0043229//intracellular organelle;GO:0043231//intracellular membrane-bounded organelle	GO:0003674//molecular_function;GO:0003700//DNA-binding transcription factor activity;GO:0140110//transcription regulator activity	GO:0006139//nucleobase-containing compound metabolic process;GO:0006351//transcription, DNA-templated;GO:0006355//regulation of transcription, DNA-templated;GO:0006725//cellular aromatic compound metabolic process;GO:0006807//nitrogen compound metabolic process;GO:0007154//cell communication;GO:0007165//signal transduction;GO:0008150//biological_process;GO:0008152//metabolic process;GO:0009058//b…	--
	Unigene0002751	SPL2	12.47	13.21	10.98	7.08	6.67	5.65	2.74	GFY99967.1 squamosa promoter binding protein-like 10 [Actinidia rufa]	-	-	-	-	-	GO:0003677//DNA binding	-	SBP
	Unigene0075888	IAA14-3	106.1	59.52	75.09	81.72	167.35	246.12	65.79	XP_002284133.1 PREDICTED: auxin-responsive protein IAA14 [Vitis vinifera]	Environmental Information Processing	Signal transduction	ko04075//Plant hormone signal transduction	K14484	GO:0005575//cellular_component;GO:0005622//intracellular anatomical structure;GO:0005634//nucleus;GO:0043226//organelle;GO:0043227//membrane-bounded organelle;GO:0043229//intracellular organelle;GO:0043231//intracellular membrane-bounded organelle	GO:0003674//molecular_function;GO:0003700//DNA-binding transcription factor activity;GO:0140110//transcription regulator activity	GO:0001101//response to acid chemical;GO:0006139//nucleobase-containing compound metabolic process;GO:0006351//transcription, DNA-templated;GO:0006355//regulation of transcription, DNA-templated;GO:0006725//cellular aromatic compound metabolic process;GO:0006807//nitrogen compound metabolic process;GO:0006950//response to stress;GO:0007154//cell communication;GO:0007165//signal transduction;GO:00…	--
	Unigene0004868	AUX1	44.65	29.55	60.56	83.64	113.46	87.67	33.34	XP_002279219.1 PREDICTED: auxin transporter-like protein 2 isoform X1 [Vitis vinifera]	Environmental Information Processing	Signal transduction	ko04075//Plant hormone signal transduction	K13946	GO:0005575//cellular_component;GO:0005886//plasma membrane;GO:0016020//membrane;GO:0016021//integral component of membrane;GO:0031224//intrinsic component of membrane;GO:0071944//cell periphery	GO:0003674//molecular_function;GO:0005215//transporter activity;GO:0015291//secondary active transmembrane transporter activity;GO:0015293//symporter activity;GO:0022804//active transmembrane transporter activity;GO:0022857//transmembrane transporter activity	GO:0006810//transport;GO:0006811//ion transport;GO:0006820//anion transport;GO:0006865//amino acid transport;GO:0007154//cell communication;GO:0007165//signal transduction;GO:0008150//biological_process;GO:0009719//response to endogenous stimulus;GO:0009725//response to hormone;GO:0009733//response to auxin;GO:0009734//auxin-activated signaling pathway;GO:0009755//hormone-mediated signaling pathw…	--
	Unigene0074270	AOS1-2	1518.78	3448.42	3389.98	2991.91	2057.54	1663.83	1224.54	XP_031252757.1 allene oxide synthase 1, chloroplastic [Pistacia vera]	Metabolism;Metabolism;Metabolism	Global and overview maps;Global and overview maps;Lipid metabolism	ko01100//Metabolic pathways;ko01110//Biosynthesis of secondary metabolites;ko00592//alpha-Linolenic acid metabolism	K01723;K01723;K01723	GO:0005575//cellular_component;GO:0005622//intracellular anatomical structure;GO:0005737//cytoplasm;GO:0005739//mitochondrion;GO:0009507//chloroplast;GO:0009526//plastid envelope;GO:0009532//plastid stroma;GO:0009534//chloroplast thylakoid;GO:0009535//chloroplast thylakoid membrane;GO:0009536//plastid;GO:0009570//chloroplast stroma;GO:0009579//thylakoid;GO:0009941//chloroplast envelope;GO:0010287…	GO:0003674//molecular_function;GO:0003824//catalytic activity;GO:0004497//monooxygenase activity;GO:0005488//binding;GO:0005506//iron ion binding;GO:0009978//allene oxide synthase activity;GO:0016491//oxidoreductase activity;GO:0016705//oxidoreductase activity, acting on paired donors, with incorporation or reduction of molecular oxygen;GO:0016829//lyase activity;GO:0016835//carbon-oxygen lyase a…	GO:0001101//response to acid chemical;GO:0001676//long-chain fatty acid metabolic process;GO:0006082//organic acid metabolic process;GO:0006629//lipid metabolic process;GO:0006631//fatty acid metabolic process;GO:0006633//fatty acid biosynthetic process;GO:0006690//icosanoid metabolic process;GO:0006950//response to stress;GO:0006952//defense response;GO:0008150//biological_process;GO:0008152//me…	--
	Unigene0074290	ACO3-1	129.4	97.94	193.65	662.15	665.05	747.32	129.89	XP_027170620.1 1-aminocyclopropane-1-carboxylate oxidase 1-like [Coffea eugenioides]	Metabolism;Metabolism;Metabolism	Global and overview maps;Global and overview maps;Amino acid metabolism	ko01100//Metabolic pathways;ko01110//Biosynthesis of secondary metabolites;ko00270//Cysteine and methionine metabolism	K05933;K05933;K05933	-	GO:0016491//oxidoreductase activity	-	--
	Unigene0006110	PIN3	36.03	19.53	42.97	62.74	139.69	114.39	29.72	XP_031255600.1 auxin efflux carrier component 3-like [Pistacia vera]	-	-	-	-	GO:0005672//transcription factor TFIIA complex;GO:0016021//integral component of membrane	-	GO:0006367//transcription initiation from RNA polymerase II promoter;GO:0055085//transmembrane transport	--
	Unigene0015540	COL16-1	29.57	32.33	40.42	9.82	2.88	1.28	16.46	KAA8548172.1 hypothetical protein F0562_004567 [Nyssa sinensis]	-	-	-	-	GO:0005575//cellular_component;GO:0005622//intracellular anatomical structure;GO:0005634//nucleus;GO:0005737//cytoplasm;GO:0009507//chloroplast;GO:0009536//plastid;GO:0043226//organelle;GO:0043227//membrane-bounded organelle;GO:0043229//intracellular organelle;GO:0043231//intracellular membrane-bounded organelle	GO:0005515//protein binding	GO:0006355//regulation of transcription, DNA-templated;GO:0006605//protein targeting;GO:0006810//transport;GO:0006886//intracellular protein transport;GO:0008104//protein localization;GO:0008150//biological_process;GO:0009889//regulation of biosynthetic process;GO:0010468//regulation of gene expression;GO:0010556//regulation of macromolecule biosynthetic process;GO:0015031//protein transport;GO:0…	CO-like
	Unigene0003054	RR9	5.91	4.55	1.01	1.42	2.65	1.86	4.95	XP_031249436.1 two-component response regulator ORR4-like [Pistacia vera]	Environmental Information Processing	Signal transduction	ko04075//Plant hormone signal transduction	K14492	GO:0005575//cellular_component;GO:0005622//intracellular anatomical structure;GO:0005634//nucleus;GO:0043226//organelle;GO:0043227//membrane-bounded organelle;GO:0043229//intracellular organelle;GO:0043231//intracellular membrane-bounded organelle	GO:0000156//phosphorelay response regulator activity;GO:0003674//molecular_function;GO:0003677//DNA binding;GO:0003700//DNA-binding transcription factor activity;GO:0060089//molecular transducer activity	GO:0000160//phosphorelay signal transduction system;GO:0006139//nucleobase-containing compound metabolic process;GO:0006351//transcription, DNA-templated;GO:0006355//regulation of transcription, DNA-templated;GO:0006725//cellular aromatic compound metabolic process;GO:0006796//phosphate-containing compound metabolic process;GO:0006807//nitrogen compound metabolic process;GO:0006808//regulation of…	--
	Unigene0009532	SMT2	11.4	31.83	18.2	8.78	4.01	2.11	10.46	NP_001241131.1 sterol 24-C methyltransferase 2-1 [Glycine max]	Metabolism;Metabolism;Metabolism	Global and overview maps;Global and overview maps;Lipid metabolism	ko01100//Metabolic pathways;ko01110//Biosynthesis of secondary metabolites;ko00100//Steroid biosynthesis	K08242;K08242;K08242	-	GO:0000179//rRNA (adenine-N6,N6-)-dimethyltransferase activity;GO:0004719//protein-L-isoaspartate (D-aspartate) O-methyltransferase activity;GO:0008168//methyltransferase activity;GO:0008171//O-methyltransferase activity;GO:0008649//rRNA methyltransferase activity;GO:0008689//3-demethylubiquinone-9 3-O-methyltransferase activity;GO:0008757//S-adenosylmethionine-dependent methyltransferase activit…	GO:0000154//rRNA modification;GO:0001510//RNA methylation;GO:0006400//tRNA modification;GO:0006412//translation;GO:0006464//cellular protein modification process;GO:0006694//steroid biosynthetic process;GO:0006744//ubiquinone biosynthetic process;GO:0008299//isoprenoid biosynthetic process;GO:0009086//methionine biosynthetic process;GO:0009102//biotin biosynthetic process;GO:0009234//menaquinone …	--
	Unigene0075485	CYP92C6	29.82	111.83	70.22	39.18	20.32	18.29	12.41	PSS18109.1 Flavonoid 3'-monooxygenase [Actinidia chinensis var. chinensis] [Actinidia chinensis]	Metabolism;Metabolism;Metabolism	Global and overview maps;Global and overview maps;Metabolism of terpenoids and polyketides	ko01100//Metabolic pathways;ko01110//Biosynthesis of secondary metabolites;ko00905//Brassinosteroid biosynthesis	K20623;K20623;K20623	GO:0005575//cellular_component;GO:0005622//intracellular anatomical structure;GO:0005737//cytoplasm;GO:0005783//endoplasmic reticulum;GO:0005789//endoplasmic reticulum membrane;GO:0012505//endomembrane system;GO:0016020//membrane;GO:0016021//integral component of membrane;GO:0031090//organelle membrane;GO:0031224//intrinsic component of membrane;GO:0031984//organelle subcompartment;GO:0042175//nu…	GO:0003674//molecular_function;GO:0003824//catalytic activity;GO:0004497//monooxygenase activity;GO:0005488//binding;GO:0005506//iron ion binding;GO:0016491//oxidoreductase activity;GO:0016705//oxidoreductase activity, acting on paired donors, with incorporation or reduction of molecular oxygen;GO:0020037//heme binding;GO:0043167//ion binding;GO:0043169//cation binding;GO:0046872//metal ion bindi…	GO:0000003//reproduction;GO:0003006//developmental process involved in reproduction;GO:0007275//multicellular organism development;GO:0007568//aging;GO:0008150//biological_process;GO:0008152//metabolic process;GO:0009835//fruit ripening;GO:0010154//fruit development;GO:0021700//developmental maturation;GO:0022414//reproductive process;GO:0032501//multicellular organismal process;GO:0032502//devel…	--
	Unigene0074196	ARF2-2	9.2	12.41	11.43	4.75	3.68	2.12	7.06	KAA8515198.1 hypothetical protein F0562_018377 [Nyssa sinensis]	Environmental Information Processing	Signal transduction	ko04075//Plant hormone signal transduction	K14486	GO:0005575//cellular_component;GO:0005622//intracellular anatomical structure;GO:0005634//nucleus;GO:0043226//organelle;GO:0043227//membrane-bounded organelle;GO:0043229//intracellular organelle;GO:0043231//intracellular membrane-bounded organelle	GO:0003674//molecular_function;GO:0003676//nucleic acid binding;GO:0003677//DNA binding;GO:0003700//DNA-binding transcription factor activity;GO:0005488//binding;GO:0097159//organic cyclic compound binding;GO:0140110//transcription regulator activity;GO:1901363//heterocyclic compound binding	GO:0000003//reproduction;GO:0001708//cell fate specification;GO:0003006//developmental process involved in reproduction;GO:0006139//nucleobase-containing compound metabolic process;GO:0006351//transcription, DNA-templated;GO:0006355//regulation of transcription, DNA-templated;GO:0006725//cellular aromatic compound metabolic process;GO:0006807//nitrogen compound metabolic process;GO:0007154//cell …	--
	Unigene0041076	ERF5-2	64.87	33.17	51.29	121.76	202.77	148.93	44.66	PSR93298.1 Ethylene-responsive transcription factor 5 like [Actinidia chinensis var. chinensis] [Actinidia chinensis]	-	-	-	-	-	GO:0003700//DNA-binding transcription factor activity	GO:0006355//regulation of transcription, DNA-templated	AP2/ERF
	Unigene0010488	ARR4	6.55	1.43	1.24	0.08	0.94	0.97	3.92	KAA8533075.1 hypothetical protein F0562_033392 [Nyssa sinensis]	Environmental Information Processing	Signal transduction	ko04075//Plant hormone signal transduction	K14492	GO:0005575//cellular_component;GO:0005622//intracellular anatomical structure;GO:0005634//nucleus;GO:0005737//cytoplasm;GO:0016020//membrane;GO:0043226//organelle;GO:0043227//membrane-bounded organelle;GO:0043229//intracellular organelle;GO:0043231//intracellular membrane-bounded organelle	GO:0000156//phosphorelay response regulator activity;GO:0003674//molecular_function;GO:0003677//DNA binding;GO:0003700//DNA-binding transcription factor activity;GO:0003824//catalytic activity;GO:0004672//protein kinase activity;GO:0004673//protein histidine kinase activity;GO:0004674//protein serine/threonine kinase activity;GO:0005524//ATP binding;GO:0016301//kinase activity;GO:0016740//transfe…	GO:0000003//reproduction;GO:0000160//phosphorelay signal transduction system;GO:0003006//developmental process involved in reproduction;GO:0006139//nucleobase-containing compound metabolic process;GO:0006351//transcription, DNA-templated;GO:0006355//regulation of transcription, DNA-templated;GO:0006464//cellular protein modification process;GO:0006468//protein phosphorylation;GO:0006725//cellular…	--
	Unigene0008335	TOGT1	11.06	15.76	12.82	9.13	3.98	3.82	6.62	ALO19886.1 UDP-glycosyltransferase 73A20 [Camellia sinensis]	Metabolism;Metabolism	Global and overview maps;Biosynthesis of other secondary metabolites	ko01110//Biosynthesis of secondary metabolites;ko00999//Biosynthesis of various plant secondary metabolites	K23260;K23260	-	GO:0008194//UDP-glycosyltransferase activity	-	--
	Unigene0002000	ARG7-8	11.37	14.56	10.36	12	8.8	4.38	10.15	PSS12034.1 Auxin-responsive protein [Actinidia chinensis var. chinensis] [Actinidia chinensis]	Environmental Information Processing	Signal transduction	ko04075//Plant hormone signal transduction	K14488	-	-	GO:0009733//response to auxin	--
	Unigene0078849	BHLH14	17.29	65.79	42.47	31.39	31.86	29.89	23.45	KAA8546855.1 hypothetical protein F0562_003284 [Nyssa sinensis]	Environmental Information Processing;Environmental Information Processing	Signal transduction;Signal transduction	ko04075//Plant hormone signal transduction;ko04016//MAPK signaling pathway - plant	K13422;K13422	GO:0005575//cellular_component;GO:0005622//intracellular anatomical structure;GO:0005634//nucleus;GO:0005737//cytoplasm;GO:0043226//organelle;GO:0043227//membrane-bounded organelle;GO:0043229//intracellular organelle;GO:0043231//intracellular membrane-bounded organelle	GO:0003674//molecular_function;GO:0003676//nucleic acid binding;GO:0003677//DNA binding;GO:0003700//DNA-binding transcription factor activity;GO:0005488//binding;GO:0005515//protein binding;GO:0046983//protein dimerization activity;GO:0097159//organic cyclic compound binding;GO:0140110//transcription regulator activity;GO:1901363//heterocyclic compound binding	GO:0006139//nucleobase-containing compound metabolic process;GO:0006351//transcription, DNA-templated;GO:0006355//regulation of transcription, DNA-templated;GO:0006725//cellular aromatic compound metabolic process;GO:0006807//nitrogen compound metabolic process;GO:0008150//biological_process;GO:0008152//metabolic process;GO:0009058//biosynthetic process;GO:0009059//macromolecule biosynthetic proc…	--
	Unigene0064475	SRK2E	7.26	13.99	6.31	3.09	3.32	1.5	5.5	XP_020554953.1 serine/threonine-protein kinase SAPK10 [Sesamum indicum]	Environmental Information Processing;Environmental Information Processing	Signal transduction;Signal transduction	ko04075//Plant hormone signal transduction;ko04016//MAPK signaling pathway - plant	K14498;K14498	-	GO:0004672//protein kinase activity;GO:0005524//ATP binding	GO:0006468//protein phosphorylation	--
Module 3	Unigene0075334	AHP3	19.85	39.77	54.24	19.14	22.56	13.76	9.36	PSS24899.1 Histidine-containing phosphotransfer protein [Actinidia chinensis var. chinensis] [Actinidia chinensis]	Environmental Information Processing	Signal transduction	ko04075//Plant hormone signal transduction	K14490	GO:0005575//cellular_component;GO:0005622//intracellular anatomical structure;GO:0005634//nucleus;GO:0005737//cytoplasm;GO:0005829//cytosol;GO:0043226//organelle;GO:0043227//membrane-bounded organelle;GO:0043229//intracellular organelle;GO:0043231//intracellular membrane-bounded organelle	GO:0003674//molecular_function;GO:0003824//catalytic activity;GO:0004672//protein kinase activity;GO:0005488//binding;GO:0005515//protein binding;GO:0009927//histidine phosphotransfer kinase activity;GO:0016301//kinase activity;GO:0016740//transferase activity;GO:0016772//transferase activity, transferring phosphorus-containing groups;GO:0016773//phosphotransferase activity, alcohol group as acce…	GO:0000160//phosphorelay signal transduction system;GO:0006464//cellular protein modification process;GO:0006468//protein phosphorylation;GO:0006793//phosphorus metabolic process;GO:0006796//phosphate-containing compound metabolic process;GO:0006807//nitrogen compound metabolic process;GO:0007154//cell communication;GO:0007165//signal transduction;GO:0008150//biological_process;GO:0008152//metabo…	--
	Unigene0056317	ERF3-1	76.74	53.75	55.85	117.27	141.57	91.22	56.03	QNI23855.1 AP2/ERF transcription factor [Camptotheca acuminata]	-	-	-	-	-	GO:0003700//DNA-binding transcription factor activity	GO:0006355//regulation of transcription, DNA-templated	AP2/ERF
	Unigene0075548	ETR2	12.05	20.05	21.61	8.85	15.09	8.1	6.81	KAA8548775.1 hypothetical protein F0562_000459 [Nyssa sinensis]	Environmental Information Processing;Environmental Information Processing	Signal transduction;Signal transduction	ko04075//Plant hormone signal transduction;ko04016//MAPK signaling pathway - plant	K14509;K14509	GO:0005575//cellular_component;GO:0005622//intracellular anatomical structure;GO:0005737//cytoplasm;GO:0005783//endoplasmic reticulum;GO:0005789//endoplasmic reticulum membrane;GO:0012505//endomembrane system;GO:0016020//membrane;GO:0016021//integral component of membrane;GO:0031224//intrinsic component of membrane;GO:0031984//organelle subcompartment;GO:0042175//nuclear outer membrane-endoplasmi…	GO:0000155//phosphorelay sensor kinase activity;GO:0000156//phosphorelay response regulator activity;GO:0000166//nucleotide binding;GO:0003674//molecular_function;GO:0003677//DNA binding;GO:0003700//DNA-binding transcription factor activity;GO:0003824//catalytic activity;GO:0004672//protein kinase activity;GO:0004673//protein histidine kinase activity;GO:0004674//protein serine/threonine kinase a…	GO:0000160//phosphorelay signal transduction system;GO:0006355//regulation of transcription, DNA-templated;GO:0006464//cellular protein modification process;GO:0006468//protein phosphorylation;GO:0006793//phosphorus metabolic process;GO:0006796//phosphate-containing compound metabolic process;GO:0006807//nitrogen compound metabolic process;GO:0006808//regulation of nitrogen utilization;GO:0006817…	--
	Unigene0074195	ARF2-1	15.6	26.66	25.16	23.2	17.3	8.35	7.95	KAA8515198.1 hypothetical protein F0562_018377 [Nyssa sinensis]	Environmental Information Processing	Signal transduction	ko04075//Plant hormone signal transduction	K14486	GO:0005575//cellular_component;GO:0005622//intracellular anatomical structure;GO:0005634//nucleus;GO:0043226//organelle;GO:0043227//membrane-bounded organelle;GO:0043229//intracellular organelle;GO:0043231//intracellular membrane-bounded organelle	GO:0003674//molecular_function;GO:0003676//nucleic acid binding;GO:0003677//DNA binding;GO:0003700//DNA-binding transcription factor activity;GO:0005488//binding;GO:0097159//organic cyclic compound binding;GO:0140110//transcription regulator activity;GO:1901363//heterocyclic compound binding	GO:0000003//reproduction;GO:0001708//cell fate specification;GO:0003006//developmental process involved in reproduction;GO:0006139//nucleobase-containing compound metabolic process;GO:0006351//transcription, DNA-templated;GO:0006355//regulation of transcription, DNA-templated;GO:0006725//cellular aromatic compound metabolic process;GO:0006807//nitrogen compound metabolic process;GO:0007154//cell …	ARF
	Unigene0073230	DPBF3	8.09	6.32	4.39	2.87	1.97	1.47	3.32	KAA8519013.1 hypothetical protein F0562_016213 [Nyssa sinensis]	Environmental Information Processing	Signal transduction	ko04075//Plant hormone signal transduction	K14432	-	GO:0003700//DNA-binding transcription factor activity	GO:0006355//regulation of transcription, DNA-templated	bZIP
	Unigene0038894	PCRK1-2	11.07	13.64	13.82	8.37	3.66	2.95	4.48	RVW57055.1 putative serine/threonine-protein kinase PBL19 [Vitis vinifera]	-	-	-	-	-	GO:0004672//protein kinase activity;GO:0005524//ATP binding	GO:0006468//protein phosphorylation	--
	Unigene0020969	RGA5	7.28	4.35	0.63	0	0.91	1.34	3.46	KAB1221639.1 hypothetical protein CJ030_MR2G024052 [Morella rubra]	-	-	-	-	-	GO:0005507//copper ion binding;GO:0046872//metal ion binding	GO:0006825//copper ion transport;GO:0051302//regulation of cell division	--
	Unigene0040513	SPL6-2	11.42	45.47	26.23	9.25	8.95	9.79	7.04	KAA8529310.1 hypothetical protein F0562_033891 [Nyssa sinensis]	-	-	-	-	GO:0005575//cellular_component;GO:0005622//intracellular anatomical structure;GO:0005634//nucleus;GO:0043226//organelle;GO:0043227//membrane-bounded organelle;GO:0043229//intracellular organelle;GO:0043231//intracellular membrane-bounded organelle	GO:0003674//molecular_function;GO:0003676//nucleic acid binding;GO:0003677//DNA binding;GO:0003700//DNA-binding transcription factor activity;GO:0005488//binding;GO:0043167//ion binding;GO:0043169//cation binding;GO:0046872//metal ion binding;GO:0097159//organic cyclic compound binding;GO:0140110//transcription regulator activity;GO:1901363//heterocyclic compound binding	GO:0006139//nucleobase-containing compound metabolic process;GO:0006351//transcription, DNA-templated;GO:0006355//regulation of transcription, DNA-templated;GO:0006725//cellular aromatic compound metabolic process;GO:0006807//nitrogen compound metabolic process;GO:0006950//response to stress;GO:0006952//defense response;GO:0008150//biological_process;GO:0008152//metabolic process;GO:0009058//bios…	SBP
	Unigene0002284	FAR1-1	7.18	10.17	3.99	2.73	7.82	5.15	5.83	XP_028065479.1 protein FAR-RED IMPAIRED RESPONSE 1-like [Camellia sinensis]	-	-	-	-	-	-	-	--
	Unigene0000332	RGA1-1	10.48	21.26	15.13	12.56	16.08	12.81	8.95	XP_023876824.1 putative disease resistance protein RGA3 [Quercus suber]	-	-	-	-	-	GO:0003677//DNA binding;GO:0003688//DNA replication origin binding;GO:0005515//protein binding;GO:0005524//ATP binding;GO:0043531//ADP binding	GO:0006270//DNA replication initiation;GO:0006275//regulation of DNA replication	--
	Unigene0079929	GH3.9	7.86	89.12	54.51	16.85	6	0.32	0.41	KAA8549180.1 hypothetical protein F0562_000864 [Nyssa sinensis]	-	-	-	-	-	GO:0003674//molecular_function;GO:0003824//catalytic activity;GO:0016874//ligase activity	GO:0008150//biological_process;GO:0009314//response to radiation;GO:0009416//response to light stimulus;GO:0009628//response to abiotic stimulus;GO:0009719//response to endogenous stimulus;GO:0009725//response to hormone;GO:0009733//response to auxin;GO:0010033//response to organic substance;GO:0042221//response to chemical;GO:0050896//response to stimulus	--
	Unigene0043908	FD	0.51	17.29	0.82	0	0	0	0	KAA8532011.1 hypothetical protein F0562_006847 [Nyssa sinensis]	-	-	-	-	-	GO:0003700//DNA-binding transcription factor activity	GO:0006355//regulation of transcription, DNA-templated	--
	Unigene0072234	GA2OX1-1	1.82	17.04	3.61	0.28	0.6	2.47	0.04	KAA8526688.1 hypothetical protein F0562_008109 [Nyssa sinensis]	Metabolism;Metabolism	Global and overview maps;Metabolism of terpenoids and polyketides	ko01110//Biosynthesis of secondary metabolites;ko00904//Diterpenoid biosynthesis	K04125;K04125	-	GO:0016491//oxidoreductase activity	-	--
	Unigene0023961	SAUR72	3.43	24.56	9.5	0.99	2.05	0.17	2.8	KAA8523438.1 hypothetical protein F0562_009861 [Nyssa sinensis]	Environmental Information Processing	Signal transduction	ko04075//Plant hormone signal transduction	K14488	-	-	GO:0006397//mRNA processing;GO:0009733//response to auxin;GO:0046660//female sex differentiation	--
	Unigene0014987	LFY	0.18	32.08	10.56	3.17	0.43	0	0	AAT46474.1 LEAFY/FLORICAULA-like protein [Cedrela fissilis]	-	-	-	-	GO:0005575//cellular_component;GO:0005622//intracellular anatomical structure;GO:0005634//nucleus;GO:0043226//organelle;GO:0043227//membrane-bounded organelle;GO:0043229//intracellular organelle;GO:0043231//intracellular membrane-bounded organelle	GO:0003674//molecular_function;GO:0003676//nucleic acid binding;GO:0003677//DNA binding;GO:0003682//chromatin binding;GO:0003700//DNA-binding transcription factor activity;GO:0005488//binding;GO:0005515//protein binding;GO:0031490//chromatin DNA binding;GO:0042802//identical protein binding;GO:0042803//protein homodimerization activity;GO:0043565//sequence-specific DNA binding;GO:0043621//protein…	GO:0000003//reproduction;GO:0001101//response to acid chemical;GO:0003006//developmental process involved in reproduction;GO:0006139//nucleobase-containing compound metabolic process;GO:0006351//transcription, DNA-templated;GO:0006355//regulation of transcription, DNA-templated;GO:0006725//cellular aromatic compound metabolic process;GO:0006807//nitrogen compound metabolic process;GO:0007154//cel…	LFY
	Unigene0007931	GID1B-2	4.47	19.43	7.7	6.81	3.02	2.52	2.63	XP_012092333.1 gibberellin receptor GID1B [Jatropha curcas]	Environmental Information Processing	Signal transduction	ko04075//Plant hormone signal transduction	K14493	-	GO:0016787//hydrolase activity	-	--
	Unigene0082023	NOOT1	0.91	18.24	9.06	2.94	1.32	0.78	0.43	KAA8518045.1 hypothetical protein F0562_015535 [Nyssa sinensis]	Environmental Information Processing	Signal transduction	ko04075//Plant hormone signal transduction	K14508	GO:0000151//ubiquitin ligase complex;GO:0005575//cellular_component;GO:0005622//intracellular anatomical structure;GO:0005634//nucleus;GO:0005737//cytoplasm;GO:0019005//SCF ubiquitin ligase complex;GO:0031461//cullin-RING ubiquitin ligase complex;GO:0032991//protein-containing complex;GO:0043226//organelle;GO:0043227//membrane-bounded organelle;GO:0043229//intracellular organelle;GO:0043231//intr…	GO:0003674//molecular_function;GO:0005488//binding;GO:0005515//protein binding;GO:0019899//enzyme binding;GO:0031625//ubiquitin protein ligase binding;GO:0044389//ubiquitin-like protein ligase binding	GO:0000003//reproduction;GO:0001101//response to acid chemical;GO:0002218//activation of innate immune response;GO:0002252//immune effector process;GO:0002253//activation of immune response;GO:0002376//immune system process;GO:0002682//regulation of immune system process;GO:0002684//positive regulation of immune system process;GO:0003002//regionalization;GO:0003006//developmental process involved…	--
	Unigene0029339	KAO2	1.97	20.27	12.66	4	3.38	0.3	1.45	KAH7862440.1 hypothetical protein Vadar_004799 [Vaccinium darrowii]	Metabolism;Metabolism;Metabolism	Global and overview maps;Global and overview maps;Metabolism of terpenoids and polyketides	ko01100//Metabolic pathways;ko01110//Biosynthesis of secondary metabolites;ko00904//Diterpenoid biosynthesis	K04123;K04123;K04123	-	GO:0005506//iron ion binding;GO:0016705//oxidoreductase activity, acting on paired donors, with incorporation or reduction of molecular oxygen;GO:0020037//heme binding	-	--
	Unigene0035600	GH3.6-1	13.94	84.96	60.31	11.97	10.63	6.6	1.67	KAA8523784.1 hypothetical protein F0562_010207 [Nyssa sinensis]	Environmental Information Processing	Signal transduction	ko04075//Plant hormone signal transduction	K14487	-	-	-	--
	Unigene0075603	SAUR50-5	8.99	7.49	9.14	3.52	4.13	2.78	3.01	XP_028103099.1 auxin-responsive protein SAUR50-like [Camellia sinensis]	Environmental Information Processing	Signal transduction	ko04075//Plant hormone signal transduction	K14488	-	-	GO:0009733//response to auxin	--
	Unigene0072495	CYP734A1-2	3.84	12.41	8.27	2.87	3.05	2.03	0.6	KAA8535046.1 hypothetical protein F0562_030049 [Nyssa sinensis]	Metabolism;Metabolism	Global and overview maps;Metabolism of terpenoids and polyketides	ko01110//Biosynthesis of secondary metabolites;ko00905//Brassinosteroid biosynthesis	K15639;K15639	GO:0005575//cellular_component;GO:0016020//membrane;GO:0016021//integral component of membrane;GO:0031224//intrinsic component of membrane	GO:0003674//molecular_function;GO:0003824//catalytic activity;GO:0004497//monooxygenase activity;GO:0005488//binding;GO:0005506//iron ion binding;GO:0008395//steroid hydroxylase activity;GO:0016491//oxidoreductase activity;GO:0016705//oxidoreductase activity, acting on paired donors, with incorporation or reduction of molecular oxygen;GO:0020037//heme binding;GO:0043167//ion binding;GO:0043169//c…	GO:0006629//lipid metabolic process;GO:0008150//biological_process;GO:0008152//metabolic process;GO:0008202//steroid metabolic process;GO:0009719//response to endogenous stimulus;GO:0009725//response to hormone;GO:0009741//response to brassinosteroid;GO:0010033//response to organic substance;GO:0010268//brassinosteroid homeostasis;GO:0010817//regulation of hormone levels;GO:0014070//response to o…	--
	Unigene0027790	ACX1-2	7.57	11.67	5.24	6.29	6.52	3.62	2.43	TKY70806.1 Peroxisomal acyl-coenzyme A oxidase 1 [Spatholobus suberectus]	Metabolism;Metabolism;Metabolism;Cellular Processes;Metabolism;Metabolism;Metabolism;Metabolism;Metabolism;Metabolism	Global and overview maps;Global and overview maps;Global and overview maps;Transport and catabolism;Global and overview maps;Lipid metabolism;Lipid metabolism;Metabolism of other amino acids;Carbohydrate metabolism;Lipid metabolism	ko01100//Metabolic pathways;ko01110//Biosynthesis of secondary metabolites;ko01200//Carbon metabolism;ko04146//Peroxisome;ko01212//Fatty acid metabolism;ko00071//Fatty acid degradation;ko00592//alpha-Linolenic acid metabolism;ko00410//beta-Alanine metabolism;ko00640//Propanoate metabolism;ko01040//Biosynthesis of unsaturated fatty acids	K00232;K00232;K00232;K00232;K00232;K00232;K00232;K00232;K00232;K00232	GO:0005777//peroxisome	GO:0003997//acyl-CoA oxidase activity	GO:0006635//fatty acid beta-oxidation	--
	Unigene0011391	KAN2	4.62	13.04	8.47	1.43	0.39	0.98	1.63	XP_007040692.2 PREDICTED: probable transcription factor KAN2 [Theobroma cacao]	-	-	-	-	GO:0005575//cellular_component;GO:0005622//intracellular anatomical structure;GO:0005634//nucleus;GO:0043226//organelle;GO:0043227//membrane-bounded organelle;GO:0043229//intracellular organelle;GO:0043231//intracellular membrane-bounded organelle	GO:0001067//transcription regulatory region nucleic acid binding;GO:0003674//molecular_function;GO:0003676//nucleic acid binding;GO:0003677//DNA binding;GO:0003700//DNA-binding transcription factor activity;GO:0005488//binding;GO:0097159//organic cyclic compound binding;GO:0140110//transcription regulator activity;GO:1901363//heterocyclic compound binding	GO:0000003//reproduction;GO:0003002//regionalization;GO:0003006//developmental process involved in reproduction;GO:0006139//nucleobase-containing compound metabolic process;GO:0006351//transcription, DNA-templated;GO:0006355//regulation of transcription, DNA-templated;GO:0006725//cellular aromatic compound metabolic process;GO:0006807//nitrogen compound metabolic process;GO:0007275//multicellular…	G2-like
	Unigene0068343	WRKY12-2	5.46	9.43	3.85	4.24	1.52	1.1	0.72	XP_028092641.1 probable WRKY transcription factor 12 isoform X1 [Camellia sinensis]	-	-	-	-	GO:0005575//cellular_component;GO:0005622//intracellular anatomical structure;GO:0005634//nucleus;GO:0043226//organelle;GO:0043227//membrane-bounded organelle;GO:0043229//intracellular organelle;GO:0043231//intracellular membrane-bounded organelle	GO:0003674//molecular_function;GO:0003676//nucleic acid binding;GO:0003677//DNA binding;GO:0003700//DNA-binding transcription factor activity;GO:0005488//binding;GO:0043565//sequence-specific DNA binding;GO:0097159//organic cyclic compound binding;GO:0140110//transcription regulator activity;GO:1901363//heterocyclic compound binding	GO:0006139//nucleobase-containing compound metabolic process;GO:0006351//transcription, DNA-templated;GO:0006355//regulation of transcription, DNA-templated;GO:0006725//cellular aromatic compound metabolic process;GO:0006807//nitrogen compound metabolic process;GO:0008150//biological_process;GO:0008152//metabolic process;GO:0009058//biosynthetic process;GO:0009059//macromolecule biosynthetic proc…	WRKY
	Unigene0003307	COL15	8.61	16.13	9.13	8.78	8.49	3.68	2.28	XP_028063335.1 zinc finger protein CONSTANS-LIKE 14-like isoform X1 [Camellia sinensis]	-	-	-	-	GO:0005575//cellular_component;GO:0005622//intracellular anatomical structure;GO:0005634//nucleus;GO:0043226//organelle;GO:0043227//membrane-bounded organelle;GO:0043229//intracellular organelle;GO:0043231//intracellular membrane-bounded organelle	GO:0003674//molecular_function;GO:0003700//DNA-binding transcription factor activity;GO:0005488//binding;GO:0005515//protein binding;GO:0008270//zinc ion binding;GO:0043167//ion binding;GO:0043169//cation binding;GO:0046872//metal ion binding;GO:0046914//transition metal ion binding;GO:0140110//transcription regulator activity	GO:0006355//regulation of transcription, DNA-templated;GO:0008150//biological_process;GO:0009889//regulation of biosynthetic process;GO:0010468//regulation of gene expression;GO:0010556//regulation of macromolecule biosynthetic process;GO:0019219//regulation of nucleobase-containing compound metabolic process;GO:0019222//regulation of metabolic process;GO:0031323//regulation of cellular metabolic…	CO-like
	Unigene0078743	ALDH2B7-2	8.52	10.84	13.75	2.35	1.4	1.85	1.09	KAA8530254.1 hypothetical protein F0562_004963 [Nyssa sinensis]	Metabolism;Metabolism;Metabolism;Metabolism;Metabolism;Metabolism;Metabolism;Metabolism;Metabolism;Metabolism;Metabolism;Metabolism;Metabolism;Metabolism;Metabolism	Global and overview maps;Global and overview maps;Carbohydrate metabolism;Carbohydrate metabolism;Lipid metabolism;Lipid metabolism;Carbohydrate metabolism;Amino acid metabolism;Amino acid metabolism;Amino acid metabolism;Metabolism of other amino acids;Amino acid metabolism;Metabolism of cofactors and vitamins;Amino acid metabolism;Metabolism of terpenoids and polyketides	ko01100//Metabolic pathways;ko01110//Biosynthesis of secondary metabolites;ko00010//Glycolysis / Gluconeogenesis;ko00620//Pyruvate metabolism;ko00071//Fatty acid degradation;ko00561//Glycerolipid metabolism;ko00053//Ascorbate and aldarate metabolism;ko00280//Valine, leucine and isoleucine degradation;ko00380//Tryptophan metabolism;ko00330//Arginine and proline metabolism;ko00410//beta-Alanine met…	K00128;K00128;K00128;K00128;K00128;K00128;K00128;K00128;K00128;K00128;K00128;K00128;K00128;K00128;K00128	-	GO:0003842//1-pyrroline-5-carboxylate dehydrogenase activity;GO:0004491//methylmalonate-semialdehyde dehydrogenase (acylating) activity;GO:0004777//succinate-semialdehyde dehydrogenase (NAD+) activity;GO:0008802//betaine-aldehyde dehydrogenase activity;GO:0009013//succinate-semialdehyde dehydrogenase [NAD(P)+] activity;GO:0016491//oxidoreductase activity;GO:0016620//oxidoreductase activity, actin…	GO:0006527//arginine catabolic process;GO:0006562//proline catabolic process;GO:0006574//valine catabolic process;GO:0006578//amino-acid betaine biosynthetic process;GO:0009450//gamma-aminobutyric acid catabolic process;GO:0010124//phenylacetate catabolic process	--
	Unigene0038135	RAP2-7	10.53	15.56	9.78	3.12	1.85	1.05	0.98	QNI23738.1 AP2/ERF transcription factor [Camptotheca acuminata]	-	-	-	-	GO:0005575//cellular_component;GO:0005622//intracellular anatomical structure;GO:0005634//nucleus;GO:0043226//organelle;GO:0043227//membrane-bounded organelle;GO:0043229//intracellular organelle;GO:0043231//intracellular membrane-bounded organelle	GO:0003674//molecular_function;GO:0003676//nucleic acid binding;GO:0003677//DNA binding;GO:0003700//DNA-binding transcription factor activity;GO:0005488//binding;GO:0097159//organic cyclic compound binding;GO:0140110//transcription regulator activity;GO:1901363//heterocyclic compound binding	GO:0000160//phosphorelay signal transduction system;GO:0006139//nucleobase-containing compound metabolic process;GO:0006351//transcription, DNA-templated;GO:0006355//regulation of transcription, DNA-templated;GO:0006725//cellular aromatic compound metabolic process;GO:0006807//nitrogen compound metabolic process;GO:0007154//cell communication;GO:0007165//signal transduction;GO:0007275//multicellu…	--
	Unigene0013135	ERF118-1	6.83	11.93	4.55	2.7	2.61	3.23	2.27	QNI23930.1 AP2/ERF transcription factor [Camptotheca acuminata]	-	-	-	-	GO:0005575//cellular_component;GO:0005622//intracellular anatomical structure;GO:0005634//nucleus;GO:0043226//organelle;GO:0043227//membrane-bounded organelle;GO:0043229//intracellular organelle;GO:0043231//intracellular membrane-bounded organelle	GO:0003674//molecular_function;GO:0003676//nucleic acid binding;GO:0003677//DNA binding;GO:0003700//DNA-binding transcription factor activity;GO:0005488//binding;GO:0097159//organic cyclic compound binding;GO:0140110//transcription regulator activity;GO:1901363//heterocyclic compound binding	GO:0000160//phosphorelay signal transduction system;GO:0006139//nucleobase-containing compound metabolic process;GO:0006351//transcription, DNA-templated;GO:0006355//regulation of transcription, DNA-templated;GO:0006725//cellular aromatic compound metabolic process;GO:0006807//nitrogen compound metabolic process;GO:0007154//cell communication;GO:0007165//signal transduction;GO:0008150//biological…	AP2/ERF
	Unigene0046018	TCP3-2	5.35	13.86	8.39	3.49	0.64	0.14	0	KAA8524278.1 hypothetical protein F0562_010701 [Nyssa sinensis]	-	-	-	-	-	-	-	TCP
	Unigene0052891	PAN	10.19	19.38	15.55	5.27	1.23	0.47	0.05	CBI27049.3 unnamed protein product, partial [Vitis vinifera]	Environmental Information Processing	Signal transduction	ko04075//Plant hormone signal transduction	K14431	GO:0005575//cellular_component;GO:0005622//intracellular anatomical structure;GO:0005634//nucleus;GO:0043226//organelle;GO:0043227//membrane-bounded organelle;GO:0043229//intracellular organelle;GO:0043231//intracellular membrane-bounded organelle	GO:0003674//molecular_function;GO:0003676//nucleic acid binding;GO:0003677//DNA binding;GO:0003700//DNA-binding transcription factor activity;GO:0005488//binding;GO:0043565//sequence-specific DNA binding;GO:0097159//organic cyclic compound binding;GO:0140110//transcription regulator activity;GO:1901363//heterocyclic compound binding	GO:0006139//nucleobase-containing compound metabolic process;GO:0006351//transcription, DNA-templated;GO:0006355//regulation of transcription, DNA-templated;GO:0006725//cellular aromatic compound metabolic process;GO:0006807//nitrogen compound metabolic process;GO:0008150//biological_process;GO:0008152//metabolic process;GO:0009058//biosynthetic process;GO:0009059//macromolecule biosynthetic proc…	bZIP
	Unigene0007420	IAA26-2	6.19	11.83	9.03	2.06	0.39	0.07	0.11	KAA8521856.1 hypothetical protein F0562_012522 [Nyssa sinensis]	Environmental Information Processing	Signal transduction	ko04075//Plant hormone signal transduction	K14484	GO:0005575//cellular_component;GO:0005622//intracellular anatomical structure;GO:0005634//nucleus;GO:0043226//organelle;GO:0043227//membrane-bounded organelle;GO:0043229//intracellular organelle;GO:0043231//intracellular membrane-bounded organelle	GO:0003674//molecular_function;GO:0003700//DNA-binding transcription factor activity;GO:0140110//transcription regulator activity	GO:0006139//nucleobase-containing compound metabolic process;GO:0006351//transcription, DNA-templated;GO:0006355//regulation of transcription, DNA-templated;GO:0006417//regulation of translation;GO:0006725//cellular aromatic compound metabolic process;GO:0006807//nitrogen compound metabolic process;GO:0007154//cell communication;GO:0007165//signal transduction;GO:0008150//biological_process;GO:00…	--
	Unigene0079112	KO-1	8.77	19.53	15.82	5.86	3.69	2.55	0.32	KAA8537692.1 hypothetical protein F0562_027318 [Nyssa sinensis]	Metabolism;Metabolism;Metabolism	Global and overview maps;Global and overview maps;Metabolism of terpenoids and polyketides	ko01100//Metabolic pathways;ko01110//Biosynthesis of secondary metabolites;ko00904//Diterpenoid biosynthesis	K04122;K04122;K04122	GO:0005575//cellular_component;GO:0005622//intracellular anatomical structure;GO:0005737//cytoplasm;GO:0005783//endoplasmic reticulum;GO:0009507//chloroplast;GO:0009526//plastid envelope;GO:0009527//plastid outer membrane;GO:0009536//plastid;GO:0009707//chloroplast outer membrane;GO:0009941//chloroplast envelope;GO:0012505//endomembrane system;GO:0016020//membrane;GO:0016021//integral component o…	GO:0003674//molecular_function;GO:0003824//catalytic activity;GO:0004497//monooxygenase activity;GO:0005488//binding;GO:0005506//iron ion binding;GO:0016491//oxidoreductase activity;GO:0016705//oxidoreductase activity, acting on paired donors, with incorporation or reduction of molecular oxygen;GO:0016709//oxidoreductase activity, acting on paired donors, with incorporation or reduction of molecu…	GO:0001101//response to acid chemical;GO:0006082//organic acid metabolic process;GO:0006629//lipid metabolic process;GO:0006720//isoprenoid metabolic process;GO:0006721//terpenoid metabolic process;GO:0007154//cell communication;GO:0007165//signal transduction;GO:0008150//biological_process;GO:0008152//metabolic process;GO:0008299//isoprenoid biosynthetic process;GO:0008610//lipid biosynthetic pr…	--
	Unigene0078016	XTH22	6.69	6.67	1.73	4.64	6.94	4.64	5.14	RVW25324.1 putative xyloglucan endotransglucosylase/hydrolase protein 23 [Vitis vinifera]	Environmental Information Processing	Signal transduction	ko04075//Plant hormone signal transduction	K14504	GO:0005618//cell wall;GO:0048046//apoplast	GO:0004553//hydrolase activity, hydrolyzing O-glycosyl compounds;GO:0016762//xyloglucan:xyloglucosyl transferase activity	GO:0005975//carbohydrate metabolic process;GO:0006073//cellular glucan metabolic process	--
	Unigene0010991	TAR4	4.35	4.53	1.57	1.7	1.26	2.04	3.67	KAA8546605.1 hypothetical protein F0562_002656 [Nyssa sinensis]	-	-	-	-	-	GO:0004400//histidinol-phosphate transaminase activity;GO:0016846//carbon-sulfur lyase activity	GO:0000105//histidine biosynthetic process	--
	Unigene0069838	Os01g0656200	1.44	4.73	1.84	1.78	0.6	0.87	1.96	KAA8528239.1 hypothetical protein F0562_035510 [Nyssa sinensis]	Environmental Information Processing;Environmental Information Processing	Signal transduction;Signal transduction	ko04075//Plant hormone signal transduction;ko04016//MAPK signaling pathway - plant	K14497;K14497	GO:0005575//cellular_component;GO:0005622//intracellular anatomical structure;GO:0005634//nucleus;GO:0043226//organelle;GO:0043227//membrane-bounded organelle;GO:0043229//intracellular organelle;GO:0043231//intracellular membrane-bounded organelle	GO:0001691//pseudophosphatase activity;GO:0003674//molecular_function;GO:0003824//catalytic activity;GO:0004721//phosphoprotein phosphatase activity;GO:0004722//protein serine/threonine phosphatase activity;GO:0004857//enzyme inhibitor activity;GO:0005488//binding;GO:0016787//hydrolase activity;GO:0016788//hydrolase activity, acting on ester bonds;GO:0016791//phosphatase activity;GO:0019208//phos…	GO:0000003//reproduction;GO:0003006//developmental process involved in reproduction;GO:0006464//cellular protein modification process;GO:0006470//protein dephosphorylation;GO:0006793//phosphorus metabolic process;GO:0006796//phosphate-containing compound metabolic process;GO:0006807//nitrogen compound metabolic process;GO:0007275//multicellular organism development;GO:0008150//biological_process;…	--
	Unigene0046414	ABCB11-2	1.51	5.67	2.65	1.32	1.4	1.33	1.36	KAA8549016.1 hypothetical protein F0562_000700 [Nyssa sinensis]	Environmental Information Processing	Membrane transport	ko02010//ABC transporters	K05658	GO:0005575//cellular_component;GO:0005737//cytoplasm;GO:0005886//plasma membrane;GO:0005887//integral component of plasma membrane;GO:0005911//cell-cell junction;GO:0009380//excinuclease repair complex;GO:0009506//plasmodesma;GO:0009898//cytoplasmic side of plasma membrane;GO:0016020//membrane;GO:0016021//integral component of membrane;GO:0030054//cell junction;GO:0031224//intrinsic component of …	GO:0000166//nucleotide binding;GO:0003674//molecular_function;GO:0003824//catalytic activity;GO:0003924//GTPase activity;GO:0004020//adenylylsulfate kinase activity;GO:0004140//dephospho-CoA kinase activity;GO:0005215//transporter activity;GO:0005260//intracellularly ATP-gated chloride channel activity;GO:0005319//lipid transporter activity;GO:0005488//binding;GO:0005524//ATP binding;GO:0005525//…	GO:0000910//cytokinesis;GO:0006289//nucleotide-excision repair;GO:0006412//translation;GO:0006790//sulfur compound metabolic process;GO:0006810//transport;GO:0006817//phosphate ion transport;GO:0006824//cobalt ion transport;GO:0006855//xenobiotic transmembrane transport;GO:0006869//lipid transport;GO:0007186//G protein-coupled receptor signaling pathway;GO:0007601//visual perception;GO:0008150//b…	--
	Unigene0023059	ACS3	0.43	5.46	2.88	0	0	0.04	0	KAA8528430.1 hypothetical protein F0562_035785 [Nyssa sinensis]	Metabolism;Metabolism;Metabolism	Global and overview maps;Global and overview maps;Amino acid metabolism	ko01100//Metabolic pathways;ko01110//Biosynthesis of secondary metabolites;ko00270//Cysteine and methionine metabolism	K01762;K01762;K01762	GO:0005737//cytoplasm	GO:0003674//molecular_function;GO:0003824//catalytic activity;GO:0004400//histidinol-phosphate transaminase activity;GO:0004838//L-tyrosine:2-oxoglutarate aminotransferase activity;GO:0005488//binding;GO:0005515//protein binding;GO:0009016//succinyldiaminopimelate transaminase activity;GO:0016491//oxidoreductase activity;GO:0016829//lyase activity;GO:0016846//carbon-sulfur lyase activity;GO:00168…	GO:0000003//reproduction;GO:0000105//histidine biosynthetic process;GO:0003006//developmental process involved in reproduction;GO:0006082//organic acid metabolic process;GO:0006520//cellular amino acid metabolic process;GO:0006531//aspartate metabolic process;GO:0006559//L-phenylalanine catabolic process;GO:0006572//tyrosine catabolic process;GO:0006807//nitrogen compound metabolic process;GO:000…	--
	Unigene0034570	COL16-3	0.99	5.1	2.39	0.17	0.61	0.25	1.59	KAA8529165.1 hypothetical protein F0562_034036 [Nyssa sinensis]	-	-	-	-	GO:0005575//cellular_component;GO:0005622//intracellular anatomical structure;GO:0005634//nucleus;GO:0016020//membrane;GO:0043226//organelle;GO:0043227//membrane-bounded organelle;GO:0043229//intracellular organelle;GO:0043231//intracellular membrane-bounded organelle	GO:0003674//molecular_function;GO:0003700//DNA-binding transcription factor activity;GO:0005096//GTPase activator activity;GO:0005488//binding;GO:0005515//protein binding;GO:0008270//zinc ion binding;GO:0043167//ion binding;GO:0043169//cation binding;GO:0046872//metal ion binding;GO:0046914//transition metal ion binding;GO:0140110//transcription regulator activity	GO:0006355//regulation of transcription, DNA-templated;GO:0008150//biological_process;GO:0009889//regulation of biosynthetic process;GO:0010468//regulation of gene expression;GO:0010556//regulation of macromolecule biosynthetic process;GO:0019219//regulation of nucleobase-containing compound metabolic process;GO:0019222//regulation of metabolic process;GO:0031323//regulation of cellular metabolic…	CO-like
	Unigene0048644	COL4-2	0.86	10.58	9.04	4.19	1.22	0.87	0.44	KAF7139315.1 hypothetical protein RHSIM_Rhsim07G0088500 [Rhododendron simsii]	-	-	-	-	-	GO:0005515//protein binding	-	CO-like
	Unigene0003343	LE	1.25	11.34	11.33	3.4	2.03	1.84	0.72	KAF5957113.1 hypothetical protein HYC85_004338 [Camellia sinensis]	Metabolism;Metabolism;Metabolism	Global and overview maps;Global and overview maps;Metabolism of terpenoids and polyketides	ko01100//Metabolic pathways;ko01110//Biosynthesis of secondary metabolites;ko00904//Diterpenoid biosynthesis	K04124;K04124;K04124	-	GO:0016491//oxidoreductase activity	-	--
	Unigene0072235	GA2OX1-2	2.84	13.2	9.66	2.7	5.3	1.48	1.14	KAA8524078.1 hypothetical protein F0562_010491 [Nyssa sinensis]	Metabolism;Metabolism	Global and overview maps;Metabolism of terpenoids and polyketides	ko01110//Biosynthesis of secondary metabolites;ko00904//Diterpenoid biosynthesis	K04125;K04125	-	GO:0016491//oxidoreductase activity	-	--
	Unigene0081027	TDC2	1.11	10.14	9.55	1.41	0.32	0.1	0.07	KAA8524488.1 hypothetical protein F0562_010911 [Nyssa sinensis]	Metabolism;Metabolism;Metabolism;Metabolism;Metabolism;Metabolism;Metabolism;Metabolism	Global and overview maps;Global and overview maps;Amino acid metabolism;Amino acid metabolism;Amino acid metabolism;Biosynthesis of other secondary metabolites;Biosynthesis of other secondary metabolites;Biosynthesis of other secondary metabolites	ko01100//Metabolic pathways;ko01110//Biosynthesis of secondary metabolites;ko00380//Tryptophan metabolism;ko00350//Tyrosine metabolism;ko00360//Phenylalanine metabolism;ko00950//Isoquinoline alkaloid biosynthesis;ko00965//Betalain biosynthesis;ko00901//Indole alkaloid biosynthesis	K01593;K01593;K01593;K01593;K01593;K01593;K01593;K01593	-	GO:0003674//molecular_function;GO:0003824//catalytic activity;GO:0004058//aromatic-L-amino-acid decarboxylase activity;GO:0004351//glutamate decarboxylase activity;GO:0004837//tyrosine decarboxylase activity;GO:0005488//binding;GO:0016829//lyase activity;GO:0016830//carbon-carbon lyase activity;GO:0016831//carboxy-lyase activity;GO:0019842//vitamin binding;GO:0030170//pyridoxal phosphate binding;…	GO:0006082//organic acid metabolic process;GO:0006520//cellular amino acid metabolic process;GO:0006540//glutamate decarboxylation to succinate;GO:0006572//tyrosine catabolic process;GO:0006807//nitrogen compound metabolic process;GO:0008150//biological_process;GO:0008152//metabolic process;GO:0009987//cellular process;GO:0015940//pantothenate biosynthetic process;GO:0019752//carboxylic acid meta…	--
	Unigene0072837	FAR1-2	1.5	8.76	2.77	0.21	0.17	0	0.05	XP_028113493.1 protein FAR1-RELATED SEQUENCE 5-like [Camellia sinensis]	-	-	-	-	-	GO:0008234//cysteine-type peptidase activity;GO:0008270//zinc ion binding	GO:0006508//proteolysis	--
	Unigene0072248	SAG113	2.77	10.24	5.38	1.81	1.65	2.2	0.44	KAA8549321.1 hypothetical protein F0562_001005 [Nyssa sinensis]	Environmental Information Processing;Environmental Information Processing	Signal transduction;Signal transduction	ko04075//Plant hormone signal transduction;ko04016//MAPK signaling pathway - plant	K14497;K14497	-	GO:0003674//molecular_function;GO:0003824//catalytic activity;GO:0004721//phosphoprotein phosphatase activity;GO:0004722//protein serine/threonine phosphatase activity;GO:0005488//binding;GO:0016787//hydrolase activity;GO:0016788//hydrolase activity, acting on ester bonds;GO:0016791//phosphatase activity;GO:0042578//phosphoric ester hydrolase activity;GO:0043167//ion binding;GO:0043169//cation bi…	GO:0006464//cellular protein modification process;GO:0006470//protein dephosphorylation;GO:0006793//phosphorus metabolic process;GO:0006796//phosphate-containing compound metabolic process;GO:0006807//nitrogen compound metabolic process;GO:0008150//biological_process;GO:0008152//metabolic process;GO:0009987//cellular process;GO:0016311//dephosphorylation;GO:0019538//protein metabolic process;GO:0…	--
	Unigene0000595	AHP1-1	3.06	7.81	7.21	1.62	2.67	1.44	0.88	KAA8536914.1 hypothetical protein F0562_029392 [Nyssa sinensis]	Environmental Information Processing	Signal transduction	ko04075//Plant hormone signal transduction	K14490	-	-	-	--
	Unigene0004143	BHLH113	2.61	5.61	1.89	0.09	0	0.07	0.53	RVW49565.1 Transcription factor bHLH113 [Vitis vinifera]	-	-	-	-	GO:0005741//mitochondrial outer membrane	-	GO:0006886//intracellular protein transport	bHLH
	Unigene0050969	NFYA3	2.79	5.11	1.97	0.24	0.08	0.02	0.49	KAA8523291.1 hypothetical protein F0562_009714 [Nyssa sinensis]	-	-	-	-	GO:0005575//cellular_component;GO:0005622//intracellular anatomical structure;GO:0005634//nucleus;GO:0005667//transcription regulator complex;GO:0016602//CCAAT-binding factor complex;GO:0032991//protein-containing complex;GO:0043226//organelle;GO:0043227//membrane-bounded organelle;GO:0043229//intracellular organelle;GO:0043231//intracellular membrane-bounded organelle;GO:0090575//RNA polymerase …	GO:0003674//molecular_function;GO:0003676//nucleic acid binding;GO:0003677//DNA binding;GO:0003700//DNA-binding transcription factor activity;GO:0005488//binding;GO:0097159//organic cyclic compound binding;GO:0140110//transcription regulator activity;GO:1901363//heterocyclic compound binding	GO:0006139//nucleobase-containing compound metabolic process;GO:0006351//transcription, DNA-templated;GO:0006355//regulation of transcription, DNA-templated;GO:0006725//cellular aromatic compound metabolic process;GO:0006807//nitrogen compound metabolic process;GO:0008150//biological_process;GO:0008152//metabolic process;GO:0009058//biosynthetic process;GO:0009059//macromolecule biosynthetic proc…	NF-YA
Module 4	Unigene0060029	FAR1-3	4.15	2	1.09	2.27	2.19	4.03	1.32	XP_030969762.1 protein FAR-RED IMPAIRED RESPONSE 1-like [Quercus lobata]	-	-	-	-	-	-	-	--
	Unigene0079664	ARR17	3.22	1.56	2.4	1.33	0.29	0.41	0.12	KAA8539695.1 hypothetical protein F0562_026387 [Nyssa sinensis]	Environmental Information Processing	Signal transduction	ko04075//Plant hormone signal transduction	K14492	GO:0005575//cellular_component;GO:0005622//intracellular anatomical structure;GO:0005634//nucleus;GO:0016020//membrane;GO:0043226//organelle;GO:0043227//membrane-bounded organelle;GO:0043229//intracellular organelle;GO:0043231//intracellular membrane-bounded organelle	GO:0000156//phosphorelay response regulator activity;GO:0003674//molecular_function;GO:0003677//DNA binding;GO:0003700//DNA-binding transcription factor activity;GO:0004673//protein histidine kinase activity;GO:0005524//ATP binding;GO:0060089//molecular transducer activity	GO:0000160//phosphorelay signal transduction system;GO:0006139//nucleobase-containing compound metabolic process;GO:0006351//transcription, DNA-templated;GO:0006355//regulation of transcription, DNA-templated;GO:0006725//cellular aromatic compound metabolic process;GO:0006796//phosphate-containing compound metabolic process;GO:0006807//nitrogen compound metabolic process;GO:0006808//regulation of…	--
	Unigene0006974	AP2-3	4.41	0.82	2.89	1.37	1.44	0.46	1.27	KAA8539367.1 hypothetical protein F0562_026059 [Nyssa sinensis]	-	-	-	-	-	GO:0003700//DNA-binding transcription factor activity	GO:0006355//regulation of transcription, DNA-templated	AP2/ERF
	Unigene0021539	CYP707A4-1	4.91	77.82	138.02	94.95	36.99	4.51	1.11	PSS29335.1 Abscisic acid 8'-hydroxylase [Actinidia chinensis var. chinensis] [Actinidia chinensis]	Metabolism;Metabolism	Global and overview maps;Metabolism of terpenoids and polyketides	ko01110//Biosynthesis of secondary metabolites;ko00906//Carotenoid biosynthesis	K09843;K09843	GO:0005575//cellular_component;GO:0016020//membrane;GO:0016021//integral component of membrane;GO:0031224//intrinsic component of membrane	GO:0003674//molecular_function;GO:0003824//catalytic activity;GO:0004497//monooxygenase activity;GO:0005488//binding;GO:0005506//iron ion binding;GO:0010295//(+)-abscisic acid 8'-hydroxylase activity;GO:0016491//oxidoreductase activity;GO:0016705//oxidoreductase activity, acting on paired donors, with incorporation or reduction of molecular oxygen;GO:0016709//oxidoreductase activity, acting on pa…	GO:0006066//alcohol metabolic process;GO:0006082//organic acid metabolic process;GO:0006629//lipid metabolic process;GO:0006694//steroid biosynthetic process;GO:0006714//sesquiterpenoid metabolic process;GO:0006720//isoprenoid metabolic process;GO:0006721//terpenoid metabolic process;GO:0007275//multicellular organism development;GO:0008150//biological_process;GO:0008152//metabolic process;GO:000…	--
	Unigene0043681	SAUR36-4	4.54	5.62	12.11	5.43	1.92	1.49	1.58	XP_028073087.1 auxin-responsive protein SAUR50-like [Camellia sinensis]	Environmental Information Processing	Signal transduction	ko04075//Plant hormone signal transduction	K14488	-	-	GO:0009733//response to auxin	--
	Unigene0080884	NFYB5	2.61	1.44	2.32	1.06	1.04	0.08	0	XP_023891930.1 nuclear transcription factor Y subunit B-4-like [Quercus suber]	-	-	-	-	GO:0005575//cellular_component;GO:0005622//intracellular anatomical structure;GO:0005634//nucleus;GO:0043226//organelle;GO:0043227//membrane-bounded organelle;GO:0043229//intracellular organelle;GO:0043231//intracellular membrane-bounded organelle	GO:0003674//molecular_function;GO:0003676//nucleic acid binding;GO:0003677//DNA binding;GO:0003700//DNA-binding transcription factor activity;GO:0005488//binding;GO:0005515//protein binding;GO:0043565//sequence-specific DNA binding;GO:0046982//protein heterodimerization activity;GO:0046983//protein dimerization activity;GO:0097159//organic cyclic compound binding;GO:0140110//transcription regulat…	GO:0006139//nucleobase-containing compound metabolic process;GO:0006351//transcription, DNA-templated;GO:0006355//regulation of transcription, DNA-templated;GO:0006725//cellular aromatic compound metabolic process;GO:0006807//nitrogen compound metabolic process;GO:0008150//biological_process;GO:0008152//metabolic process;GO:0009058//biosynthetic process;GO:0009059//macromolecule biosynthetic proc…	NF-YB
	Unigene0079732	PIF1	3.72	2.98	1.3	1.91	2.5	2.98	1.34	KAA8543450.1 hypothetical protein F0562_021055 [Nyssa sinensis]	-	-	-	-	-	GO:0046983//protein dimerization activity	-	bHLH
	Unigene0047265	ACX1.2	2.26	4.93	1.32	3.13	2.25	0.75	0.48	CAA2978417.1 peroxisomal acyl-coenzyme A oxidase 1-like [Olea europaea subsp. europaea] [Olea europaea]	Metabolism;Metabolism;Metabolism;Cellular Processes;Metabolism;Metabolism;Metabolism;Metabolism;Metabolism;Metabolism	Global and overview maps;Global and overview maps;Global and overview maps;Transport and catabolism;Global and overview maps;Lipid metabolism;Lipid metabolism;Metabolism of other amino acids;Carbohydrate metabolism;Lipid metabolism	ko01100//Metabolic pathways;ko01110//Biosynthesis of secondary metabolites;ko01200//Carbon metabolism;ko04146//Peroxisome;ko01212//Fatty acid metabolism;ko00071//Fatty acid degradation;ko00592//alpha-Linolenic acid metabolism;ko00410//beta-Alanine metabolism;ko00640//Propanoate metabolism;ko01040//Biosynthesis of unsaturated fatty acids	K00232;K00232;K00232;K00232;K00232;K00232;K00232;K00232;K00232;K00232	-	GO:0016627//oxidoreductase activity, acting on the CH-CH group of donors	-	--
	Unigene0018255	ERF1A	2.09	2.4	0.65	1.41	0.15	0.12	0.25	QNI23877.1 AP2/ERF transcription factor [Camptotheca acuminata]	-	-	-	-	-	GO:0003700//DNA-binding transcription factor activity	GO:0006355//regulation of transcription, DNA-templated	AP2/ERF
	Unigene0080816	GA2OX2	2.73	3.61	0.37	2.88	0.55	0.15	1.05	XP_024189150.1 gibberellin 2-beta-dioxygenase 2 [Rosa chinensis]	Metabolism;Metabolism	Global and overview maps;Metabolism of terpenoids and polyketides	ko01110//Biosynthesis of secondary metabolites;ko00904//Diterpenoid biosynthesis	K04125;K04125	-	GO:0003674//molecular_function;GO:0003824//catalytic activity;GO:0005488//binding;GO:0016491//oxidoreductase activity;GO:0016705//oxidoreductase activity, acting on paired donors, with incorporation or reduction of molecular oxygen;GO:0016706//2-oxoglutarate-dependent dioxygenase activity;GO:0043167//ion binding;GO:0043169//cation binding;GO:0045543//gibberellin 2-beta-dioxygenase activity;GO:004…	GO:0006082//organic acid metabolic process;GO:0006629//lipid metabolic process;GO:0006720//isoprenoid metabolic process;GO:0006721//terpenoid metabolic process;GO:0008150//biological_process;GO:0008152//metabolic process;GO:0008299//isoprenoid biosynthetic process;GO:0008300//isoprenoid catabolic process;GO:0008610//lipid biosynthetic process;GO:0009056//catabolic process;GO:0009058//biosynthetic…	--
	Unigene0023023	ERF095	0.31	3.5	1.06	0.33	0.71	0.29	0	QNI23892.1 AP2/ERF transcription factor [Camptotheca acuminata]	-	-	-	-	-	GO:0003700//DNA-binding transcription factor activity	GO:0006355//regulation of transcription, DNA-templated	AP2/ERF
	Unigene0033526	YUC2	0.94	3.27	1.98	0.83	0.42	0.11	0	KAA8534985.1 hypothetical protein F0562_029988 [Nyssa sinensis]	Metabolism;Metabolism	Global and overview maps;Amino acid metabolism	ko01100//Metabolic pathways;ko00380//Tryptophan metabolism	K11816;K11816	GO:0009342//glutamate synthase complex (NADPH)	GO:0003824//catalytic activity;GO:0004499//N,N-dimethylaniline monooxygenase activity;GO:0004791//thioredoxin-disulfide reductase activity;GO:0015036//disulfide oxidoreductase activity;GO:0016166//phytoene dehydrogenase activity;GO:0016491//oxidoreductase activity;GO:0016668//oxidoreductase activity, acting on a sulfur group of donors, NAD(P) as acceptor;GO:0045181//glutamate synthase activity, N…	GO:0006537//glutamate biosynthetic process;GO:0006790//sulfur compound metabolic process;GO:0006805//xenobiotic metabolic process;GO:0009228//thiamine biosynthetic process;GO:0009398//FMN biosynthetic process;GO:0015995//chlorophyll biosynthetic process;GO:0016117//carotenoid biosynthetic process;GO:0030494//bacteriochlorophyll biosynthetic process	--
	Unigene0023550	ELF3-2	5.85	10.6	8.37	7.09	8.76	8.48	3.73	KAF8400901.1 hypothetical protein HHK36_014204 [Tetracentron sinense]	Organismal Systems	Environmental adaptation	ko04712//Circadian rhythm - plant	K12125	-	-	-	--
	Unigene0052910	TCP11	2.02	3.27	3.59	2.08	0.39	0.32	0.4	KAF5953895.1 hypothetical protein HYC85_006751 [Camellia sinensis]	-	-	-	-	GO:0005575//cellular_component;GO:0005622//intracellular anatomical structure;GO:0005634//nucleus;GO:0043226//organelle;GO:0043227//membrane-bounded organelle;GO:0043229//intracellular organelle;GO:0043231//intracellular membrane-bounded organelle	GO:0003674//molecular_function;GO:0003676//nucleic acid binding;GO:0003677//DNA binding;GO:0003700//DNA-binding transcription factor activity;GO:0005488//binding;GO:0097159//organic cyclic compound binding;GO:0140110//transcription regulator activity;GO:1901363//heterocyclic compound binding	GO:0006139//nucleobase-containing compound metabolic process;GO:0006351//transcription, DNA-templated;GO:0006355//regulation of transcription, DNA-templated;GO:0006725//cellular aromatic compound metabolic process;GO:0006807//nitrogen compound metabolic process;GO:0007275//multicellular organism development;GO:0007623//circadian rhythm;GO:0008150//biological_process;GO:0008152//metabolic process;…	TCP
	Unigene0040394	BA13-3	0.58	2.14	1.72	0.62	0.26	0	0.04	XP_006484352.1 cytochrome P450 85A1-like [Citrus sinensis]	Metabolism;Metabolism;Metabolism	Global and overview maps;Global and overview maps;Metabolism of terpenoids and polyketides	ko01100//Metabolic pathways;ko01110//Biosynthesis of secondary metabolites;ko00905//Brassinosteroid biosynthesis	K09590;K09590;K09590	-	GO:0005506//iron ion binding;GO:0016705//oxidoreductase activity, acting on paired donors, with incorporation or reduction of molecular oxygen;GO:0020037//heme binding	-	--
	Unigene0020630	CKX3	0.58	2.57	1.4	0	0.07	0.3	0.06	KAA8523254.1 hypothetical protein F0562_009677 [Nyssa sinensis]	Metabolism;Metabolism	Global and overview maps;Metabolism of terpenoids and polyketides	ko01110//Biosynthesis of secondary metabolites;ko00908//Zeatin biosynthesis	K00279;K00279	-	GO:0016491//oxidoreductase activity;GO:0019139//cytokinin dehydrogenase activity;GO:0050660//flavin adenine dinucleotide binding	GO:0005975//carbohydrate metabolic process;GO:0009690//cytokinin metabolic process	--
	Unigene0014178	LOG1-1	4.58	5.61	6.36	4.17	2.65	4.52	2.18	XP_010089966.1 cytokinin riboside 5'-monophosphate phosphoribohydrolase LOG1 [Morus notabilis]	-	-	-	-	GO:0005575//cellular_component;GO:0005622//intracellular anatomical structure;GO:0005634//nucleus;GO:0005737//cytoplasm;GO:0005829//cytosol;GO:0043226//organelle;GO:0043227//membrane-bounded organelle;GO:0043229//intracellular organelle;GO:0043231//intracellular membrane-bounded organelle	GO:0003674//molecular_function;GO:0003824//catalytic activity;GO:0016787//hydrolase activity	GO:0006725//cellular aromatic compound metabolic process;GO:0006807//nitrogen compound metabolic process;GO:0008150//biological_process;GO:0008152//metabolic process;GO:0009058//biosynthetic process;GO:0009308//amine metabolic process;GO:0009690//cytokinin metabolic process;GO:0009691//cytokinin biosynthetic process;GO:0009987//cellular process;GO:0010817//regulation of hormone levels;GO:0034754/…	--
	Unigene0044607	LOG5-2	0	2.36	3.11	0.31	0	0	0	KAA8535945.1 hypothetical protein F0562_028423 [Nyssa sinensis]	-	-	-	-	-	-	-	--
	Unigene0021435	AUX28-1	3.7	4.08	3.82	1.88	2.42	2.03	2.19	XP_028098272.1 auxin-responsive protein IAA20-like isoform X1 [Camellia sinensis]	Environmental Information Processing	Signal transduction	ko04075//Plant hormone signal transduction	K14484	GO:0005575//cellular_component;GO:0005622//intracellular anatomical structure;GO:0005634//nucleus;GO:0043226//organelle;GO:0043227//membrane-bounded organelle;GO:0043229//intracellular organelle;GO:0043231//intracellular membrane-bounded organelle	GO:0003674//molecular_function;GO:0003700//DNA-binding transcription factor activity;GO:0140110//transcription regulator activity	GO:0006139//nucleobase-containing compound metabolic process;GO:0006351//transcription, DNA-templated;GO:0006355//regulation of transcription, DNA-templated;GO:0006725//cellular aromatic compound metabolic process;GO:0006807//nitrogen compound metabolic process;GO:0007154//cell communication;GO:0007165//signal transduction;GO:0008150//biological_process;GO:0008152//metabolic process;GO:0009058//b…	--
	Unigene0079330	SCL3	3.65	4.32	5.4	2.08	1.54	1.36	2.32	KAA8549840.1 hypothetical protein F0562_001524 [Nyssa sinensis]	-	-	-	-	GO:0005575//cellular_component;GO:0005622//intracellular anatomical structure;GO:0005634//nucleus;GO:0043226//organelle;GO:0043227//membrane-bounded organelle;GO:0043229//intracellular organelle;GO:0043231//intracellular membrane-bounded organelle	GO:0003674//molecular_function;GO:0003676//nucleic acid binding;GO:0003677//DNA binding;GO:0003700//DNA-binding transcription factor activity;GO:0005488//binding;GO:0043565//sequence-specific DNA binding;GO:0097159//organic cyclic compound binding;GO:0140110//transcription regulator activity;GO:1901363//heterocyclic compound binding	GO:0001101//response to acid chemical;GO:0006139//nucleobase-containing compound metabolic process;GO:0006351//transcription, DNA-templated;GO:0006355//regulation of transcription, DNA-templated;GO:0006725//cellular aromatic compound metabolic process;GO:0006807//nitrogen compound metabolic process;GO:0008150//biological_process;GO:0008152//metabolic process;GO:0009058//biosynthetic process;GO:00…	GRAS
	Unigene0001504	ERF110-2	2.09	4.56	0.07	0.58	1.09	0.76	0.13	AUY63106.1 AP2/ERF transcription factor [Panax notoginseng]	-	-	-	-	GO:0005575//cellular_component;GO:0005622//intracellular anatomical structure;GO:0005634//nucleus;GO:0043226//organelle;GO:0043227//membrane-bounded organelle;GO:0043229//intracellular organelle;GO:0043231//intracellular membrane-bounded organelle	GO:0003674//molecular_function;GO:0003676//nucleic acid binding;GO:0003677//DNA binding;GO:0003700//DNA-binding transcription factor activity;GO:0005488//binding;GO:0097159//organic cyclic compound binding;GO:0140110//transcription regulator activity;GO:1901363//heterocyclic compound binding	GO:0000160//phosphorelay signal transduction system;GO:0001101//response to acid chemical;GO:0006139//nucleobase-containing compound metabolic process;GO:0006351//transcription, DNA-templated;GO:0006355//regulation of transcription, DNA-templated;GO:0006725//cellular aromatic compound metabolic process;GO:0006807//nitrogen compound metabolic process;GO:0006950//response to stress;GO:0006952//defe…	AP2/ERF
	Unigene0056708	CYP707A4-3	2.61	6.87	6.22	4.96	2.87	0.85	0.61	KAA8528668.1 hypothetical protein F0562_036023 [Nyssa sinensis]	-	-	-	-	GO:0005575//cellular_component;GO:0016020//membrane;GO:0016021//integral component of membrane;GO:0031224//intrinsic component of membrane	GO:0003674//molecular_function;GO:0003824//catalytic activity;GO:0004497//monooxygenase activity;GO:0005488//binding;GO:0005506//iron ion binding;GO:0010295//(+)-abscisic acid 8'-hydroxylase activity;GO:0016491//oxidoreductase activity;GO:0016705//oxidoreductase activity, acting on paired donors, with incorporation or reduction of molecular oxygen;GO:0016709//oxidoreductase activity, acting on pa…	GO:0006066//alcohol metabolic process;GO:0006082//organic acid metabolic process;GO:0006629//lipid metabolic process;GO:0006694//steroid biosynthetic process;GO:0006714//sesquiterpenoid metabolic process;GO:0006720//isoprenoid metabolic process;GO:0006721//terpenoid metabolic process;GO:0007275//multicellular organism development;GO:0008150//biological_process;GO:0008152//metabolic process;GO:000…	--
	Unigene0043978	CYP724B1	2.45	4.91	3.28	1.98	1.84	1.26	0.16	XP_034701662.1 cytochrome P450 724B1-like isoform X1 [Vitis riparia]	Metabolism;Metabolism;Metabolism	Global and overview maps;Global and overview maps;Metabolism of terpenoids and polyketides	ko01100//Metabolic pathways;ko01110//Biosynthesis of secondary metabolites;ko00905//Brassinosteroid biosynthesis	K12639;K12639;K12639	GO:0005575//cellular_component;GO:0016020//membrane;GO:0016021//integral component of membrane;GO:0031224//intrinsic component of membrane	GO:0003674//molecular_function;GO:0003824//catalytic activity;GO:0004497//monooxygenase activity;GO:0005488//binding;GO:0005506//iron ion binding;GO:0008199//ferric iron binding;GO:0016491//oxidoreductase activity;GO:0016705//oxidoreductase activity, acting on paired donors, with incorporation or reduction of molecular oxygen;GO:0020037//heme binding;GO:0043167//ion binding;GO:0043169//cation bin…	GO:0000041//transition metal ion transport;GO:0006629//lipid metabolic process;GO:0006694//steroid biosynthetic process;GO:0006810//transport;GO:0006811//ion transport;GO:0006812//cation transport;GO:0006826//iron ion transport;GO:0006873//cellular ion homeostasis;GO:0006875//cellular metal ion homeostasis;GO:0006879//cellular iron ion homeostasis;GO:0007275//multicellular organism development;GO…	--
	Unigene0011667	ERF019	2.21	4.64	0.98	2.64	0.14	0	0.12	QNI23826.1 AP2/ERF transcription factor [Camptotheca acuminata]	-	-	-	-	-	GO:0003700//DNA-binding transcription factor activity	GO:0006355//regulation of transcription, DNA-templated	AP2/ERF
	Unigene0076621	COL1	2.06	3.31	3.97	0.81	0.4	0	0	XP_028063857.1 zinc finger protein CONSTANS-LIKE 1-like [Camellia sinensis]	-	-	-	-	GO:0005575//cellular_component;GO:0005622//intracellular anatomical structure;GO:0005634//nucleus;GO:0043226//organelle;GO:0043227//membrane-bounded organelle;GO:0043229//intracellular organelle;GO:0043231//intracellular membrane-bounded organelle	GO:0003674//molecular_function;GO:0003676//nucleic acid binding;GO:0003677//DNA binding;GO:0003700//DNA-binding transcription factor activity;GO:0005488//binding;GO:0005515//protein binding;GO:0008270//zinc ion binding;GO:0043167//ion binding;GO:0043169//cation binding;GO:0046872//metal ion binding;GO:0046914//transition metal ion binding;GO:0097159//organic cyclic compound binding;GO:0140110//tr…	GO:0000003//reproduction;GO:0003006//developmental process involved in reproduction;GO:0006139//nucleobase-containing compound metabolic process;GO:0006351//transcription, DNA-templated;GO:0006355//regulation of transcription, DNA-templated;GO:0006725//cellular aromatic compound metabolic process;GO:0006807//nitrogen compound metabolic process;GO:0007154//cell communication;GO:0007165//signal tra…	CO-like
	Unigene0055840	AP2-2	3.14	10.43	9.71	6.08	3.48	1.29	1.47	KAA8518808.1 hypothetical protein F0562_016418 [Nyssa sinensis]	-	-	-	-	-	GO:0003700//DNA-binding transcription factor activity	GO:0006355//regulation of transcription, DNA-templated	AP2/ERF
	Unigene0000405	HMGB2-1	2.89	2.28	1.93	1.28	0.44	0.04	0	XP_028111444.1 high mobility group B protein 3-like [Camellia sinensis]	-	-	-	-	GO:0000785//chromatin;GO:0005575//cellular_component;GO:0005622//intracellular anatomical structure;GO:0005634//nucleus;GO:0005694//chromosome;GO:0043226//organelle;GO:0043227//membrane-bounded organelle;GO:0043228//non-membrane-bounded organelle;GO:0043229//intracellular organelle;GO:0043231//intracellular membrane-bounded organelle;GO:0043232//intracellular non-membrane-bounded organelle	GO:0003674//molecular_function;GO:0003676//nucleic acid binding;GO:0003677//DNA binding;GO:0003682//chromatin binding;GO:0003700//DNA-binding transcription factor activity;GO:0005198//structural molecule activity;GO:0005488//binding;GO:0030527//structural constituent of chromatin;GO:0097159//organic cyclic compound binding;GO:0140110//transcription regulator activity;GO:1901363//heterocyclic comp…	GO:0006325//chromatin organization;GO:0006333//chromatin assembly or disassembly;GO:0006355//regulation of transcription, DNA-templated;GO:0006996//organelle organization;GO:0008150//biological_process;GO:0009889//regulation of biosynthetic process;GO:0009987//cellular process;GO:0010468//regulation of gene expression;GO:0010556//regulation of macromolecule biosynthetic process;GO:0016043//cellul…	--
	Unigene0003845	SAUR50-1	4.54	6.09	6.61	2.39	4.1	2.6	1.37	KAA8535720.1 hypothetical protein F0562_030717 [Nyssa sinensis]	Environmental Information Processing	Signal transduction	ko04075//Plant hormone signal transduction	K14488	-	-	GO:0009733//response to auxin	--
	Unigene0054509	BSK1	0.61	2.24	0.97	0.26	0.28	0.92	0.23	KAE8057354.1 hypothetical protein FH972_014055 [Carpinus fangiana]	Environmental Information Processing	Signal transduction	ko04075//Plant hormone signal transduction	K14500	-	GO:0003700//DNA-binding transcription factor activity;GO:0043565//sequence-specific DNA binding	GO:0006355//regulation of transcription, DNA-templated	--
	Unigene0006782	PIN2	1.49	2.59	3.59	1.71	1.61	0.72	0.46	KAA8541353.1 hypothetical protein F0562_025328 [Nyssa sinensis]	-	-	-	-	GO:0016021//integral component of membrane	-	GO:0055085//transmembrane transport	--
	Unigene0051064	CYP734A1-1	0.92	2.35	1.2	0.61	1.35	0.15	0.08	XP_027125351.1 cytochrome P450 734A1-like [Coffea arabica]	Metabolism;Metabolism	Global and overview maps;Metabolism of terpenoids and polyketides	ko01110//Biosynthesis of secondary metabolites;ko00905//Brassinosteroid biosynthesis	K15639;K15639	-	GO:0005506//iron ion binding;GO:0016705//oxidoreductase activity, acting on paired donors, with incorporation or reduction of molecular oxygen;GO:0020037//heme binding	-	--
	Unigene0012426	CKX5-1	0.85	1.91	0.81	2.18	1.46	0.42	0.17	KAF5955762.1 hypothetical protein HYC85_008618 [Camellia sinensis]	Metabolism;Metabolism	Global and overview maps;Metabolism of terpenoids and polyketides	ko01110//Biosynthesis of secondary metabolites;ko00908//Zeatin biosynthesis	K00279;K00279	GO:0005575//cellular_component;GO:0005576//extracellular region;GO:0005615//extracellular space	GO:0000166//nucleotide binding;GO:0003674//molecular_function;GO:0003824//catalytic activity;GO:0005488//binding;GO:0016491//oxidoreductase activity;GO:0016614//oxidoreductase activity, acting on CH-OH group of donors;GO:0016645//oxidoreductase activity, acting on the CH-NH group of donors;GO:0019139//cytokinin dehydrogenase activity;GO:0036094//small molecule binding;GO:0043167//ion binding;GO:0…	GO:0006725//cellular aromatic compound metabolic process;GO:0006807//nitrogen compound metabolic process;GO:0008150//biological_process;GO:0008152//metabolic process;GO:0009056//catabolic process;GO:0009308//amine metabolic process;GO:0009690//cytokinin metabolic process;GO:0009823//cytokinin catabolic process;GO:0009987//cellular process;GO:0010817//regulation of hormone levels;GO:0034754//cellu…	--
	Unigene0053989	FTIP1	1.39	1.81	3.63	2.67	2.46	0.26	0.21	KAA8515707.1 hypothetical protein F0562_018682 [Nyssa sinensis]	-	-	-	-	GO:0005575//cellular_component;GO:0005622//intracellular anatomical structure;GO:0005634//nucleus;GO:0005654//nucleoplasm;GO:0005737//cytoplasm;GO:0005783//endoplasmic reticulum;GO:0005829//cytosol;GO:0012505//endomembrane system;GO:0016020//membrane;GO:0016021//integral component of membrane;GO:0031224//intrinsic component of membrane;GO:0031974//membrane-enclosed lumen;GO:0031981//nuclear lumen…	GO:0003674//molecular_function;GO:0005488//binding;GO:0005509//calcium ion binding;GO:0043167//ion binding;GO:0043169//cation binding;GO:0046872//metal ion binding;GO:0051879//Hsp90 protein binding	GO:0007275//multicellular organism development;GO:0008150//biological_process;GO:0032501//multicellular organismal process;GO:0032502//developmental process;GO:0048856//anatomical structure development	--
Module 5	Unigene0003766	TIFY10A-2	9.08	14.83	4.59	15.67	1.99	3.95	1.64	KAA8541612.1 hypothetical protein F0562_022764 [Nyssa sinensis]	Environmental Information Processing	Signal transduction	ko04075//Plant hormone signal transduction	K13464	-	GO:0004519//endonuclease activity	-	--
	Unigene0004419	ARG7-4	9.06	10.84	11.32	4.76	2.1	10.52	3.18	KAA8534740.1 hypothetical protein F0562_029818 [Nyssa sinensis]	Environmental Information Processing	Signal transduction	ko04075//Plant hormone signal transduction	K14488	-	-	GO:0009733//response to auxin	--
	Unigene0055241	ATXR6-2	6.68	2.75	5.78	2.33	0.28	0	0.14	XP_042978619.1 histone-lysine N-methyltransferase ATXR6 [Carya illinoinensis]	Metabolism;Metabolism	Global and overview maps;Amino acid metabolism	ko01100//Metabolic pathways;ko00310//Lysine degradation	K24406;K24406	-	GO:0005515//protein binding	-	--
	Unigene0073072	CDF2-3	8.11	6.82	9.14	5.71	5.02	8.08	3.24	XP_028116713.1 cyclic dof factor 2-like isoform X1 [Camellia sinensis]	-	-	-	-	-	GO:0003677//DNA binding	GO:0006355//regulation of transcription, DNA-templated	Dof
	Unigene0035691	ARF6-1	8.17	6.24	5.42	7.48	5.28	8.69	2.85	GAV83829.1 AUX_IAA domain-containing protein/B3 domain-containing protein/Auxin_resp domain-containing protein [Cephalotus follicularis]	-	-	-	-	-	-	-	ARF
	Unigene0016228	BHLH110	7.1	9.08	9.96	7.05	7.12	2.4	0.87	XP_034674701.1 transcription factor bHLH110 isoform X3 [Vitis riparia]	-	-	-	-	-	GO:0046983//protein dimerization activity	-	bHLH
	Unigene0065841	RUP2	5.16	1.6	2.87	1.67	0.9	2.23	1.23	KAB1210713.1 WD repeat-containing protein RUP2 [Morella rubra]	Genetic Information Processing;Organismal Systems	Folding, sorting and degradation;Environmental adaptation	ko04120//Ubiquitin mediated proteolysis;ko04712//Circadian rhythm - plant	K10143;K10143	GO:0000151//ubiquitin ligase complex;GO:0000152//nuclear ubiquitin ligase complex;GO:0005575//cellular_component;GO:0005622//intracellular anatomical structure;GO:0005634//nucleus;GO:0005654//nucleoplasm;GO:0005737//cytoplasm;GO:0016604//nuclear body;GO:0031461//cullin-RING ubiquitin ligase complex;GO:0031974//membrane-enclosed lumen;GO:0031981//nuclear lumen;GO:0032991//protein-containing comple…	GO:0003674//molecular_function;GO:0003677//DNA binding;GO:0003824//catalytic activity;GO:0004842//ubiquitin-protein transferase activity;GO:0005488//binding;GO:0005515//protein binding;GO:0008170//N-methyltransferase activity;GO:0016740//transferase activity;GO:0019787//ubiquitin-like protein transferase activity;GO:0042802//identical protein binding;GO:0043167//ion binding;GO:0043169//cation bin…	GO:0000003//reproduction;GO:0003006//developmental process involved in reproduction;GO:0006139//nucleobase-containing compound metabolic process;GO:0006259//DNA metabolic process;GO:0006281//DNA repair;GO:0006306//DNA methylation;GO:0006464//cellular protein modification process;GO:0006725//cellular aromatic compound metabolic process;GO:0006807//nitrogen compound metabolic process;GO:0006950//re…	--
	Unigene0010988	DRM1-1	4.53	0.17	0	0	0.35	0	0	XP_012450091.1 PREDICTED: auxin-repressed 12.5 kDa protein isoform X2 [Gossypium raimondii]	-	-	-	-	-	-	-	--
	Unigene0049624	ABCB15	4.52	2.94	5.14	4.39	1.85	0.27	0.58	PSS33724.1 ABC transporter B family member 15 like [Actinidia chinensis var. chinensis] [Actinidia chinensis]	Environmental Information Processing	Membrane transport	ko02010//ABC transporters	K05658	GO:0005575//cellular_component;GO:0005737//cytoplasm;GO:0005886//plasma membrane;GO:0005887//integral component of plasma membrane;GO:0009380//excinuclease repair complex;GO:0009898//cytoplasmic side of plasma membrane;GO:0016020//membrane;GO:0016021//integral component of membrane;GO:0031224//intrinsic component of membrane;GO:0043190//ATP-binding cassette (ABC) transporter complex;GO:0055051//A…	GO:0000166//nucleotide binding;GO:0003674//molecular_function;GO:0003824//catalytic activity;GO:0003924//GTPase activity;GO:0004140//dephospho-CoA kinase activity;GO:0005215//transporter activity;GO:0005260//intracellularly ATP-gated chloride channel activity;GO:0005319//lipid transporter activity;GO:0005488//binding;GO:0005524//ATP binding;GO:0005525//GTP binding;GO:0009381//excinuclease ABC act…	GO:0000910//cytokinesis;GO:0006289//nucleotide-excision repair;GO:0006810//transport;GO:0006817//phosphate ion transport;GO:0006824//cobalt ion transport;GO:0006855//xenobiotic transmembrane transport;GO:0006869//lipid transport;GO:0007064//mitotic sister chromatid cohesion;GO:0007186//G protein-coupled receptor signaling pathway;GO:0007601//visual perception;GO:0008150//biological_process;GO:000…	--
	Unigene0068004	SOC1-1	3.77	1.63	0.71	0.31	0.45	0.03	0	KAA8520557.1 hypothetical protein F0562_014813 [Nyssa sinensis]	-	-	-	-	GO:0005575//cellular_component;GO:0005622//intracellular anatomical structure;GO:0005634//nucleus;GO:0005737//cytoplasm;GO:0043226//organelle;GO:0043227//membrane-bounded organelle;GO:0043229//intracellular organelle;GO:0043231//intracellular membrane-bounded organelle	GO:0000976//transcription cis-regulatory region binding;GO:0000977//RNA polymerase II transcription regulatory region sequence-specific DNA binding;GO:0001067//transcription regulatory region nucleic acid binding;GO:0003674//molecular_function;GO:0003676//nucleic acid binding;GO:0003677//DNA binding;GO:0003690//double-stranded DNA binding;GO:0003700//DNA-binding transcription factor activity;GO:0…	GO:0000003//reproduction;GO:0001101//response to acid chemical;GO:0003006//developmental process involved in reproduction;GO:0006139//nucleobase-containing compound metabolic process;GO:0006351//transcription, DNA-templated;GO:0006355//regulation of transcription, DNA-templated;GO:0006357//regulation of transcription by RNA polymerase II;GO:0006606//protein import into nucleus;GO:0006725//cellula…	MIKC
	Unigene0027842	KAN1	4.41	7.13	8.95	3.94	3.31	1.54	0.8	KAA8530698.1 hypothetical protein F0562_005368 [Nyssa sinensis]	-	-	-	-	GO:0005575//cellular_component;GO:0005622//intracellular anatomical structure;GO:0005634//nucleus;GO:0043226//organelle;GO:0043227//membrane-bounded organelle;GO:0043229//intracellular organelle;GO:0043231//intracellular membrane-bounded organelle	GO:0001067//transcription regulatory region nucleic acid binding;GO:0003674//molecular_function;GO:0003676//nucleic acid binding;GO:0003677//DNA binding;GO:0003700//DNA-binding transcription factor activity;GO:0005488//binding;GO:0097159//organic cyclic compound binding;GO:0140110//transcription regulator activity;GO:1901363//heterocyclic compound binding	GO:0000003//reproduction;GO:0001708//cell fate specification;GO:0003002//regionalization;GO:0003006//developmental process involved in reproduction;GO:0006139//nucleobase-containing compound metabolic process;GO:0006351//transcription, DNA-templated;GO:0006355//regulation of transcription, DNA-templated;GO:0006725//cellular aromatic compound metabolic process;GO:0006807//nitrogen compound metabol…	G2-like
	Unigene0007562	YUC4-1	3.09	2.61	3.24	0.13	0.05	0	0	KAA8521477.1 hypothetical protein F0562_012150 [Nyssa sinensis]	Metabolism;Metabolism	Global and overview maps;Amino acid metabolism	ko01100//Metabolic pathways;ko00380//Tryptophan metabolism	K11816;K11816	GO:0000139//Golgi membrane;GO:0005575//cellular_component;GO:0005622//intracellular anatomical structure;GO:0005634//nucleus;GO:0005654//nucleoplasm;GO:0005737//cytoplasm;GO:0005783//endoplasmic reticulum;GO:0005789//endoplasmic reticulum membrane;GO:0005794//Golgi apparatus;GO:0005829//cytosol;GO:0012505//endomembrane system;GO:0016020//membrane;GO:0031090//organelle membrane;GO:0031974//membran…	GO:0000166//nucleotide binding;GO:0003674//molecular_function;GO:0003824//catalytic activity;GO:0004362//glutathione-disulfide reductase (NADPH) activity;GO:0004497//monooxygenase activity;GO:0004499//N,N-dimethylaniline monooxygenase activity;GO:0004791//thioredoxin-disulfide reductase activity;GO:0005488//binding;GO:0015036//disulfide oxidoreductase activity;GO:0016152//mercury (II) reductase a…	GO:0000003//reproduction;GO:0003006//developmental process involved in reproduction;GO:0006790//sulfur compound metabolic process;GO:0006805//xenobiotic metabolic process;GO:0007275//multicellular organism development;GO:0008150//biological_process;GO:0008152//metabolic process;GO:0009058//biosynthetic process;GO:0009228//thiamine biosynthetic process;GO:0009398//FMN biosynthetic process;GO:00097…	--
	Unigene0008158	KAN4	4.03	3.31	1.74	2.05	0.62	0.14	0.43	RVX15181.1 putative transcription factor KAN4 [Vitis vinifera]	-	-	-	-	GO:0005575//cellular_component;GO:0005618//cell wall;GO:0005622//intracellular anatomical structure;GO:0005634//nucleus;GO:0030312//external encapsulating structure;GO:0043226//organelle;GO:0043227//membrane-bounded organelle;GO:0043229//intracellular organelle;GO:0043231//intracellular membrane-bounded organelle;GO:0071944//cell periphery	GO:0001067//transcription regulatory region nucleic acid binding;GO:0003674//molecular_function;GO:0003676//nucleic acid binding;GO:0003677//DNA binding;GO:0003700//DNA-binding transcription factor activity;GO:0005488//binding;GO:0097159//organic cyclic compound binding;GO:0140110//transcription regulator activity;GO:1901363//heterocyclic compound binding	GO:0000003//reproduction;GO:0003006//developmental process involved in reproduction;GO:0006139//nucleobase-containing compound metabolic process;GO:0006351//transcription, DNA-templated;GO:0006355//regulation of transcription, DNA-templated;GO:0006725//cellular aromatic compound metabolic process;GO:0006807//nitrogen compound metabolic process;GO:0007275//multicellular organism development;GO:000…	G2-like
	Unigene0012168	BSK3	10.57	12.2	10.43	10.97	9.12	5.15	2.25	KAA8516036.1 hypothetical protein F0562_019215 [Nyssa sinensis]	Environmental Information Processing	Signal transduction	ko04075//Plant hormone signal transduction	K14500	-	GO:0004672//protein kinase activity;GO:0005524//ATP binding	GO:0006468//protein phosphorylation	--
	Unigene0031687	WRKY13	3.22	4.97	4.31	1.2	0.4	0.72	0.2	KAA8546924.1 hypothetical protein F0562_003353 [Nyssa sinensis]	-	-	-	-	GO:0005575//cellular_component;GO:0005622//intracellular anatomical structure;GO:0005634//nucleus;GO:0043226//organelle;GO:0043227//membrane-bounded organelle;GO:0043229//intracellular organelle;GO:0043231//intracellular membrane-bounded organelle	GO:0000976//transcription cis-regulatory region binding;GO:0000977//RNA polymerase II transcription regulatory region sequence-specific DNA binding;GO:0000978//RNA polymerase II cis-regulatory region sequence-specific DNA binding;GO:0000987//cis-regulatory region sequence-specific DNA binding;GO:0001067//transcription regulatory region nucleic acid binding;GO:0003674//molecular_function;GO:000367…	GO:0006139//nucleobase-containing compound metabolic process;GO:0006351//transcription, DNA-templated;GO:0006355//regulation of transcription, DNA-templated;GO:0006725//cellular aromatic compound metabolic process;GO:0006807//nitrogen compound metabolic process;GO:0008150//biological_process;GO:0008152//metabolic process;GO:0009058//biosynthetic process;GO:0009059//macromolecule biosynthetic proc…	WRKY
	Unigene0036296	GH3.17	4.3	5.35	4.15	1.15	0.88	2.57	0.09	XP_002268278.2 PREDICTED: indole-3-acetic acid-amido synthetase GH3.17 [Vitis vinifera]	Environmental Information Processing	Signal transduction	ko04075//Plant hormone signal transduction	K14487	GO:0005575//cellular_component;GO:0005622//intracellular anatomical structure;GO:0005634//nucleus;GO:0005737//cytoplasm;GO:0043226//organelle;GO:0043227//membrane-bounded organelle;GO:0043229//intracellular organelle;GO:0043231//intracellular membrane-bounded organelle	GO:0003674//molecular_function;GO:0003824//catalytic activity;GO:0010279//indole-3-acetic acid amido synthetase activity;GO:0016874//ligase activity;GO:0016879//ligase activity, forming carbon-nitrogen bonds;GO:0016881//acid-amino acid ligase activity	GO:0008150//biological_process;GO:0009719//response to endogenous stimulus;GO:0009725//response to hormone;GO:0009733//response to auxin;GO:0010033//response to organic substance;GO:0010252//auxin homeostasis;GO:0042221//response to chemical;GO:0042592//homeostatic process;GO:0048878//chemical homeostasis;GO:0050896//response to stimulus;GO:0065007//biological regulation;GO:0065008//regulation of…	--
	Unigene0075602	SAUR50-4	7.17	8.1	14.63	3.7	3.2	0.09	0.27	XP_034676055.1 auxin-responsive protein SAUR50-like [Vitis riparia]	Environmental Information Processing	Signal transduction	ko04075//Plant hormone signal transduction	K14488	-	-	GO:0009733//response to auxin	--
	Unigene0029324	ARF2A	6.73	3.31	3.37	0.99	0.52	0.02	0.02	KAA8543166.1 hypothetical protein F0562_021339 [Nyssa sinensis]	-	-	-	-	GO:0005575//cellular_component;GO:0005622//intracellular anatomical structure;GO:0005634//nucleus;GO:0043226//organelle;GO:0043227//membrane-bounded organelle;GO:0043229//intracellular organelle;GO:0043231//intracellular membrane-bounded organelle	GO:0003674//molecular_function;GO:0003676//nucleic acid binding;GO:0003677//DNA binding;GO:0005488//binding;GO:0097159//organic cyclic compound binding;GO:1901363//heterocyclic compound binding	GO:0006139//nucleobase-containing compound metabolic process;GO:0006351//transcription, DNA-templated;GO:0006355//regulation of transcription, DNA-templated;GO:0006725//cellular aromatic compound metabolic process;GO:0006807//nitrogen compound metabolic process;GO:0007154//cell communication;GO:0007165//signal transduction;GO:0008150//biological_process;GO:0008152//metabolic process;GO:0009058//b…	ARF
	Unigene0041208	HST-1	34.49	16.56	15.75	50.08	47.19	55.75	43.07	AVA30527.1 hydroxycinnamoyl transferase [Petunia x hybrida]	Metabolism;Metabolism;Metabolism;Metabolism;Metabolism	Global and overview maps;Global and overview maps;Biosynthesis of other secondary metabolites;Biosynthesis of other secondary metabolites;Biosynthesis of other secondary metabolites	ko01100//Metabolic pathways;ko01110//Biosynthesis of secondary metabolites;ko00940//Phenylpropanoid biosynthesis;ko00941//Flavonoid biosynthesis;ko00945//Stilbenoid, diarylheptanoid and gingerol biosynthesis	K13065;K13065;K13065;K13065;K13065	GO:0005575//cellular_component;GO:0005622//intracellular anatomical structure;GO:0005737//cytoplasm;GO:0005829//cytosol;GO:0016020//membrane	GO:0003674//molecular_function;GO:0003824//catalytic activity;GO:0008374//O-acyltransferase activity;GO:0016740//transferase activity;GO:0016746//acyltransferase activity;GO:0016747//acyltransferase activity, transferring groups other than amino-acyl groups;GO:0047172//shikimate O-hydroxycinnamoyltransferase activity;GO:0047205//quinate O-hydroxycinnamoyltransferase activity;GO:0050734//hydroxyci…	GO:0006725//cellular aromatic compound metabolic process;GO:0008150//biological_process;GO:0008152//metabolic process;GO:0009058//biosynthetic process;GO:0009698//phenylpropanoid metabolic process;GO:0009699//phenylpropanoid biosynthetic process;GO:0009808//lignin metabolic process;GO:0009809//lignin biosynthetic process;GO:0009889//regulation of biosynthetic process;GO:0009891//positive regulati…	--
	Unigene0034454	GASA4-1	3.33	6.26	4.1	1	0.16	0.13	0	XP_006288945.1 gibberellin-regulated protein 4 [Capsella rubella]	-	-	-	-	-	-	-	--
	Unigene0033877	ABCB14-1	6.86	5.14	5.16	2.87	1.31	1.82	1.42	KAA8533502.1 hypothetical protein F0562_031064 [Nyssa sinensis]	Environmental Information Processing	Membrane transport	ko02010//ABC transporters	K05658	GO:0005575//cellular_component;GO:0005886//plasma membrane;GO:0005887//integral component of plasma membrane;GO:0009380//excinuclease repair complex;GO:0009898//cytoplasmic side of plasma membrane;GO:0016020//membrane;GO:0016021//integral component of membrane;GO:0031224//intrinsic component of membrane;GO:0043190//ATP-binding cassette (ABC) transporter complex;GO:0055051//ATP-binding cassette (A…	GO:0000166//nucleotide binding;GO:0003674//molecular_function;GO:0003824//catalytic activity;GO:0005215//transporter activity;GO:0005260//intracellularly ATP-gated chloride channel activity;GO:0005319//lipid transporter activity;GO:0005488//binding;GO:0005524//ATP binding;GO:0009381//excinuclease ABC activity;GO:0010329//auxin efflux transmembrane transporter activity;GO:0015220//choline transmem…	GO:0000003//reproduction;GO:0000910//cytokinesis;GO:0003006//developmental process involved in reproduction;GO:0006289//nucleotide-excision repair;GO:0006810//transport;GO:0006817//phosphate ion transport;GO:0006824//cobalt ion transport;GO:0006855//xenobiotic transmembrane transport;GO:0006869//lipid transport;GO:0007154//cell communication;GO:0007165//signal transduction;GO:0007275//multicellul…	--
	Unigene0072443	LOG1-2	5.95	3.37	2.44	0.23	0.32	0.2	0	XP_044492516.1 cytokinin riboside 5'-monophosphate phosphoribohydrolase LOG3 isoform X1 [Mangifera indica]	-	-	-	-	-	-	-	--
	Unigene0028137	ARR9	5.36	4.41	1.28	0.94	1.1	0.84	2.03	PSS00414.1 Two-component response regulator like [Actinidia chinensis var. chinensis] [Actinidia chinensis]	Environmental Information Processing	Signal transduction	ko04075//Plant hormone signal transduction	K14492	-	GO:0000156//phosphorelay response regulator activity;GO:0003677//DNA binding	GO:0000160//phosphorelay signal transduction system;GO:0006808//regulation of nitrogen utilization	--
	Unigene0073220	YUC4-2	4.61	4.04	0.86	0.1	0.07	0	0	KAA8521477.1 hypothetical protein F0562_012150 [Nyssa sinensis]	Metabolism;Metabolism	Global and overview maps;Amino acid metabolism	ko01100//Metabolic pathways;ko00380//Tryptophan metabolism	K11816;K11816	GO:0000139//Golgi membrane;GO:0005575//cellular_component;GO:0005622//intracellular anatomical structure;GO:0005634//nucleus;GO:0005654//nucleoplasm;GO:0005737//cytoplasm;GO:0005783//endoplasmic reticulum;GO:0005789//endoplasmic reticulum membrane;GO:0005794//Golgi apparatus;GO:0005829//cytosol;GO:0012505//endomembrane system;GO:0016020//membrane;GO:0031090//organelle membrane;GO:0031974//membran…	GO:0000166//nucleotide binding;GO:0003674//molecular_function;GO:0003824//catalytic activity;GO:0004148//dihydrolipoyl dehydrogenase activity;GO:0004497//monooxygenase activity;GO:0004499//N,N-dimethylaniline monooxygenase activity;GO:0004791//thioredoxin-disulfide reductase activity;GO:0005488//binding;GO:0015036//disulfide oxidoreductase activity;GO:0016152//mercury (II) reductase activity;GO:0…	GO:0000003//reproduction;GO:0003006//developmental process involved in reproduction;GO:0006096//glycolytic process;GO:0006790//sulfur compound metabolic process;GO:0006805//xenobiotic metabolic process;GO:0007275//multicellular organism development;GO:0008150//biological_process;GO:0008152//metabolic process;GO:0009058//biosynthetic process;GO:0009228//thiamine biosynthetic process;GO:0009398//FM…	--
	Unigene0079111	KO-2	4.25	6.93	4.18	1.64	0.65	0.3	0.42	KAA8537692.1 hypothetical protein F0562_027318 [Nyssa sinensis]	Metabolism;Metabolism;Metabolism	Global and overview maps;Global and overview maps;Metabolism of terpenoids and polyketides	ko01100//Metabolic pathways;ko01110//Biosynthesis of secondary metabolites;ko00904//Diterpenoid biosynthesis	K04122;K04122;K04122	GO:0005575//cellular_component;GO:0005622//intracellular anatomical structure;GO:0005737//cytoplasm;GO:0005783//endoplasmic reticulum;GO:0009507//chloroplast;GO:0009526//plastid envelope;GO:0009527//plastid outer membrane;GO:0009536//plastid;GO:0009707//chloroplast outer membrane;GO:0009941//chloroplast envelope;GO:0012505//endomembrane system;GO:0016020//membrane;GO:0016021//integral component o…	GO:0003674//molecular_function;GO:0003824//catalytic activity;GO:0004497//monooxygenase activity;GO:0005488//binding;GO:0005506//iron ion binding;GO:0016491//oxidoreductase activity;GO:0016705//oxidoreductase activity, acting on paired donors, with incorporation or reduction of molecular oxygen;GO:0016709//oxidoreductase activity, acting on paired donors, with incorporation or reduction of molecu…	GO:0001101//response to acid chemical;GO:0006082//organic acid metabolic process;GO:0006629//lipid metabolic process;GO:0006720//isoprenoid metabolic process;GO:0006721//terpenoid metabolic process;GO:0007154//cell communication;GO:0007165//signal transduction;GO:0008150//biological_process;GO:0008152//metabolic process;GO:0008299//isoprenoid biosynthetic process;GO:0008610//lipid biosynthetic pr…	--
	Unigene0044606	LOG5-1	6.04	4.39	1.49	0	0	0	0.19	XP_028090316.1 cytokinin riboside 5'-monophosphate phosphoribohydrolase LOG5-like [Camellia sinensis]	-	-	-	-	-	-	-	--
	Unigene0000428	SVP-1	5.22	6.05	3.09	1.12	1.01	1.16	0.65	KAG6784345.1 hypothetical protein POTOM_010036 [Populus tomentosa]	-	-	-	-	GO:0005634//nucleus	GO:0003677//DNA binding;GO:0003700//DNA-binding transcription factor activity;GO:0046983//protein dimerization activity	GO:0006355//regulation of transcription, DNA-templated	MIKC
	Unigene0071653	FLS2	5.26	7.1	4.92	1.74	1.38	1.34	0.78	KAA8514961.1 hypothetical protein F0562_018252 [Nyssa sinensis]	Organismal Systems;Environmental Information Processing	Environmental adaptation;Signal transduction	ko04626//Plant-pathogen interaction;ko04016//MAPK signaling pathway - plant	K13420;K13420	GO:0005575//cellular_component;GO:0005622//intracellular anatomical structure;GO:0005737//cytoplasm;GO:0005768//endosome;GO:0005886//plasma membrane;GO:0010008//endosome membrane;GO:0012505//endomembrane system;GO:0016020//membrane;GO:0016021//integral component of membrane;GO:0031090//organelle membrane;GO:0031224//intrinsic component of membrane;GO:0031410//cytoplasmic vesicle;GO:0031982//vesic…	GO:0000166//nucleotide binding;GO:0003674//molecular_function;GO:0003824//catalytic activity;GO:0004672//protein kinase activity;GO:0004674//protein serine/threonine kinase activity;GO:0004675//transmembrane receptor protein serine/threonine kinase activity;GO:0004888//transmembrane signaling receptor activity;GO:0005488//binding;GO:0005515//protein binding;GO:0005524//ATP binding;GO:0016301//kin…	GO:0006464//cellular protein modification process;GO:0006468//protein phosphorylation;GO:0006793//phosphorus metabolic process;GO:0006796//phosphate-containing compound metabolic process;GO:0006807//nitrogen compound metabolic process;GO:0006810//transport;GO:0006897//endocytosis;GO:0006898//receptor-mediated endocytosis;GO:0006950//response to stress;GO:0006952//defense response;GO:0007154//cell…	--
Module 6	Unigene0075190	PYL4-2	2.51	0.24	1.32	5.86	1.21	0.98	2.39	KAA8539538.1 hypothetical protein F0562_026230 [Nyssa sinensis]	Environmental Information Processing;Environmental Information Processing	Signal transduction;Signal transduction	ko04075//Plant hormone signal transduction;ko04016//MAPK signaling pathway - plant	K14496;K14496	-	-	GO:0006952//defense response	--
	Unigene0006723	ABCB9-2	2.16	1.28	2.11	2.24	1.11	7.33	0.26	PSS28982.1 ABC transporter B family member 9 like [Actinidia chinensis var. chinensis] [Actinidia chinensis]	Environmental Information Processing	Membrane transport	ko02010//ABC transporters	K05658	GO:0005575//cellular_component;GO:0005887//integral component of plasma membrane;GO:0009380//excinuclease repair complex;GO:0009898//cytoplasmic side of plasma membrane;GO:0016021//integral component of membrane;GO:0043190//ATP-binding cassette (ABC) transporter complex;GO:0055051//ATP-binding cassette (ABC) transporter complex, integrated substrate binding;GO:0055052//ATP-binding cassette (ABC) …	GO:0003676//nucleic acid binding;GO:0003924//GTPase activity;GO:0005260//intracellularly ATP-gated chloride channel activity;GO:0005319//lipid transporter activity;GO:0005524//ATP binding;GO:0005525//GTP binding;GO:0009381//excinuclease ABC activity;GO:0015220//choline transmembrane transporter activity;GO:0015221//lipopolysaccharide transmembrane transporter activity;GO:0015412//ABC-type molybda…	GO:0000910//cytokinesis;GO:0006289//nucleotide-excision repair;GO:0006810//transport;GO:0006817//phosphate ion transport;GO:0006824//cobalt ion transport;GO:0006855//xenobiotic transmembrane transport;GO:0006869//lipid transport;GO:0007601//visual perception;GO:0008150//biological_process;GO:0008272//sulfate transport;GO:0015675//nickel cation transport;GO:0015689//molybdate ion transport;GO:0015…	--
	Unigene0037636	SAPK1	1.61	2.09	1.91	2.75	3.89	7.59	3.06	KAG7026857.1 Serine/threonine-protein kinase SAPK1 [Cucurbita argyrosperma subsp. argyrosperma] [Cucurbita argyrosperma]	Environmental Information Processing;Environmental Information Processing	Signal transduction;Signal transduction	ko04075//Plant hormone signal transduction;ko04016//MAPK signaling pathway - plant	K14498;K14498	GO:0005575//cellular_component;GO:0005622//intracellular anatomical structure;GO:0005634//nucleus;GO:0005737//cytoplasm;GO:0005829//cytosol;GO:0043226//organelle;GO:0043227//membrane-bounded organelle;GO:0043229//intracellular organelle;GO:0043231//intracellular membrane-bounded organelle	GO:0000166//nucleotide binding;GO:0003674//molecular_function;GO:0003824//catalytic activity;GO:0004672//protein kinase activity;GO:0004674//protein serine/threonine kinase activity;GO:0005488//binding;GO:0005524//ATP binding;GO:0016301//kinase activity;GO:0016740//transferase activity;GO:0016772//transferase activity, transferring phosphorus-containing groups;GO:0016773//phosphotransferase activ…	GO:0001101//response to acid chemical;GO:0006464//cellular protein modification process;GO:0006468//protein phosphorylation;GO:0006793//phosphorus metabolic process;GO:0006796//phosphate-containing compound metabolic process;GO:0006807//nitrogen compound metabolic process;GO:0006950//response to stress;GO:0006970//response to osmotic stress;GO:0007154//cell communication;GO:0007165//signal transd…	--
	Unigene0006721	ABCB9-1	2.62	3.22	3.34	2.18	1.68	7.38	0.95	PSS28982.1 ABC transporter B family member 9 like [Actinidia chinensis var. chinensis] [Actinidia chinensis]	Environmental Information Processing	Membrane transport	ko02010//ABC transporters	K05658	GO:0005575//cellular_component;GO:0005887//integral component of plasma membrane;GO:0009380//excinuclease repair complex;GO:0009898//cytoplasmic side of plasma membrane;GO:0016021//integral component of membrane;GO:0043190//ATP-binding cassette (ABC) transporter complex;GO:0055051//ATP-binding cassette (ABC) transporter complex, integrated substrate binding;GO:0055052//ATP-binding cassette (ABC) …	GO:0003924//GTPase activity;GO:0005260//intracellularly ATP-gated chloride channel activity;GO:0005319//lipid transporter activity;GO:0005524//ATP binding;GO:0005525//GTP binding;GO:0009381//excinuclease ABC activity;GO:0015220//choline transmembrane transporter activity;GO:0015221//lipopolysaccharide transmembrane transporter activity;GO:0015412//ABC-type molybdate transporter activity;GO:001541…	GO:0000910//cytokinesis;GO:0006289//nucleotide-excision repair;GO:0006810//transport;GO:0006817//phosphate ion transport;GO:0006824//cobalt ion transport;GO:0006855//xenobiotic transmembrane transport;GO:0006869//lipid transport;GO:0007601//visual perception;GO:0008150//biological_process;GO:0008272//sulfate transport;GO:0015675//nickel cation transport;GO:0015689//molybdate ion transport;GO:0015…	--
	Unigene0082388	PYL4-1	6.45	3.45	10.3	19	10.03	7.4	1.38	KAF9680067.1 hypothetical protein SADUNF_Sadunf06G0081400 [Salix dunnii]	Environmental Information Processing;Environmental Information Processing	Signal transduction;Signal transduction	ko04075//Plant hormone signal transduction;ko04016//MAPK signaling pathway - plant	K14496;K14496	GO:0005575//cellular_component;GO:0005622//intracellular anatomical structure;GO:0005634//nucleus;GO:0005737//cytoplasm;GO:0005886//plasma membrane;GO:0016020//membrane;GO:0043226//organelle;GO:0043227//membrane-bounded organelle;GO:0043229//intracellular organelle;GO:0043231//intracellular membrane-bounded organelle;GO:0071944//cell periphery	GO:0003674//molecular_function;GO:0004857//enzyme inhibitor activity;GO:0004864//protein phosphatase inhibitor activity;GO:0005488//binding;GO:0005515//protein binding;GO:0008289//lipid binding;GO:0010427//abscisic acid binding;GO:0019208//phosphatase regulator activity;GO:0019212//phosphatase inhibitor activity;GO:0019840//isoprenoid binding;GO:0019888//protein phosphatase regulator activity;GO:…	GO:0001101//response to acid chemical;GO:0006952//defense response;GO:0007154//cell communication;GO:0007165//signal transduction;GO:0008150//biological_process;GO:0009719//response to endogenous stimulus;GO:0009725//response to hormone;GO:0009737//response to abscisic acid;GO:0009738//abscisic acid-activated signaling pathway;GO:0009755//hormone-mediated signaling pathway;GO:0009892//negative re…	--
	Unigene0008260	OPR1	0	0	0.05	0	5.03	3.73	1.66	KAF1002699.1 hypothetical protein AG4045_008305 [Apium graveolens]	Metabolism;Metabolism;Metabolism	Global and overview maps;Global and overview maps;Lipid metabolism	ko01100//Metabolic pathways;ko01110//Biosynthesis of secondary metabolites;ko00592//alpha-Linolenic acid metabolism	K05894;K05894;K05894	-	GO:0010181//FMN binding;GO:0016491//oxidoreductase activity	-	--
	Unigene0078910	DAO-2	4.45	12.57	19.43	13.84	9.98	9.55	3.6	KAA8526692.1 hypothetical protein F0562_008105 [Nyssa sinensis]	Metabolism	Amino acid metabolism	ko00380//Tryptophan metabolism	K23947	-	GO:0003674//molecular_function;GO:0003824//catalytic activity;GO:0005488//binding;GO:0016491//oxidoreductase activity;GO:0016705//oxidoreductase activity, acting on paired donors, with incorporation or reduction of molecular oxygen;GO:0016706//2-oxoglutarate-dependent dioxygenase activity;GO:0016707//gibberellin 3-beta-dioxygenase activity;GO:0043167//ion binding;GO:0043169//cation binding;GO:004…	GO:0001101//response to acid chemical;GO:0006082//organic acid metabolic process;GO:0006629//lipid metabolic process;GO:0006720//isoprenoid metabolic process;GO:0006721//terpenoid metabolic process;GO:0007154//cell communication;GO:0007165//signal transduction;GO:0008150//biological_process;GO:0008152//metabolic process;GO:0008299//isoprenoid biosynthetic process;GO:0008610//lipid biosynthetic pr…	--
	Unigene0052939	At4g34880-2	0.11	1.13	2.31	0.57	0.33	0.03	0.2	CBI37905.3 unnamed protein product, partial [Vitis vinifera]	Metabolism;Metabolism;Metabolism;Metabolism	Global and overview maps;Amino acid metabolism;Amino acid metabolism;Amino acid metabolism	ko01100//Metabolic pathways;ko00380//Tryptophan metabolism;ko00330//Arginine and proline metabolism;ko00360//Phenylalanine metabolism	K01426;K01426;K01426;K01426	GO:0030956//glutamyl-tRNA(Gln) amidotransferase complex	GO:0003674//molecular_function;GO:0003824//catalytic activity;GO:0004039//allophanate hydrolase activity;GO:0004040//amidase activity;GO:0016787//hydrolase activity;GO:0016810//hydrolase activity, acting on carbon-nitrogen (but not peptide) bonds;GO:0016811//hydrolase activity, acting on carbon-nitrogen (but not peptide) bonds, in linear amides;GO:0050567//glutaminyl-tRNA synthase (glutamine-hydr…	GO:0006424//glutamyl-tRNA aminoacylation;GO:0019627//urea metabolic process	--
	Unigene0070177	GASA2	0.24	1.08	4.81	2.16	0.14	1.11	0	XP_020082279.1 peamaclein-like [Ananas comosus]	-	-	-	-	GO:0005575//cellular_component;GO:0005576//extracellular region;GO:0005618//cell wall;GO:0009505//plant-type cell wall;GO:0030312//external encapsulating structure;GO:0071944//cell periphery	-	GO:0000902//cell morphogenesis;GO:0001101//response to acid chemical;GO:0007154//cell communication;GO:0007165//signal transduction;GO:0008150//biological_process;GO:0009653//anatomical structure morphogenesis;GO:0009719//response to endogenous stimulus;GO:0009725//response to hormone;GO:0009737//response to abscisic acid;GO:0009739//response to gibberellin;GO:0009740//gibberellic acid mediated s…	--
	Unigene0020293	ERF1B	0.1	1.86	0.4	2.07	0.35	0.57	0.29	KAA8539043.1 hypothetical protein F0562_025735 [Nyssa sinensis]	Environmental Information Processing;Environmental Information Processing	Signal transduction;Signal transduction	ko04075//Plant hormone signal transduction;ko04016//MAPK signaling pathway - plant	K14516;K14516	GO:0005575//cellular_component;GO:0005622//intracellular anatomical structure;GO:0005634//nucleus;GO:0043226//organelle;GO:0043227//membrane-bounded organelle;GO:0043229//intracellular organelle;GO:0043231//intracellular membrane-bounded organelle	GO:0003674//molecular_function;GO:0003676//nucleic acid binding;GO:0003677//DNA binding;GO:0003700//DNA-binding transcription factor activity;GO:0005488//binding;GO:0097159//organic cyclic compound binding;GO:0140110//transcription regulator activity;GO:1901363//heterocyclic compound binding	GO:0000160//phosphorelay signal transduction system;GO:0001101//response to acid chemical;GO:0006139//nucleobase-containing compound metabolic process;GO:0006351//transcription, DNA-templated;GO:0006355//regulation of transcription, DNA-templated;GO:0006725//cellular aromatic compound metabolic process;GO:0006807//nitrogen compound metabolic process;GO:0006950//response to stress;GO:0006952//defe…	AP2/ERF
	Unigene0009544	PIF4/SRL2	3.12	3.29	3.69	2.44	3.37	3.69	1.74	KAA8515666.1 hypothetical protein F0562_018723 [Nyssa sinensis]	-	-	-	-	-	-	-	--
	Unigene0062739	PAL1-3	1.02	0.58	0.51	2.93	1.43	1.91	0.93	THG14205.1 hypothetical protein TEA_002834 [Camellia sinensis var. sinensis] [Camellia sinensis]	Metabolism;Metabolism;Metabolism;Metabolism	Global and overview maps;Global and overview maps;Biosynthesis of other secondary metabolites;Amino acid metabolism	ko01100//Metabolic pathways;ko01110//Biosynthesis of secondary metabolites;ko00940//Phenylpropanoid biosynthesis;ko00360//Phenylalanine metabolism	K10775;K10775;K10775;K10775	-	GO:0016841//ammonia-lyase activity	GO:0009698//phenylpropanoid metabolic process	--
	Unigene0073926	DRM1-2	0	0.12	0.31	0	2.26	4.35	1.47	XP_017224553.1 PREDICTED: dormancy-associated protein 1 [Daucus carota subsp. sativus] [Daucus carota]	-	-	-	-	-	-	-	--
	Unigene0001788	YUC6	1.89	0.88	1.24	3.38	3.94	4.25	2.03	KAA8521782.1 hypothetical protein F0562_012455 [Nyssa sinensis]	Metabolism;Metabolism	Global and overview maps;Amino acid metabolism	ko01100//Metabolic pathways;ko00380//Tryptophan metabolism	K11816;K11816	GO:0009342//glutamate synthase complex (NADPH)	GO:0003824//catalytic activity;GO:0004499//N,N-dimethylaniline monooxygenase activity;GO:0004791//thioredoxin-disulfide reductase activity;GO:0015036//disulfide oxidoreductase activity;GO:0016166//phytoene dehydrogenase activity;GO:0016491//oxidoreductase activity;GO:0016668//oxidoreductase activity, acting on a sulfur group of donors, NAD(P) as acceptor;GO:0018659//4-hydroxybenzoate 3-monooxygen…	GO:0006537//glutamate biosynthetic process;GO:0006790//sulfur compound metabolic process;GO:0006805//xenobiotic metabolic process;GO:0009228//thiamine biosynthetic process;GO:0009398//FMN biosynthetic process;GO:0015995//chlorophyll biosynthetic process;GO:0016117//carotenoid biosynthetic process;GO:0018874//benzoate metabolic process;GO:0030494//bacteriochlorophyll biosynthetic process	--
	Unigene0040382	ACX1-3	1.05	1.45	0.21	3.17	1.46	4.15	0.8	CAA2978417.1 peroxisomal acyl-coenzyme A oxidase 1-like [Olea europaea subsp. europaea] [Olea europaea]	Metabolism;Metabolism;Metabolism;Cellular Processes;Metabolism;Metabolism;Metabolism;Metabolism;Metabolism;Metabolism	Global and overview maps;Global and overview maps;Global and overview maps;Transport and catabolism;Global and overview maps;Lipid metabolism;Lipid metabolism;Metabolism of other amino acids;Carbohydrate metabolism;Lipid metabolism	ko01100//Metabolic pathways;ko01110//Biosynthesis of secondary metabolites;ko01200//Carbon metabolism;ko04146//Peroxisome;ko01212//Fatty acid metabolism;ko00071//Fatty acid degradation;ko00592//alpha-Linolenic acid metabolism;ko00410//beta-Alanine metabolism;ko00640//Propanoate metabolism;ko01040//Biosynthesis of unsaturated fatty acids	K00232;K00232;K00232;K00232;K00232;K00232;K00232;K00232;K00232;K00232	-	-	-	--
	Unigene0022545	XTH25	0.6	0.68	0.53	0.14	0.31	3.04	0.5	XP_028068791.1 xyloglucan endotransglucosylase/hydrolase protein 22-like [Camellia sinensis]	Environmental Information Processing	Signal transduction	ko04075//Plant hormone signal transduction	K14504	GO:0005618//cell wall;GO:0048046//apoplast	GO:0004553//hydrolase activity, hydrolyzing O-glycosyl compounds;GO:0016762//xyloglucan:xyloglucosyl transferase activity	GO:0005975//carbohydrate metabolic process;GO:0006073//cellular glucan metabolic process	--
	Unigene0039629	TPS4	0	0.04	0.03	0	0.6	2.78	0.59	XP_012091243.1 ent-kaurene synthase, chloroplastic [Jatropha curcas]	Metabolism;Metabolism;Metabolism	Global and overview maps;Global and overview maps;Metabolism of terpenoids and polyketides	ko01100//Metabolic pathways;ko01110//Biosynthesis of secondary metabolites;ko00904//Diterpenoid biosynthesis	K04121;K04121;K04121	-	GO:0000287//magnesium ion binding;GO:0010333//terpene synthase activity;GO:0016829//lyase activity	-	--
	Unigene0046996	AGL15	0.19	1.82	7.26	7.59	4.26	5.78	0.36	XP_002534454.2 agamous-like MADS-box protein AGL15 isoform X1 [Ricinus communis]	-	-	-	-	GO:0005575//cellular_component;GO:0005622//intracellular anatomical structure;GO:0005634//nucleus;GO:0005737//cytoplasm;GO:0043226//organelle;GO:0043227//membrane-bounded organelle;GO:0043229//intracellular organelle;GO:0043231//intracellular membrane-bounded organelle	GO:0000976//transcription cis-regulatory region binding;GO:0000977//RNA polymerase II transcription regulatory region sequence-specific DNA binding;GO:0001067//transcription regulatory region nucleic acid binding;GO:0003674//molecular_function;GO:0003676//nucleic acid binding;GO:0003677//DNA binding;GO:0003690//double-stranded DNA binding;GO:0003700//DNA-binding transcription factor activity;GO:0…	GO:0000003//reproduction;GO:0003006//developmental process involved in reproduction;GO:0006082//organic acid metabolic process;GO:0006139//nucleobase-containing compound metabolic process;GO:0006351//transcription, DNA-templated;GO:0006355//regulation of transcription, DNA-templated;GO:0006357//regulation of transcription by RNA polymerase II;GO:0006629//lipid metabolic process;GO:0006720//isopre…	MIKC
	Unigene0020678	HOS3-1	1.14	1	0.73	2.17	1.16	0.57	0.57	XP_042497610.1 elongation of fatty acids protein 3-like [Macadamia integrifolia]	-	-	-	-	GO:0005575//cellular_component;GO:0005622//intracellular anatomical structure;GO:0005737//cytoplasm;GO:0005783//endoplasmic reticulum;GO:0005789//endoplasmic reticulum membrane;GO:0012505//endomembrane system;GO:0016020//membrane;GO:0016021//integral component of membrane;GO:0030176//integral component of endoplasmic reticulum membrane;GO:0031224//intrinsic component of membrane;GO:0031227//intri…	GO:0003674//molecular_function;GO:0003824//catalytic activity;GO:0004312//fatty acid synthase activity;GO:0009922//fatty acid elongase activity;GO:0016740//transferase activity;GO:0016746//acyltransferase activity;GO:0016747//acyltransferase activity, transferring groups other than amino-acyl groups	GO:0000038//very long-chain fatty acid metabolic process;GO:0001101//response to acid chemical;GO:0006082//organic acid metabolic process;GO:0006629//lipid metabolic process;GO:0006631//fatty acid metabolic process;GO:0006633//fatty acid biosynthetic process;GO:0006643//membrane lipid metabolic process;GO:0006665//sphingolipid metabolic process;GO:0006807//nitrogen compound metabolic process;GO:0…	--
	Unigene0018843	SDR2a	1.68	1.85	0.87	0.87	3.97	5.05	0.64	XP_007026536.1 PREDICTED: short-chain dehydrogenase reductase 2a [Theobroma cacao]	-	-	-	-	-	GO:0003824//catalytic activity;GO:0004316//3-oxoacyl-[acyl-carrier-protein] reductase (NADPH) activity;GO:0004757//sepiapterin reductase activity;GO:0008667//2,3-dihydro-2,3-dihydroxybenzoate dehydrogenase activity;GO:0008678//2-deoxy-D-gluconate 3-dehydrogenase activity;GO:0016491//oxidoreductase activity;GO:0051287//NAD binding	GO:0000272//polysaccharide catabolic process;GO:0006633//fatty acid biosynthetic process;GO:0006729//tetrahydrobiopterin biosynthetic process	--
	Unigene0050279	ALDH2B4	0.27	0.13	1.15	0.17	2.85	1.8	1.28	XP_017227935.1 PREDICTED: aldehyde dehydrogenase family 2 member B4, mitochondrial-like [Daucus carota subsp. sativus] [Daucus carota]	Metabolism;Metabolism;Metabolism;Metabolism;Metabolism;Metabolism;Metabolism;Metabolism;Metabolism;Metabolism;Metabolism;Metabolism;Metabolism;Metabolism;Metabolism	Global and overview maps;Global and overview maps;Carbohydrate metabolism;Carbohydrate metabolism;Lipid metabolism;Lipid metabolism;Carbohydrate metabolism;Amino acid metabolism;Amino acid metabolism;Amino acid metabolism;Metabolism of other amino acids;Amino acid metabolism;Metabolism of cofactors and vitamins;Amino acid metabolism;Metabolism of terpenoids and polyketides	ko01100//Metabolic pathways;ko01110//Biosynthesis of secondary metabolites;ko00010//Glycolysis / Gluconeogenesis;ko00620//Pyruvate metabolism;ko00071//Fatty acid degradation;ko00561//Glycerolipid metabolism;ko00053//Ascorbate and aldarate metabolism;ko00280//Valine, leucine and isoleucine degradation;ko00380//Tryptophan metabolism;ko00330//Arginine and proline metabolism;ko00410//beta-Alanine met…	K00128;K00128;K00128;K00128;K00128;K00128;K00128;K00128;K00128;K00128;K00128;K00128;K00128;K00128;K00128	-	GO:0003842//1-pyrroline-5-carboxylate dehydrogenase activity;GO:0004491//methylmalonate-semialdehyde dehydrogenase (acylating) activity;GO:0004777//succinate-semialdehyde dehydrogenase (NAD+) activity;GO:0008802//betaine-aldehyde dehydrogenase activity;GO:0009013//succinate-semialdehyde dehydrogenase [NAD(P)+] activity;GO:0016491//oxidoreductase activity;GO:0016620//oxidoreductase activity, actin…	GO:0006527//arginine catabolic process;GO:0006562//proline catabolic process;GO:0006574//valine catabolic process;GO:0006578//amino-acid betaine biosynthetic process;GO:0009450//gamma-aminobutyric acid catabolic process;GO:0010124//phenylacetate catabolic process	--
	Unigene0072565	ARG7-3	0	0.27	2.56	3.27	2.43	2.85	0.44	KAA8546057.1 hypothetical protein F0562_020492 [Nyssa sinensis]	Environmental Information Processing	Signal transduction	ko04075//Plant hormone signal transduction	K14488	GO:0030077//plasma membrane light-harvesting complex	GO:0005506//iron ion binding;GO:0009055//electron transfer activity;GO:0020037//heme binding	GO:0009733//response to auxin;GO:0019684//photosynthesis, light reaction	--
	Unigene0061354	SAUR15	0.34	0.52	0.45	3.06	1.18	0.64	0.11	XP_015898653.1 auxin-induced protein 15A [Ziziphus jujuba]	Environmental Information Processing	Signal transduction	ko04075//Plant hormone signal transduction	K14488	-	-	GO:0009733//response to auxin	--
	Unigene0009332	COL4-1	2.37	8.42	12.55	12.39	5.65	5.31	0.14	KAA8549542.1 hypothetical protein F0562_001440 [Nyssa sinensis]	-	-	-	-	-	GO:0005515//protein binding	-	CO-like
	Unigene0059261	PIN8	0.28	0.69	1.53	2.43	1.27	0.36	0.21	XP_028121798.1 auxin efflux carrier component 8-like [Camellia sinensis]	-	-	-	-	GO:0005575//cellular_component;GO:0005622//intracellular anatomical structure;GO:0005737//cytoplasm;GO:0005783//endoplasmic reticulum;GO:0005789//endoplasmic reticulum membrane;GO:0005886//plasma membrane;GO:0012505//endomembrane system;GO:0016020//membrane;GO:0016021//integral component of membrane;GO:0031224//intrinsic component of membrane;GO:0031984//organelle subcompartment;GO:0042175//nucle…	GO:0003674//molecular_function;GO:0005215//transporter activity;GO:0010329//auxin efflux transmembrane transporter activity;GO:0015562//efflux transmembrane transporter activity;GO:0022857//transmembrane transporter activity;GO:0080161//auxin transmembrane transporter activity	GO:0006810//transport;GO:0007154//cell communication;GO:0007165//signal transduction;GO:0007275//multicellular organism development;GO:0008150//biological_process;GO:0009555//pollen development;GO:0009719//response to endogenous stimulus;GO:0009725//response to hormone;GO:0009733//response to auxin;GO:0009734//auxin-activated signaling pathway;GO:0009755//hormone-mediated signaling pathway;GO:000…	--
	Unigene0038851	LOG7	1.28	1.81	4.29	1.34	2.18	1.4	0.17	KAA8537532.1 hypothetical protein F0562_027140 [Nyssa sinensis]	-	-	-	-	GO:0005575//cellular_component;GO:0005622//intracellular anatomical structure;GO:0005634//nucleus;GO:0005737//cytoplasm;GO:0005829//cytosol;GO:0043226//organelle;GO:0043227//membrane-bounded organelle;GO:0043229//intracellular organelle;GO:0043231//intracellular membrane-bounded organelle	GO:0003674//molecular_function;GO:0003824//catalytic activity;GO:0016787//hydrolase activity	GO:0006725//cellular aromatic compound metabolic process;GO:0006807//nitrogen compound metabolic process;GO:0008150//biological_process;GO:0008152//metabolic process;GO:0009058//biosynthetic process;GO:0009308//amine metabolic process;GO:0009690//cytokinin metabolic process;GO:0009691//cytokinin biosynthetic process;GO:0009987//cellular process;GO:0010817//regulation of hormone levels;GO:0034754/…	--
	Unigene0019151	TGA10	0.09	0.1	3.06	1.06	1.43	0.36	0.12	KAA8518245.1 hypothetical protein F0562_015872 [Nyssa sinensis]	Environmental Information Processing	Signal transduction	ko04075//Plant hormone signal transduction	K14431	GO:0005575//cellular_component;GO:0005622//intracellular anatomical structure;GO:0005634//nucleus;GO:0043226//organelle;GO:0043227//membrane-bounded organelle;GO:0043229//intracellular organelle;GO:0043231//intracellular membrane-bounded organelle	GO:0003674//molecular_function;GO:0003676//nucleic acid binding;GO:0003677//DNA binding;GO:0003700//DNA-binding transcription factor activity;GO:0005488//binding;GO:0005515//protein binding;GO:0042802//identical protein binding;GO:0042803//protein homodimerization activity;GO:0043565//sequence-specific DNA binding;GO:0046983//protein dimerization activity;GO:0097159//organic cyclic compound bindi…	GO:0000003//reproduction;GO:0002237//response to molecule of bacterial origin;GO:0003006//developmental process involved in reproduction;GO:0006139//nucleobase-containing compound metabolic process;GO:0006351//transcription, DNA-templated;GO:0006355//regulation of transcription, DNA-templated;GO:0006725//cellular aromatic compound metabolic process;GO:0006807//nitrogen compound metabolic process;…	bZIP
	Unigene0005003	RGLG3	0.82	2.11	0	2.86	2.25	0	0.39	XP_004504140.1 E3 ubiquitin-protein ligase RGLG5-like isoform X1 [Cicer arietinum]	-	-	-	-	-	-	-	--
	Unigene0080465	At5g01700	0.33	0.47	1.47	0.49	2.8	3.38	0	KAA8517717.1 hypothetical protein F0562_015191 [Nyssa sinensis]	-	-	-	-	-	GO:0016791//phosphatase activity	-	--
	Unigene0075089	SAUR50-3	5.03	12.63	28.82	19.34	18.84	8.09	0.57	XP_002313002.3 auxin-responsive protein SAUR50 [Populus trichocarpa]	Environmental Information Processing	Signal transduction	ko04075//Plant hormone signal transduction	K14488	-	-	GO:0009733//response to auxin	--
	Unigene0073289	SAUR23-2	0.72	0.28	1.2	2.21	2.52	1.93	0.46	KAA8546057.1 hypothetical protein F0562_020492 [Nyssa sinensis]	Environmental Information Processing	Signal transduction	ko04075//Plant hormone signal transduction	K14488	-	-	GO:0009733//response to auxin	--
	Unigene0014652	RAV2	0	0	0.07	0.43	2.68	1.62	0.25	KAH7858016.1 hypothetical protein Vadar_019049 [Vaccinium darrowii]	-	-	-	-	-	GO:0003677//DNA binding	-	B3
	Unigene0050777	LOX1.7	1.79	2.08	3.43	3.39	3.73	0.59	0.29	KAA8543575.1 hypothetical protein F0562_021679 [Nyssa sinensis]	Metabolism;Metabolism;Metabolism;Metabolism	Global and overview maps;Global and overview maps;Lipid metabolism;Lipid metabolism	ko01100//Metabolic pathways;ko01110//Biosynthesis of secondary metabolites;ko00592//alpha-Linolenic acid metabolism;ko00591//Linoleic acid metabolism	K00454;K00454;K00454;K00454	-	GO:0005515//protein binding;GO:0016702//oxidoreductase activity, acting on single donors with incorporation of molecular oxygen, incorporation of two atoms of oxygen;GO:0046872//metal ion binding	-	--
	Unigene0002215	RGA3-1	4.02	5.66	5.89	5.51	7.26	3.88	1.67	XP_028124738.1 putative disease resistance protein RGA1 [Camellia sinensis]	-	-	-	-	-	GO:0005515//protein binding;GO:0043531//ADP binding	-	--
	Unigene0023799	ARG7-2	0.31	0.18	0.31	2.28	3.64	1.11	0.15	KDP27609.1 hypothetical protein JCGZ_19614 [Jatropha curcas]	Environmental Information Processing	Signal transduction	ko04075//Plant hormone signal transduction	K14488	-	-	GO:0009733//response to auxin	--
	Unigene0020151	GA2OX8	1.32	1.03	2.93	1.98	5.23	2.02	0.1	XP_028111779.1 gibberellin 2-beta-dioxygenase 8-like [Camellia sinensis]	-	-	-	-	-	GO:0016491//oxidoreductase activity	-	--
	Unigene0014623	TAF14B-1	4.55	4.63	5.59	5.56	8.81	5.13	2.48	KAA8547471.1 hypothetical protein F0562_003665 [Nyssa sinensis]	-	-	-	-	GO:0000123//histone acetyltransferase complex;GO:0000228//nuclear chromosome;GO:0000785//chromatin;GO:0000812//Swr1 complex;GO:0005575//cellular_component;GO:0005622//intracellular anatomical structure;GO:0005634//nucleus;GO:0005654//nucleoplasm;GO:0005694//chromosome;GO:0005737//cytoplasm;GO:0031248//protein acetyltransferase complex;GO:0031974//membrane-enclosed lumen;GO:0031981//nuclear lumen;…	GO:0046983//protein dimerization activity	GO:0000003//reproduction;GO:0003006//developmental process involved in reproduction;GO:0006139//nucleobase-containing compound metabolic process;GO:0006259//DNA metabolic process;GO:0006281//DNA repair;GO:0006325//chromatin organization;GO:0006351//transcription, DNA-templated;GO:0006355//regulation of transcription, DNA-templated;GO:0006464//cellular protein modification process;GO:0006473//prot…	--
Module 7	Unigene0024612	SPL3	8.54	11.93	21.88	36.75	39.34	11.92	10.3	AXB72474.1 squamosa-promoter binding-like protein [Betula platyphylla]	-	-	-	-	-	GO:0003677//DNA binding	-	SBP
	Unigene0035139	TCP7-1	20.36	18.36	28.84	49.94	51.37	25.19	12.36	XP_028051557.1 transcription factor TCP7 [Camellia sinensis]	Organismal Systems	Environmental adaptation	ko04712//Circadian rhythm - plant	K16221	-	-	-	--
	Unigene0047264	CYP90B1	6.91	4.12	11.81	47.51	44.63	13.35	2.62	KAA8531868.1 hypothetical protein F0562_006415 [Nyssa sinensis]	Metabolism;Metabolism;Metabolism	Global and overview maps;Global and overview maps;Metabolism of terpenoids and polyketides	ko01100//Metabolic pathways;ko01110//Biosynthesis of secondary metabolites;ko00905//Brassinosteroid biosynthesis	K09587;K09587;K09587	GO:0005575//cellular_component;GO:0005622//intracellular anatomical structure;GO:0005737//cytoplasm;GO:0005783//endoplasmic reticulum;GO:0005886//plasma membrane;GO:0012505//endomembrane system;GO:0016020//membrane;GO:0016021//integral component of membrane;GO:0031224//intrinsic component of membrane;GO:0043226//organelle;GO:0043227//membrane-bounded organelle;GO:0043229//intracellular organelle;…	GO:0003674//molecular_function;GO:0003824//catalytic activity;GO:0004497//monooxygenase activity;GO:0005488//binding;GO:0005506//iron ion binding;GO:0008395//steroid hydroxylase activity;GO:0010012//steroid 22-alpha hydroxylase activity;GO:0016491//oxidoreductase activity;GO:0016705//oxidoreductase activity, acting on paired donors, with incorporation or reduction of molecular oxygen;GO:0020037//…	GO:0000902//cell morphogenesis;GO:0001101//response to acid chemical;GO:0006629//lipid metabolic process;GO:0006694//steroid biosynthetic process;GO:0007154//cell communication;GO:0007165//signal transduction;GO:0007275//multicellular organism development;GO:0008150//biological_process;GO:0008152//metabolic process;GO:0008202//steroid metabolic process;GO:0008610//lipid biosynthetic process;GO:00…	--
	Unigene0006019	NCED1	19.71	33.54	30.04	85.61	94.16	29.35	8.21	KAA8524088.1 hypothetical protein F0562_010481 [Nyssa sinensis]	Metabolism;Metabolism;Metabolism	Global and overview maps;Global and overview maps;Metabolism of terpenoids and polyketides	ko01100//Metabolic pathways;ko01110//Biosynthesis of secondary metabolites;ko00906//Carotenoid biosynthesis	K09840;K09840;K09840	GO:0005575//cellular_component;GO:0005622//intracellular anatomical structure;GO:0005737//cytoplasm;GO:0009507//chloroplast;GO:0009534//chloroplast thylakoid;GO:0009535//chloroplast thylakoid membrane;GO:0009536//plastid;GO:0009579//thylakoid;GO:0016020//membrane;GO:0031976//plastid thylakoid;GO:0031984//organelle subcompartment;GO:0034357//photosynthetic membrane;GO:0042651//thylakoid membrane;G…	GO:0003674//molecular_function;GO:0003824//catalytic activity;GO:0005488//binding;GO:0010436//carotenoid dioxygenase activity;GO:0016491//oxidoreductase activity;GO:0016701//oxidoreductase activity, acting on single donors with incorporation of molecular oxygen;GO:0016702//oxidoreductase activity, acting on single donors with incorporation of molecular oxygen, incorporation of two atoms of oxygen…	GO:0006066//alcohol metabolic process;GO:0006082//organic acid metabolic process;GO:0006629//lipid metabolic process;GO:0006714//sesquiterpenoid metabolic process;GO:0006720//isoprenoid metabolic process;GO:0006721//terpenoid metabolic process;GO:0008150//biological_process;GO:0008152//metabolic process;GO:0008299//isoprenoid biosynthetic process;GO:0008610//lipid biosynthetic process;GO:0009058/…	--
	Unigene0066165	PAL-1	212.43	184.93	263.32	260.41	93.22	119.15	125.8	KAA8518742.1 hypothetical protein F0562_016484 [Nyssa sinensis]	Metabolism;Metabolism;Metabolism;Metabolism	Global and overview maps;Global and overview maps;Biosynthesis of other secondary metabolites;Amino acid metabolism	ko01100//Metabolic pathways;ko01110//Biosynthesis of secondary metabolites;ko00940//Phenylpropanoid biosynthesis;ko00360//Phenylalanine metabolism	K10775;K10775;K10775;K10775	-	GO:0004397//histidine ammonia-lyase activity;GO:0016841//ammonia-lyase activity;GO:0050368//tyrosine 2,3-aminomutase activity	GO:0006548//histidine catabolic process;GO:0009058//biosynthetic process;GO:0009698//phenylpropanoid metabolic process	--
	Unigene0047559	PP2CA-2	17.45	36.37	39.28	26.57	63.67	31.79	10.4	PSR93134.1 Protein phosphatase [Actinidia chinensis var. chinensis] [Actinidia chinensis]	Environmental Information Processing;Environmental Information Processing	Signal transduction;Signal transduction	ko04075//Plant hormone signal transduction;ko04016//MAPK signaling pathway - plant	K14497;K14497	-	GO:0016791//phosphatase activity	-	--
	Unigene0072564	ARG7-5	0.52	0.99	4.14	12.14	26.09	15.62	0.99	KAA8546057.1 hypothetical protein F0562_020492 [Nyssa sinensis]	Environmental Information Processing	Signal transduction	ko04075//Plant hormone signal transduction	K14488	-	-	GO:0009733//response to auxin	--
	Unigene0072700	SAUR76	1.44	3.15	2.08	3.38	21.79	13.74	2.99	KAA8541596.1 hypothetical protein F0562_022748 [Nyssa sinensis]	-	-	-	-	-	-	GO:0009733//response to auxin	--
	Unigene0030190	AUX28-2	1.97	5.77	13.95	10.23	34.62	19.01	2.81	XP_043692670.1 auxin-responsive protein IAA16-like [Telopea speciosissima]	Environmental Information Processing	Signal transduction	ko04075//Plant hormone signal transduction	K14484	-	-	-	--
	Unigene0082423	PIN1D	3.19	1.89	10.84	23.95	42.24	13.74	1.82	KAA8531372.1 hypothetical protein F0562_006081 [Nyssa sinensis]	-	-	-	-	GO:0016021//integral component of membrane	-	GO:0055085//transmembrane transport	--
	Unigene0009493	CDF2-2	3.59	4.51	8.37	13.57	37.87	23.86	6.37	KAA8529415.1 hypothetical protein F0562_033786 [Nyssa sinensis]	-	-	-	-	-	GO:0003677//DNA binding	GO:0006355//regulation of transcription, DNA-templated	Dof
	Unigene0018010	PR1B1-1	7.32	1.94	1.9	7.76	40.77	17.85	0.64	XP_002273416.1 PREDICTED: basic form of pathogenesis-related protein 1 [Vitis vinifera]	Organismal Systems;Environmental Information Processing;Environmental Information Processing	Environmental adaptation;Signal transduction;Signal transduction	ko04626//Plant-pathogen interaction;ko04075//Plant hormone signal transduction;ko04016//MAPK signaling pathway - plant	K13449;K13449;K13449	-	-	-	--
	Unigene0034455	GASA6-2	1.28	0.98	2.02	7.75	48.99	16.26	0.25	XP_021615383.1 gibberellin-regulated protein 6 [Manihot esculenta]	-	-	-	-	GO:0005575//cellular_component;GO:0005576//extracellular region	-	GO:0001101//response to acid chemical;GO:0007154//cell communication;GO:0007165//signal transduction;GO:0008150//biological_process;GO:0009719//response to endogenous stimulus;GO:0009725//response to hormone;GO:0009739//response to gibberellin;GO:0009740//gibberellic acid mediated signaling pathway;GO:0009755//hormone-mediated signaling pathway;GO:0009987//cellular process;GO:0010033//response to…	--
	Unigene0001838	SVP-2	39.96	54.67	17.83	14.29	16.3	28.62	46.32	THF96586.1 hypothetical protein TEA_010067 [Camellia sinensis var. sinensis] [Camellia sinensis]	-	-	-	-	GO:0005575//cellular_component;GO:0005622//intracellular anatomical structure;GO:0005634//nucleus;GO:0005737//cytoplasm;GO:0042597//periplasmic space;GO:0043226//organelle;GO:0043227//membrane-bounded organelle;GO:0043229//intracellular organelle;GO:0043231//intracellular membrane-bounded organelle;GO:0070069//cytochrome complex	GO:0000900//translation repressor activity, mRNA regulatory element binding;GO:0000976//transcription cis-regulatory region binding;GO:0000977//RNA polymerase II transcription regulatory region sequence-specific DNA binding;GO:0001067//transcription regulatory region nucleic acid binding;GO:0003674//molecular_function;GO:0003676//nucleic acid binding;GO:0003677//DNA binding;GO:0003690//double-str…	GO:0000003//reproduction;GO:0001101//response to acid chemical;GO:0003006//developmental process involved in reproduction;GO:0006139//nucleobase-containing compound metabolic process;GO:0006351//transcription, DNA-templated;GO:0006355//regulation of transcription, DNA-templated;GO:0006357//regulation of transcription by RNA polymerase II;GO:0006417//regulation of translation;GO:0006606//protein i…	MIKC
	Unigene0017114	BA13-2	4.71	13.6	15.29	38.41	42.34	3.33	0.55	XP_034705908.1 cytochrome P450 85A [Vitis riparia]	Metabolism;Metabolism;Metabolism	Global and overview maps;Global and overview maps;Metabolism of terpenoids and polyketides	ko01100//Metabolic pathways;ko01110//Biosynthesis of secondary metabolites;ko00905//Brassinosteroid biosynthesis	K09590;K09590;K09590	GO:0005575//cellular_component;GO:0016020//membrane;GO:0016021//integral component of membrane;GO:0031224//intrinsic component of membrane	GO:0003674//molecular_function;GO:0003824//catalytic activity;GO:0004497//monooxygenase activity;GO:0005488//binding;GO:0005506//iron ion binding;GO:0016491//oxidoreductase activity;GO:0016705//oxidoreductase activity, acting on paired donors, with incorporation or reduction of molecular oxygen;GO:0020037//heme binding;GO:0043167//ion binding;GO:0043169//cation binding;GO:0046872//metal ion bindi…	GO:0000226//microtubule cytoskeleton organization;GO:0001578//microtubule bundle formation;GO:0006091//generation of precursor metabolites and energy;GO:0006629//lipid metabolic process;GO:0006694//steroid biosynthetic process;GO:0006996//organelle organization;GO:0007010//cytoskeleton organization;GO:0007017//microtubule-based process;GO:0007275//multicellular organism development;GO:0008150//bi…	--
	Unigene0006020	NCED2	1.97	15.81	11.15	24.31	33.1	23.19	4.49	XP_042939831.1 9-cis-epoxycarotenoid dioxygenase NCED2, chloroplastic [Carya illinoinensis]	Metabolism;Metabolism;Metabolism	Global and overview maps;Global and overview maps;Metabolism of terpenoids and polyketides	ko01100//Metabolic pathways;ko01110//Biosynthesis of secondary metabolites;ko00906//Carotenoid biosynthesis	K09840;K09840;K09840	-	GO:0016702//oxidoreductase activity, acting on single donors with incorporation of molecular oxygen, incorporation of two atoms of oxygen	-	--
	Unigene0073288	ARG7-1	4.28	1.23	11.18	17.15	18.74	5.15	0.89	XP_042509441.1 auxin-responsive protein SAUR23-like [Macadamia integrifolia]	Environmental Information Processing	Signal transduction	ko04075//Plant hormone signal transduction	K14488	-	-	GO:0009733//response to auxin	--
	Unigene0036051	CYP90D1	0.67	2.32	3.07	11.91	25.25	7.18	2.97	KAA8540296.1 hypothetical protein F0562_024141 [Nyssa sinensis]	Metabolism;Metabolism;Metabolism	Global and overview maps;Global and overview maps;Metabolism of terpenoids and polyketides	ko01100//Metabolic pathways;ko01110//Biosynthesis of secondary metabolites;ko00905//Brassinosteroid biosynthesis	K12638;K12638;K12638	GO:0005575//cellular_component;GO:0005622//intracellular anatomical structure;GO:0005737//cytoplasm;GO:0005783//endoplasmic reticulum;GO:0005789//endoplasmic reticulum membrane;GO:0012505//endomembrane system;GO:0016020//membrane;GO:0016021//integral component of membrane;GO:0031224//intrinsic component of membrane;GO:0031984//organelle subcompartment;GO:0042175//nuclear outer membrane-endoplasmi…	GO:0003674//molecular_function;GO:0003824//catalytic activity;GO:0004497//monooxygenase activity;GO:0005488//binding;GO:0005506//iron ion binding;GO:0016491//oxidoreductase activity;GO:0016705//oxidoreductase activity, acting on paired donors, with incorporation or reduction of molecular oxygen;GO:0016709//oxidoreductase activity, acting on paired donors, with incorporation or reduction of molecu…	GO:0000003//reproduction;GO:0003006//developmental process involved in reproduction;GO:0006629//lipid metabolic process;GO:0006694//steroid biosynthetic process;GO:0007275//multicellular organism development;GO:0008150//biological_process;GO:0008152//metabolic process;GO:0008202//steroid metabolic process;GO:0008610//lipid biosynthetic process;GO:0009058//biosynthetic process;GO:0009791//post-emb…	--
	Unigene0033745	ARG7-6	1.35	0.88	3.26	9.33	18.5	9.94	1.65	PSS12034.1 Auxin-responsive protein [Actinidia chinensis var. chinensis] [Actinidia chinensis]	Environmental Information Processing	Signal transduction	ko04075//Plant hormone signal transduction	K14488	-	-	GO:0009733//response to auxin	--
	Unigene0028497	TIFY3B	1.34	0.51	0.83	2.83	19.67	3.57	0.16	KAA8536576.1 hypothetical protein F0562_029054 [Nyssa sinensis]	Environmental Information Processing	Signal transduction	ko04075//Plant hormone signal transduction	K13464	-	-	-	--
	Unigene0077590	SAUR67	1.01	1.06	1.68	5.99	18.13	3.32	0.16	RVW48285.1 Auxin-responsive protein SAUR66 [Vitis vinifera]	-	-	-	-	-	-	GO:0009733//response to auxin	--
	Unigene0077043	LHY-2	35.45	18.53	24.61	25.9	20.9	52.84	36.19	KAA8516230.1 hypothetical protein F0562_019409 [Nyssa sinensis]	Organismal Systems	Environmental adaptation	ko04712//Circadian rhythm - plant	K12133	GO:0005575//cellular_component;GO:0005622//intracellular anatomical structure;GO:0005634//nucleus;GO:0043226//organelle;GO:0043227//membrane-bounded organelle;GO:0043229//intracellular organelle;GO:0043231//intracellular membrane-bounded organelle	GO:0001067//transcription regulatory region nucleic acid binding;GO:0003674//molecular_function;GO:0003676//nucleic acid binding;GO:0003677//DNA binding;GO:0003700//DNA-binding transcription factor activity;GO:0003964//RNA-directed DNA polymerase activity;GO:0004523//RNA-DNA hybrid ribonuclease activity;GO:0005488//binding;GO:0097159//organic cyclic compound binding;GO:0140110//transcription regu…	GO:0000003//reproduction;GO:0000373//Group II intron splicing;GO:0001101//response to acid chemical;GO:0003006//developmental process involved in reproduction;GO:0006139//nucleobase-containing compound metabolic process;GO:0006351//transcription, DNA-templated;GO:0006355//regulation of transcription, DNA-templated;GO:0006725//cellular aromatic compound metabolic process;GO:0006807//nitrogen compo…	MYB_related
	Unigene0076704	GASA6-1	4.66	0.59	7.86	11.58	9.29	2.31	0	XP_010248044.1 PREDICTED: gibberellin-regulated protein 6-like [Nelumbo nucifera]	-	-	-	-	-	-	-	--
	Unigene0016394	SAUR50-2	7.47	13.84	26.1	14.95	29.03	17.79	2	XP_007201436.2 auxin-responsive protein SAUR50 [Prunus persica]	Environmental Information Processing	Signal transduction	ko04075//Plant hormone signal transduction	K14488	-	-	GO:0009733//response to auxin	--
	Unigene0048147	BEH2-1	4.93	5.25	9.61	15.63	17.42	6.76	0.73	KAF3961392.1 hypothetical protein CMV_013986 [Castanea mollissima]	Environmental Information Processing	Signal transduction	ko04075//Plant hormone signal transduction	K14503	GO:0005575//cellular_component;GO:0005622//intracellular anatomical structure;GO:0005634//nucleus;GO:0005737//cytoplasm;GO:0043226//organelle;GO:0043227//membrane-bounded organelle;GO:0043229//intracellular organelle;GO:0043231//intracellular membrane-bounded organelle	GO:0003674//molecular_function;GO:0003676//nucleic acid binding;GO:0003677//DNA binding;GO:0003700//DNA-binding transcription factor activity;GO:0005488//binding;GO:0097159//organic cyclic compound binding;GO:0140110//transcription regulator activity;GO:1901363//heterocyclic compound binding	GO:0006139//nucleobase-containing compound metabolic process;GO:0006351//transcription, DNA-templated;GO:0006355//regulation of transcription, DNA-templated;GO:0006725//cellular aromatic compound metabolic process;GO:0006807//nitrogen compound metabolic process;GO:0007154//cell communication;GO:0007165//signal transduction;GO:0008150//biological_process;GO:0008152//metabolic process;GO:0009058//b…	BES1
	Unigene0051841	FHY1	13.81	20.3	18.04	18.57	24.5	17.05	8.36	KAF5953749.1 hypothetical protein HYC85_006605 [Camellia sinensis]	-	-	-	-	-	-	-	--
	Unigene0006885	SPL4	11.42	61.15	50.99	49.79	69.57	22.19	3.83	XP_027061084.1 squamosa promoter-binding-like protein 3 [Coffea arabica]	-	-	-	-	GO:0005575//cellular_component;GO:0005622//intracellular anatomical structure;GO:0005634//nucleus;GO:0005737//cytoplasm;GO:0043226//organelle;GO:0043227//membrane-bounded organelle;GO:0043229//intracellular organelle;GO:0043231//intracellular membrane-bounded organelle	GO:0003674//molecular_function;GO:0003676//nucleic acid binding;GO:0003677//DNA binding;GO:0003700//DNA-binding transcription factor activity;GO:0005488//binding;GO:0043167//ion binding;GO:0043169//cation binding;GO:0046872//metal ion binding;GO:0097159//organic cyclic compound binding;GO:0140110//transcription regulator activity;GO:1901363//heterocyclic compound binding	GO:0006139//nucleobase-containing compound metabolic process;GO:0006351//transcription, DNA-templated;GO:0006355//regulation of transcription, DNA-templated;GO:0006725//cellular aromatic compound metabolic process;GO:0006807//nitrogen compound metabolic process;GO:0008150//biological_process;GO:0008152//metabolic process;GO:0009058//biosynthetic process;GO:0009059//macromolecule biosynthetic proc…	SBP
	Unigene0016739	GASA13	0.02	0	0.51	7.18	9.84	0.38	0.02	KAG9443637.1 hypothetical protein H6P81_014977 [Aristolochia fimbriata]	-	-	-	-	-	-	-	--
	Unigene0041036	GA20OX1	0	2.22	0.94	2.49	11.61	2.05	0.12	KAA8539854.1 hypothetical protein F0562_026546 [Nyssa sinensis]	Metabolism;Metabolism;Metabolism	Global and overview maps;Global and overview maps;Metabolism of terpenoids and polyketides	ko01100//Metabolic pathways;ko01110//Biosynthesis of secondary metabolites;ko00904//Diterpenoid biosynthesis	K05282;K05282;K05282	-	GO:0016491//oxidoreductase activity	-	--
	Unigene0000048	ARG7-7	1.56	0.82	4.29	6.32	12.19	5.28	0	GFY98429.1 SAUR-like auxin-responsive protein family [Actinidia rufa]	Environmental Information Processing	Signal transduction	ko04075//Plant hormone signal transduction	K14488	-	-	GO:0009733//response to auxin	--
	Unigene0007737	SAUR23-1	1.94	1.81	3.62	3.79	8.29	6.38	1.73	KAA8546057.1 hypothetical protein F0562_020492 [Nyssa sinensis]	Environmental Information Processing	Signal transduction	ko04075//Plant hormone signal transduction	K14488	-	-	GO:0009733//response to auxin	--
	Unigene0075604	SAUR50-6	1.31	1.06	1.88	5.17	9.71	4.6	0.09	XP_030924014.1 auxin-responsive protein SAUR50 [Quercus lobata]	Environmental Information Processing	Signal transduction	ko04075//Plant hormone signal transduction	K14488	-	-	GO:0009733//response to auxin	--
	Unigene0050660	SAUR64	0.72	0.16	0.57	1.86	5.82	3.51	0.41	KAA8546158.1 hypothetical protein F0562_020948 [Nyssa sinensis]	-	-	-	-	-	-	GO:0009733//response to auxin	--
	Unigene0035066	TPS28	1.83	0.55	0.39	0.77	5.24	1.38	0.46	KAA8543243.1 hypothetical protein F0562_021262 [Nyssa sinensis]	Metabolism;Metabolism;Metabolism	Global and overview maps;Global and overview maps;Metabolism of terpenoids and polyketides	ko01100//Metabolic pathways;ko01110//Biosynthesis of secondary metabolites;ko00904//Diterpenoid biosynthesis	K04120;K04120;K04120	-	GO:0000287//magnesium ion binding;GO:0003824//catalytic activity;GO:0010333//terpene synthase activity;GO:0016829//lyase activity	-	--
	Unigene0074269	AOS1-3	1265.6	1311.42	2208.45	2904.16	2469.47	1827.2	746.4	XP_012446592.1 PREDICTED: allene oxide synthase, chloroplastic-like [Gossypium raimondii]	Metabolism;Metabolism;Metabolism	Global and overview maps;Global and overview maps;Lipid metabolism	ko01100//Metabolic pathways;ko01110//Biosynthesis of secondary metabolites;ko00592//alpha-Linolenic acid metabolism	K01723;K01723;K01723	GO:0005575//cellular_component;GO:0005622//intracellular anatomical structure;GO:0005737//cytoplasm;GO:0005739//mitochondrion;GO:0009507//chloroplast;GO:0009526//plastid envelope;GO:0009532//plastid stroma;GO:0009534//chloroplast thylakoid;GO:0009535//chloroplast thylakoid membrane;GO:0009536//plastid;GO:0009570//chloroplast stroma;GO:0009579//thylakoid;GO:0009941//chloroplast envelope;GO:0010287…	GO:0003674//molecular_function;GO:0003824//catalytic activity;GO:0004497//monooxygenase activity;GO:0005488//binding;GO:0005506//iron ion binding;GO:0009978//allene oxide synthase activity;GO:0016491//oxidoreductase activity;GO:0016705//oxidoreductase activity, acting on paired donors, with incorporation or reduction of molecular oxygen;GO:0016829//lyase activity;GO:0016835//carbon-oxygen lyase a…	GO:0001101//response to acid chemical;GO:0001676//long-chain fatty acid metabolic process;GO:0006082//organic acid metabolic process;GO:0006629//lipid metabolic process;GO:0006631//fatty acid metabolic process;GO:0006633//fatty acid biosynthetic process;GO:0006690//icosanoid metabolic process;GO:0006950//response to stress;GO:0006952//defense response;GO:0008150//biological_process;GO:0008152//me…	--
	Unigene0052179	AUX22D	81.29	84.65	104.38	120.96	186.87	85.74	31.47	KAH7862574.1 hypothetical protein Vadar_006617 [Vaccinium darrowii]	Environmental Information Processing	Signal transduction	ko04075//Plant hormone signal transduction	K14484	-	-	-	--
	Unigene0053906	ALDH3F1-3	26.47	27.89	36.77	42.09	68.77	14.5	2.31	KAH7852059.1 hypothetical protein Vadar_020082 [Vaccinium darrowii]	Metabolism;Metabolism;Metabolism;Metabolism;Metabolism;Metabolism;Metabolism;Metabolism;Metabolism;Metabolism;Metabolism;Metabolism;Metabolism;Metabolism;Metabolism	Global and overview maps;Global and overview maps;Carbohydrate metabolism;Carbohydrate metabolism;Lipid metabolism;Lipid metabolism;Carbohydrate metabolism;Amino acid metabolism;Amino acid metabolism;Amino acid metabolism;Metabolism of other amino acids;Amino acid metabolism;Metabolism of cofactors and vitamins;Amino acid metabolism;Metabolism of terpenoids and polyketides	ko01100//Metabolic pathways;ko01110//Biosynthesis of secondary metabolites;ko00010//Glycolysis / Gluconeogenesis;ko00620//Pyruvate metabolism;ko00071//Fatty acid degradation;ko00561//Glycerolipid metabolism;ko00053//Ascorbate and aldarate metabolism;ko00280//Valine, leucine and isoleucine degradation;ko00380//Tryptophan metabolism;ko00330//Arginine and proline metabolism;ko00410//beta-Alanine met…	K00128;K00128;K00128;K00128;K00128;K00128;K00128;K00128;K00128;K00128;K00128;K00128;K00128;K00128;K00128	GO:0005575//cellular_component;GO:0005622//intracellular anatomical structure;GO:0005737//cytoplasm;GO:0005783//endoplasmic reticulum;GO:0012505//endomembrane system;GO:0016020//membrane;GO:0043226//organelle;GO:0043227//membrane-bounded organelle;GO:0043229//intracellular organelle;GO:0043231//intracellular membrane-bounded organelle	GO:0003674//molecular_function;GO:0003824//catalytic activity;GO:0003842//1-pyrroline-5-carboxylate dehydrogenase activity;GO:0004029//aldehyde dehydrogenase (NAD+) activity;GO:0004491//methylmalonate-semialdehyde dehydrogenase (acylating) activity;GO:0004777//succinate-semialdehyde dehydrogenase (NAD+) activity;GO:0008802//betaine-aldehyde dehydrogenase activity;GO:0009013//succinate-semialdehyd…	GO:0006081//cellular aldehyde metabolic process;GO:0006527//arginine catabolic process;GO:0006562//proline catabolic process;GO:0006574//valine catabolic process;GO:0006578//amino-acid betaine biosynthetic process;GO:0008150//biological_process;GO:0008152//metabolic process;GO:0009450//gamma-aminobutyric acid catabolic process;GO:0009987//cellular process;GO:0044237//cellular metabolic process;GO…	--
	Unigene0035140	TCP7-2	23.71	24.39	30.58	33.97	43.6	18.2	11.06	XP_028051557.1 transcription factor TCP7 [Camellia sinensis]	Organismal Systems	Environmental adaptation	ko04712//Circadian rhythm - plant	K16221	-	-	-	TCP
	Unigene0034108	UVR8	12.98	3.22	2.05	9.5	17.81	4.72	4.45	KAA8518943.1 hypothetical protein F0562_016283 [Nyssa sinensis]	-	-	-	-	-	-	-	--
	Unigene0013063	ERF109-1	39.99	18.66	27.53	60.67	100.02	41	8.57	KAA8545877.1 hypothetical protein F0562_020672 [Nyssa sinensis]	-	-	-	-	-	GO:0003700//DNA-binding transcription factor activity	GO:0006355//regulation of transcription, DNA-templated	AP2/ERF
Module 8	Unigene0080302	HOS3-3	5.54	3.69	6.16	3.79	1.98	2.22	4.74	XP_024980180.1 elongation of fatty acids protein 3-like [Cynara cardunculus var. scolymus] [Cynara cardunculus]	-	-	-	-	GO:0016021//integral component of membrane	-	-	--
	Unigene0062753	WRKY12-1	4.99	1.98	4.69	3.12	1.78	0.94	3.71	KAF3969905.1 hypothetical protein CMV_006338 [Castanea mollissima]	-	-	-	-	GO:0005575//cellular_component;GO:0005622//intracellular anatomical structure;GO:0005634//nucleus;GO:0043226//organelle;GO:0043227//membrane-bounded organelle;GO:0043229//intracellular organelle;GO:0043231//intracellular membrane-bounded organelle	GO:0003674//molecular_function;GO:0003676//nucleic acid binding;GO:0003677//DNA binding;GO:0003700//DNA-binding transcription factor activity;GO:0005488//binding;GO:0043565//sequence-specific DNA binding;GO:0097159//organic cyclic compound binding;GO:0140110//transcription regulator activity;GO:1901363//heterocyclic compound binding	GO:0006139//nucleobase-containing compound metabolic process;GO:0006351//transcription, DNA-templated;GO:0006355//regulation of transcription, DNA-templated;GO:0006725//cellular aromatic compound metabolic process;GO:0006807//nitrogen compound metabolic process;GO:0008150//biological_process;GO:0008152//metabolic process;GO:0009058//biosynthetic process;GO:0009059//macromolecule biosynthetic proc…	WRKY
	Unigene0013552	ERF061-2	2.56	0.89	3.49	5.13	8.33	4.3	5.21	QNI23837.1 AP2/ERF transcription factor [Camptotheca acuminata]	-	-	-	-	-	GO:0003700//DNA-binding transcription factor activity	GO:0006355//regulation of transcription, DNA-templated	AP2/ERF
	Unigene0062059	Mat1a	1.75	1.51	9.26	1.51	2.73	10.03	5.75	XP_014153581.1 S-adenosylmethionine synthase 3 [Sphaeroforma arctica JP610]	Metabolism;Metabolism;Metabolism;Metabolism;Metabolism	Global and overview maps;Global and overview maps;Global and overview maps;Amino acid metabolism;Biosynthesis of other secondary metabolites	ko01100//Metabolic pathways;ko01110//Biosynthesis of secondary metabolites;ko01230//Biosynthesis of amino acids;ko00270//Cysteine and methionine metabolism;ko00999//Biosynthesis of various plant secondary metabolites	K00789;K00789;K00789;K00789;K00789	-	GO:0004478//methionine adenosyltransferase activity	GO:0006556//S-adenosylmethionine biosynthetic process	--
	Unigene0029610	ABCB2	54.35	29.99	29.07	39.39	81.33	42.76	32.55	XP_002277547.1 PREDICTED: ABC transporter B family member 2 [Vitis vinifera]	Environmental Information Processing	Membrane transport	ko02010//ABC transporters	K05658	GO:0005575//cellular_component;GO:0005737//cytoplasm;GO:0005887//integral component of plasma membrane;GO:0009380//excinuclease repair complex;GO:0009898//cytoplasmic side of plasma membrane;GO:0016020//membrane;GO:0016021//integral component of membrane;GO:0031224//intrinsic component of membrane;GO:0043190//ATP-binding cassette (ABC) transporter complex;GO:0055051//ATP-binding cassette (ABC) tr…	GO:0000166//nucleotide binding;GO:0003674//molecular_function;GO:0003824//catalytic activity;GO:0003924//GTPase activity;GO:0004020//adenylylsulfate kinase activity;GO:0004140//dephospho-CoA kinase activity;GO:0004849//uridine kinase activity;GO:0005215//transporter activity;GO:0005260//intracellularly ATP-gated chloride channel activity;GO:0005319//lipid transporter activity;GO:0005488//binding;…	GO:0000910//cytokinesis;GO:0006289//nucleotide-excision repair;GO:0006790//sulfur compound metabolic process;GO:0006810//transport;GO:0006817//phosphate ion transport;GO:0006824//cobalt ion transport;GO:0006855//xenobiotic transmembrane transport;GO:0006869//lipid transport;GO:0007186//G protein-coupled receptor signaling pathway;GO:0007601//visual perception;GO:0008150//biological_process;GO:000…	--
	Unigene0028252	RAV1	75.46	52.04	27.11	54.41	70.62	44.3	30.28	QNI23763.1 AP2/ERF transcription factor [Camptotheca acuminata]	-	-	-	-	GO:0005575//cellular_component;GO:0005622//intracellular anatomical structure;GO:0005634//nucleus;GO:0043226//organelle;GO:0043227//membrane-bounded organelle;GO:0043229//intracellular organelle;GO:0043231//intracellular membrane-bounded organelle	GO:0003674//molecular_function;GO:0003676//nucleic acid binding;GO:0003677//DNA binding;GO:0003700//DNA-binding transcription factor activity;GO:0005488//binding;GO:0097159//organic cyclic compound binding;GO:0140110//transcription regulator activity;GO:1901363//heterocyclic compound binding	GO:0000160//phosphorelay signal transduction system;GO:0006139//nucleobase-containing compound metabolic process;GO:0006351//transcription, DNA-templated;GO:0006355//regulation of transcription, DNA-templated;GO:0006725//cellular aromatic compound metabolic process;GO:0006807//nitrogen compound metabolic process;GO:0007154//cell communication;GO:0007165//signal transduction;GO:0007275//multicellu…	RAV
	Unigene0004503	COL9-1	2.23	4.53	3.57	2.79	3.8	8.49	4.02	KAA8524902.1 hypothetical protein F0562_011325 [Nyssa sinensis]	-	-	-	-	-	GO:0005515//protein binding;GO:0008270//zinc ion binding	-	CO-like
	Unigene0001900	PAL3-1	0.56	0.22	1.25	0.69	4.41	2.71	2.48	P45729.1 RecName: Full=Phenylalanine ammonia-lyase 3 [Petroselinum crispum]	Metabolism;Metabolism;Metabolism;Metabolism	Global and overview maps;Global and overview maps;Biosynthesis of other secondary metabolites;Amino acid metabolism	ko01100//Metabolic pathways;ko01110//Biosynthesis of secondary metabolites;ko00940//Phenylpropanoid biosynthesis;ko00360//Phenylalanine metabolism	K10775;K10775;K10775;K10775	-	GO:0004397//histidine ammonia-lyase activity;GO:0016841//ammonia-lyase activity;GO:0050368//tyrosine 2,3-aminomutase activity	GO:0006548//histidine catabolic process;GO:0009058//biosynthetic process;GO:0009698//phenylpropanoid metabolic process	--
	Unigene0047144	ACO3-2	0.53	0.3	0.59	0.5	4.26	2.35	2.63	XP_017253181.1 PREDICTED: 1-aminocyclopropane-1-carboxylate oxidase [Daucus carota subsp. sativus] [Daucus carota]	Metabolism;Metabolism;Metabolism	Global and overview maps;Global and overview maps;Amino acid metabolism	ko01100//Metabolic pathways;ko01110//Biosynthesis of secondary metabolites;ko00270//Cysteine and methionine metabolism	K05933;K05933;K05933	GO:0016020//membrane	GO:0003674//molecular_function;GO:0003824//catalytic activity;GO:0005488//binding;GO:0009815//1-aminocyclopropane-1-carboxylate oxidase activity;GO:0016491//oxidoreductase activity;GO:0016638//oxidoreductase activity, acting on the CH-NH2 group of donors;GO:0016641//oxidoreductase activity, acting on the CH-NH2 group of donors, oxygen as acceptor;GO:0019842//vitamin binding;GO:0030246//carbohydra…	GO:0000003//reproduction;GO:0001101//response to acid chemical;GO:0003006//developmental process involved in reproduction;GO:0006106//fumarate metabolic process;GO:0006950//response to stress;GO:0006952//defense response;GO:0007275//multicellular organism development;GO:0007568//aging;GO:0008150//biological_process;GO:0008152//metabolic process;GO:0009058//biosynthetic process;GO:0009605//respons…	--
	Unigene0021540	CYP707A4-2	0.74	1.02	2.06	7.33	4.28	3.12	3.17	KAA8536199.1 hypothetical protein F0562_028677 [Nyssa sinensis]	Metabolism;Metabolism	Global and overview maps;Metabolism of terpenoids and polyketides	ko01110//Biosynthesis of secondary metabolites;ko00906//Carotenoid biosynthesis	K09843;K09843	-	GO:0005506//iron ion binding;GO:0016705//oxidoreductase activity, acting on paired donors, with incorporation or reduction of molecular oxygen;GO:0020037//heme binding	-	--
	Unigene0008662	ARF9-2	0.11	0.1	0.25	0.12	2.93	2.01	2.01	XP_017235679.1 PREDICTED: auxin response factor 9 isoform X2 [Daucus carota subsp. sativus] [Daucus carota]	Environmental Information Processing	Signal transduction	ko04075//Plant hormone signal transduction	K14486	GO:0005634//nucleus	GO:0003677//DNA binding	GO:0006355//regulation of transcription, DNA-templated;GO:0009725//response to hormone	ARF
	Unigene0069836	PP2C51-2	4.3	5.02	5.93	2.41	0.66	1.4	3.75	KAA8528239.1 hypothetical protein F0562_035510 [Nyssa sinensis]	Environmental Information Processing;Environmental Information Processing	Signal transduction;Signal transduction	ko04075//Plant hormone signal transduction;ko04016//MAPK signaling pathway - plant	K14497;K14497	-	GO:0016791//phosphatase activity	-	--
	Unigene0009681	IAA27-1	85.45	51.18	34.33	64.58	137.66	90.9	46.49	KAA8541772.1 hypothetical protein F0562_022924 [Nyssa sinensis]	Environmental Information Processing	Signal transduction	ko04075//Plant hormone signal transduction	K14484	-	-	-	--
	Unigene0041035	GA20OX2	2.77	3.13	2.86	0.75	0.65	2.27	2.83	KAA8539854.1 hypothetical protein F0562_026546 [Nyssa sinensis]	Metabolism;Metabolism;Metabolism	Global and overview maps;Global and overview maps;Metabolism of terpenoids and polyketides	ko01100//Metabolic pathways;ko01110//Biosynthesis of secondary metabolites;ko00904//Diterpenoid biosynthesis	K05282;K05282;K05282	-	GO:0016491//oxidoreductase activity	-	--
	Unigene0043005	HMGB2-3	1.03	0.97	2.34	0.81	5.65	3.26	2.95	XP_017243901.1 PREDICTED: HMG1/2-like protein [Daucus carota subsp. sativus] [Daucus carota]	-	-	-	-	-	-	-	--
	Unigene0001901	PAL3-2	0.21	0.2	1.8	0.73	7.09	3.86	3	AYJ76815.1 phenylalanine ammonia-lyase [Peucedanum praeruptorum]	Metabolism;Metabolism;Metabolism;Metabolism	Global and overview maps;Global and overview maps;Biosynthesis of other secondary metabolites;Amino acid metabolism	ko01100//Metabolic pathways;ko01110//Biosynthesis of secondary metabolites;ko00940//Phenylpropanoid biosynthesis;ko00360//Phenylalanine metabolism	K10775;K10775;K10775;K10775	-	GO:0004397//histidine ammonia-lyase activity;GO:0016841//ammonia-lyase activity;GO:0050368//tyrosine 2,3-aminomutase activity	GO:0006548//histidine catabolic process;GO:0009058//biosynthetic process;GO:0009698//phenylpropanoid metabolic process	--
	Unigene0046240	JAR4-2	0.27	0.08	0.6	0.32	3.26	1.82	2.17	XP_017235855.1 PREDICTED: jasmonic acid-amido synthetase JAR1-like [Daucus carota subsp. sativus] [Daucus carota]	Environmental Information Processing	Signal transduction	ko04075//Plant hormone signal transduction	K14506	-	-	-	--
	Unigene0056915	AGL24	3.35	3.11	1.27	1.03	3.88	5.84	4.25	KAH7848901.1 hypothetical protein Vadar_009893 [Vaccinium darrowii]	-	-	-	-	-	GO:0003677//DNA binding;GO:0046983//protein dimerization activity	-	MIKC
	Unigene0011261	IAA14-1	0.07	0.32	0.76	0.6	2.89	2.73	2.37	XP_017223840.1 PREDICTED: auxin-responsive protein IAA7-like [Daucus carota subsp. sativus] [Daucus carota]	Environmental Information Processing	Signal transduction	ko04075//Plant hormone signal transduction	K14484	-	-	-	--
	Unigene0062159	Aldh2	1.4	1.3	3.99	0.29	0.81	2.01	2.45	VVA92308.1 unnamed protein product [Arabis nemorensis]	Metabolism;Metabolism;Metabolism;Metabolism;Metabolism;Metabolism;Metabolism;Metabolism;Metabolism;Metabolism;Metabolism;Metabolism;Metabolism;Metabolism;Metabolism	Global and overview maps;Global and overview maps;Carbohydrate metabolism;Carbohydrate metabolism;Lipid metabolism;Lipid metabolism;Carbohydrate metabolism;Amino acid metabolism;Amino acid metabolism;Amino acid metabolism;Metabolism of other amino acids;Amino acid metabolism;Metabolism of cofactors and vitamins;Amino acid metabolism;Metabolism of terpenoids and polyketides	ko01100//Metabolic pathways;ko01110//Biosynthesis of secondary metabolites;ko00010//Glycolysis / Gluconeogenesis;ko00620//Pyruvate metabolism;ko00071//Fatty acid degradation;ko00561//Glycerolipid metabolism;ko00053//Ascorbate and aldarate metabolism;ko00280//Valine, leucine and isoleucine degradation;ko00380//Tryptophan metabolism;ko00330//Arginine and proline metabolism;ko00410//beta-Alanine met…	K00128;K00128;K00128;K00128;K00128;K00128;K00128;K00128;K00128;K00128;K00128;K00128;K00128;K00128;K00128	-	GO:0003842//1-pyrroline-5-carboxylate dehydrogenase activity;GO:0004491//methylmalonate-semialdehyde dehydrogenase (acylating) activity;GO:0004777//succinate-semialdehyde dehydrogenase (NAD+) activity;GO:0008802//betaine-aldehyde dehydrogenase activity;GO:0009013//succinate-semialdehyde dehydrogenase [NAD(P)+] activity;GO:0016491//oxidoreductase activity;GO:0016620//oxidoreductase activity, actin…	GO:0006527//arginine catabolic process;GO:0006562//proline catabolic process;GO:0006574//valine catabolic process;GO:0006578//amino-acid betaine biosynthetic process;GO:0009450//gamma-aminobutyric acid catabolic process;GO:0010124//phenylacetate catabolic process	--
	Unigene0022954	SAUR32-2	0.81	0.65	1.04	0.69	2.15	1.14	2	KAF3954762.1 hypothetical protein CMV_019937 [Castanea mollissima]	Environmental Information Processing	Signal transduction	ko04075//Plant hormone signal transduction	K14488	-	-	GO:0009733//response to auxin	--
	Unigene0072872	AP1-2	1.22	29.56	43.26	18.74	15.03	10.25	11.35	XP_021684191.1 truncated transcription factor CAULIFLOWER A-like isoform X1 [Hevea brasiliensis]	-	-	-	-	GO:0005634//nucleus	GO:0003677//DNA binding;GO:0003700//DNA-binding transcription factor activity;GO:0046983//protein dimerization activity	GO:0006355//regulation of transcription, DNA-templated	MIKC
	Unigene0027833	EFM-2	2.47	4.06	7.36	6.69	4.05	1.85	3.41	XP_010656386.1 PREDICTED: myb family transcription factor EFM [Vitis vinifera]	-	-	-	-	GO:0005575//cellular_component;GO:0005622//intracellular anatomical structure;GO:0005634//nucleus;GO:0043226//organelle;GO:0043227//membrane-bounded organelle;GO:0043229//intracellular organelle;GO:0043231//intracellular membrane-bounded organelle	GO:0003674//molecular_function;GO:0003676//nucleic acid binding;GO:0003677//DNA binding;GO:0003700//DNA-binding transcription factor activity;GO:0005488//binding;GO:0097159//organic cyclic compound binding;GO:0140110//transcription regulator activity;GO:1901363//heterocyclic compound binding	GO:0000003//reproduction;GO:0000160//phosphorelay signal transduction system;GO:0001101//response to acid chemical;GO:0003006//developmental process involved in reproduction;GO:0006139//nucleobase-containing compound metabolic process;GO:0006325//chromatin organization;GO:0006351//transcription, DNA-templated;GO:0006355//regulation of transcription, DNA-templated;GO:0006464//cellular protein modi…	G2-like
	Unigene0063774	UGT73C3-3	0.48	3.22	2.44	0.38	0.14	2.23	2.26	XP_019077179.1 PREDICTED: UDP-glycosyltransferase 73C3 [Vitis vinifera]	Metabolism;Metabolism	Global and overview maps;Metabolism of terpenoids and polyketides	ko01110//Biosynthesis of secondary metabolites;ko00908//Zeatin biosynthesis	K13496;K13496	GO:0005575//cellular_component;GO:0005622//intracellular anatomical structure;GO:0043226//organelle;GO:0043227//membrane-bounded organelle;GO:0043229//intracellular organelle;GO:0043231//intracellular membrane-bounded organelle	GO:0003674//molecular_function;GO:0003824//catalytic activity;GO:0008194//UDP-glycosyltransferase activity;GO:0016740//transferase activity;GO:0016757//glycosyltransferase activity;GO:0016758//hexosyltransferase activity;GO:0035251//UDP-glucosyltransferase activity;GO:0046527//glucosyltransferase activity;GO:0080043//quercetin 3-O-glucosyltransferase activity;GO:0080044//quercetin 7-O-glucosyltra…	GO:0008150//biological_process;GO:0008152//metabolic process	--
	Unigene0000157	PAL1-1	0.25	0.14	0.99	0.67	2.33	2.04	2.3	XP_017258532.1 PREDICTED: phenylalanine ammonia-lyase 1 [Daucus carota subsp. sativus] [Daucus carota]	Metabolism;Metabolism;Metabolism;Metabolism	Global and overview maps;Global and overview maps;Biosynthesis of other secondary metabolites;Amino acid metabolism	ko01100//Metabolic pathways;ko01110//Biosynthesis of secondary metabolites;ko00940//Phenylpropanoid biosynthesis;ko00360//Phenylalanine metabolism	K10775;K10775;K10775;K10775	-	GO:0004397//histidine ammonia-lyase activity;GO:0016841//ammonia-lyase activity;GO:0050368//tyrosine 2,3-aminomutase activity	GO:0006548//histidine catabolic process;GO:0009058//biosynthetic process;GO:0009698//phenylpropanoid metabolic process	--
	Unigene0079882	CKX6	1.28	1.78	0.78	1.23	0.69	1.76	2.33	KAA8537296.1 hypothetical protein F0562_027017 [Nyssa sinensis]	Metabolism;Metabolism	Global and overview maps;Metabolism of terpenoids and polyketides	ko01110//Biosynthesis of secondary metabolites;ko00908//Zeatin biosynthesis	K00279;K00279	-	GO:0016491//oxidoreductase activity;GO:0019139//cytokinin dehydrogenase activity;GO:0050660//flavin adenine dinucleotide binding	GO:0009690//cytokinin metabolic process	--
	Unigene0022666	RGLG2-1	2.7	3.19	0.89	3.61	3.69	0.46	3.65	KAA8537258.1 hypothetical protein F0562_027055 [Nyssa sinensis]	-	-	-	-	-	-	-	--
	Unigene0079916	RR22	3.43	14.54	15.23	8.09	9.63	8.28	7.72	KAA8535310.1 hypothetical protein F0562_030313 [Nyssa sinensis]	Environmental Information Processing	Signal transduction	ko04075//Plant hormone signal transduction	K14491	GO:0005575//cellular_component;GO:0005622//intracellular anatomical structure;GO:0005634//nucleus;GO:0016020//membrane;GO:0043226//organelle;GO:0043227//membrane-bounded organelle;GO:0043229//intracellular organelle;GO:0043231//intracellular membrane-bounded organelle	GO:0000156//phosphorelay response regulator activity;GO:0003674//molecular_function;GO:0003676//nucleic acid binding;GO:0003677//DNA binding;GO:0003700//DNA-binding transcription factor activity;GO:0004673//protein histidine kinase activity;GO:0005488//binding;GO:0005524//ATP binding;GO:0060089//molecular transducer activity;GO:0097159//organic cyclic compound binding;GO:0140110//transcription re…	GO:0000160//phosphorelay signal transduction system;GO:0001101//response to acid chemical;GO:0006139//nucleobase-containing compound metabolic process;GO:0006351//transcription, DNA-templated;GO:0006355//regulation of transcription, DNA-templated;GO:0006725//cellular aromatic compound metabolic process;GO:0006796//phosphate-containing compound metabolic process;GO:0006807//nitrogen compound metab…	ARR-B
	Unigene0032932	PP2C51-1	2.24	5.82	4.2	1.85	3.14	3.07	3.73	KAA8528239.1 hypothetical protein F0562_035510 [Nyssa sinensis]	Environmental Information Processing;Environmental Information Processing	Signal transduction;Signal transduction	ko04075//Plant hormone signal transduction;ko04016//MAPK signaling pathway - plant	K14497;K14497	-	GO:0016791//phosphatase activity	-	--
	Unigene0020212	MADS1	0.38	7.42	15.77	6.15	3.3	3.51	4.47	XP_010656928.1 PREDICTED: MAD-box transcripion factor isoform X2 [Vitis vinifera]	-	-	-	-	GO:0005575//cellular_component;GO:0005622//intracellular anatomical structure;GO:0005634//nucleus;GO:0043226//organelle;GO:0043227//membrane-bounded organelle;GO:0043229//intracellular organelle;GO:0043231//intracellular membrane-bounded organelle	GO:0000976//transcription cis-regulatory region binding;GO:0000977//RNA polymerase II transcription regulatory region sequence-specific DNA binding;GO:0001067//transcription regulatory region nucleic acid binding;GO:0003674//molecular_function;GO:0003676//nucleic acid binding;GO:0003677//DNA binding;GO:0003690//double-stranded DNA binding;GO:0003700//DNA-binding transcription factor activity;GO:0…	GO:0000003//reproduction;GO:0003002//regionalization;GO:0003006//developmental process involved in reproduction;GO:0006139//nucleobase-containing compound metabolic process;GO:0006351//transcription, DNA-templated;GO:0006355//regulation of transcription, DNA-templated;GO:0006357//regulation of transcription by RNA polymerase II;GO:0006725//cellular aromatic compound metabolic process;GO:0006807//…	MIKC
	Unigene0057514	RGA3-3	0.92	1.51	1.43	3.37	3.26	2.26	2.95	KAA8531350.1 hypothetical protein F0562_006059 [Nyssa sinensis]	-	-	-	-	-	GO:0043531//ADP binding	-	--
	Unigene0059183	IPT3	0	0.06	1.95	0.06	0.12	0.84	2.16	KAA8543214.1 hypothetical protein F0562_021291 [Nyssa sinensis]	Metabolism;Metabolism;Metabolism	Global and overview maps;Global and overview maps;Metabolism of terpenoids and polyketides	ko01100//Metabolic pathways;ko01110//Biosynthesis of secondary metabolites;ko00908//Zeatin biosynthesis	K10760;K10760;K10760	GO:0005575//cellular_component;GO:0005622//intracellular anatomical structure;GO:0005634//nucleus;GO:0005635//nuclear envelope;GO:0005737//cytoplasm;GO:0005739//mitochondrion;GO:0009507//chloroplast;GO:0009536//plastid;GO:0012505//endomembrane system;GO:0016020//membrane;GO:0031090//organelle membrane;GO:0031965//nuclear membrane;GO:0031967//organelle envelope;GO:0031975//envelope;GO:0043226//org…	GO:0000166//nucleotide binding;GO:0003674//molecular_function;GO:0003824//catalytic activity;GO:0005488//binding;GO:0005524//ATP binding;GO:0009824//AMP dimethylallyltransferase activity;GO:0016740//transferase activity;GO:0016765//transferase activity, transferring alkyl or aryl (other than methyl) groups;GO:0017076//purine nucleotide binding;GO:0030554//adenyl nucleotide binding;GO:0032553//rib…	GO:0006139//nucleobase-containing compound metabolic process;GO:0006396//RNA processing;GO:0006399//tRNA metabolic process;GO:0006400//tRNA modification;GO:0006725//cellular aromatic compound metabolic process;GO:0006807//nitrogen compound metabolic process;GO:0008033//tRNA processing;GO:0008150//biological_process;GO:0008152//metabolic process;GO:0009058//biosynthetic process;GO:0009308//amine m…	--
	Unigene0019028	TAF14B-2	3.76	3.47	2.9	3.08	2.59	2.05	4.11	XP_028104125.1 transcription initiation factor TFIID subunit 14b [Camellia sinensis]	-	-	-	-	GO:0000123//histone acetyltransferase complex;GO:0005575//cellular_component;GO:0005622//intracellular anatomical structure;GO:0005634//nucleus;GO:0005654//nucleoplasm;GO:0005737//cytoplasm;GO:0031248//protein acetyltransferase complex;GO:0031974//membrane-enclosed lumen;GO:0031981//nuclear lumen;GO:0032991//protein-containing complex;GO:0035267//NuA4 histone acetyltransferase complex;GO:0043189/…	-	GO:0000003//reproduction;GO:0003006//developmental process involved in reproduction;GO:0006139//nucleobase-containing compound metabolic process;GO:0006259//DNA metabolic process;GO:0006281//DNA repair;GO:0006325//chromatin organization;GO:0006351//transcription, DNA-templated;GO:0006355//regulation of transcription, DNA-templated;GO:0006464//cellular protein modification process;GO:0006473//prot…	--
	Unigene0039506	RGLG2-3	2.66	2.85	0.6	2.77	1.68	0.56	3.59	KAF5944108.1 hypothetical protein HYC85_018185 [Camellia sinensis]	-	-	-	-	-	-	-	--
	Unigene0071396	TIFY10A-1	0.17	0.1	0.78	0.47	2.91	1.54	2.97	XP_017220047.1 PREDICTED: protein TIFY 10A-like [Daucus carota subsp. sativus] [Daucus carota]	Environmental Information Processing	Signal transduction	ko04075//Plant hormone signal transduction	K13464	GO:0005575//cellular_component;GO:0005622//intracellular anatomical structure;GO:0005634//nucleus;GO:0043226//organelle;GO:0043227//membrane-bounded organelle;GO:0043229//intracellular organelle;GO:0043231//intracellular membrane-bounded organelle	GO:0003674//molecular_function;GO:0003712//transcription coregulator activity;GO:0003714//transcription corepressor activity;GO:0140110//transcription regulator activity	GO:0000003//reproduction;GO:0001101//response to acid chemical;GO:0003006//developmental process involved in reproduction;GO:0006139//nucleobase-containing compound metabolic process;GO:0006351//transcription, DNA-templated;GO:0006355//regulation of transcription, DNA-templated;GO:0006725//cellular aromatic compound metabolic process;GO:0006807//nitrogen compound metabolic process;GO:0006950//res…	--
	Unigene0017653	ERF008-2	2.14	4.61	3.18	3.52	3.2	3.65	3.94	KAA8547125.1 hypothetical protein F0562_003545 [Nyssa sinensis]	-	-	-	-	-	GO:0003700//DNA-binding transcription factor activity	GO:0006355//regulation of transcription, DNA-templated	AP2/ERF
	Unigene0017012	ARF17-1	1.63	1.55	3.29	2.57	2.51	1.98	4.02	XP_028091086.1 auxin response factor 17 isoform X1 [Camellia sinensis]	-	-	-	-	GO:0005634//nucleus	GO:0003677//DNA binding	GO:0006355//regulation of transcription, DNA-templated;GO:0009725//response to hormone	ARF
	Unigene0080498	IPT5	0.1	0	0.2	0.88	0.94	1.24	3.38	PSS33903.1 Adenylate isopentenyltransferase [Actinidia chinensis var. chinensis] [Actinidia chinensis]	Metabolism;Metabolism;Metabolism	Global and overview maps;Global and overview maps;Metabolism of terpenoids and polyketides	ko01100//Metabolic pathways;ko01110//Biosynthesis of secondary metabolites;ko00908//Zeatin biosynthesis	K10760;K10760;K10760	GO:0005737//cytoplasm	GO:0052381//tRNA dimethylallyltransferase activity	GO:0006400//tRNA modification	--
	Unigene0074651	ABS	0.44	0.8	0.43	0.66	0.71	0.38	3.76	XP_021691457.1 ent-kaur-16-ene synthase, chloroplastic-like isoform X1 [Hevea brasiliensis]	Metabolism;Metabolism;Metabolism	Global and overview maps;Global and overview maps;Metabolism of terpenoids and polyketides	ko01100//Metabolic pathways;ko01110//Biosynthesis of secondary metabolites;ko00904//Diterpenoid biosynthesis	K04121;K04121;K04121	-	GO:0000287//magnesium ion binding;GO:0010333//terpene synthase activity;GO:0016829//lyase activity	-	--
	Unigene0048821	Aldh1a1	0.72	0.28	2.83	0.22	0.68	0.77	1.14	XP_030553487.1 retinal dehydrogenase 1-like [Rhodamnia argentea]	Metabolism;Metabolism;Metabolism;Metabolism;Metabolism;Metabolism;Metabolism;Metabolism;Metabolism;Metabolism;Metabolism;Metabolism;Metabolism;Metabolism;Metabolism	Global and overview maps;Global and overview maps;Carbohydrate metabolism;Carbohydrate metabolism;Lipid metabolism;Lipid metabolism;Carbohydrate metabolism;Amino acid metabolism;Amino acid metabolism;Amino acid metabolism;Metabolism of other amino acids;Amino acid metabolism;Metabolism of cofactors and vitamins;Amino acid metabolism;Metabolism of terpenoids and polyketides	ko01100//Metabolic pathways;ko01110//Biosynthesis of secondary metabolites;ko00010//Glycolysis / Gluconeogenesis;ko00620//Pyruvate metabolism;ko00071//Fatty acid degradation;ko00561//Glycerolipid metabolism;ko00053//Ascorbate and aldarate metabolism;ko00280//Valine, leucine and isoleucine degradation;ko00380//Tryptophan metabolism;ko00330//Arginine and proline metabolism;ko00410//beta-Alanine met…	K00128;K00128;K00128;K00128;K00128;K00128;K00128;K00128;K00128;K00128;K00128;K00128;K00128;K00128;K00128	-	GO:0003842//1-pyrroline-5-carboxylate dehydrogenase activity;GO:0003995//acyl-CoA dehydrogenase activity;GO:0004491//methylmalonate-semialdehyde dehydrogenase (acylating) activity;GO:0004777//succinate-semialdehyde dehydrogenase (NAD+) activity;GO:0008802//betaine-aldehyde dehydrogenase activity;GO:0009013//succinate-semialdehyde dehydrogenase [NAD(P)+] activity;GO:0016491//oxidoreductase activit…	GO:0006527//arginine catabolic process;GO:0006562//proline catabolic process;GO:0006574//valine catabolic process;GO:0006578//amino-acid betaine biosynthetic process;GO:0008218//bioluminescence;GO:0009450//gamma-aminobutyric acid catabolic process;GO:0010124//phenylacetate catabolic process	--
	Unigene0028890	CYP707A2-3	0.07	0	0.27	0.07	2.11	0.44	1.28	XP_017223753.1 PREDICTED: abscisic acid 8'-hydroxylase 1 [Daucus carota subsp. sativus] [Daucus carota]	Metabolism;Metabolism	Global and overview maps;Metabolism of terpenoids and polyketides	ko01110//Biosynthesis of secondary metabolites;ko00906//Carotenoid biosynthesis	K09843;K09843	GO:0005575//cellular_component;GO:0005622//intracellular anatomical structure;GO:0005737//cytoplasm;GO:0005783//endoplasmic reticulum;GO:0005789//endoplasmic reticulum membrane;GO:0012505//endomembrane system;GO:0016020//membrane;GO:0016021//integral component of membrane;GO:0031224//intrinsic component of membrane;GO:0031984//organelle subcompartment;GO:0042175//nuclear outer membrane-endoplasmi…	GO:0003674//molecular_function;GO:0003824//catalytic activity;GO:0004497//monooxygenase activity;GO:0005488//binding;GO:0005506//iron ion binding;GO:0010295//(+)-abscisic acid 8'-hydroxylase activity;GO:0016491//oxidoreductase activity;GO:0016705//oxidoreductase activity, acting on paired donors, with incorporation or reduction of molecular oxygen;GO:0016709//oxidoreductase activity, acting on pa…	GO:0006066//alcohol metabolic process;GO:0006082//organic acid metabolic process;GO:0006629//lipid metabolic process;GO:0006694//steroid biosynthetic process;GO:0006714//sesquiterpenoid metabolic process;GO:0006720//isoprenoid metabolic process;GO:0006721//terpenoid metabolic process;GO:0007275//multicellular organism development;GO:0008150//biological_process;GO:0008152//metabolic process;GO:000…	--
	Unigene0021192	LHY-1	0.58	0.35	1.21	0.6	3.4	2.04	1.81	XP_017235001.1 PREDICTED: protein LHY [Daucus carota subsp. sativus] [Daucus carota]	Organismal Systems	Environmental adaptation	ko04712//Circadian rhythm - plant	K12133	GO:0005575//cellular_component;GO:0005622//intracellular anatomical structure;GO:0005634//nucleus;GO:0043226//organelle;GO:0043227//membrane-bounded organelle;GO:0043229//intracellular organelle;GO:0043231//intracellular membrane-bounded organelle	GO:0001067//transcription regulatory region nucleic acid binding;GO:0003674//molecular_function;GO:0003676//nucleic acid binding;GO:0003677//DNA binding;GO:0003700//DNA-binding transcription factor activity;GO:0005488//binding;GO:0097159//organic cyclic compound binding;GO:0140110//transcription regulator activity;GO:1901363//heterocyclic compound binding	GO:0000003//reproduction;GO:0001101//response to acid chemical;GO:0003006//developmental process involved in reproduction;GO:0006139//nucleobase-containing compound metabolic process;GO:0006351//transcription, DNA-templated;GO:0006355//regulation of transcription, DNA-templated;GO:0006725//cellular aromatic compound metabolic process;GO:0006807//nitrogen compound metabolic process;GO:0006950//res…	MYB_related
	Unigene0080702	PAL1-2	0.74	0.21	1.2	0.3	2.04	1.31	1.77	QCY50324.1 phenylalanine ammonia-lyase [Angelica decursiva]	Metabolism;Metabolism;Metabolism;Metabolism	Global and overview maps;Global and overview maps;Biosynthesis of other secondary metabolites;Amino acid metabolism	ko01100//Metabolic pathways;ko01110//Biosynthesis of secondary metabolites;ko00940//Phenylpropanoid biosynthesis;ko00360//Phenylalanine metabolism	K10775;K10775;K10775;K10775	-	GO:0004397//histidine ammonia-lyase activity;GO:0016841//ammonia-lyase activity;GO:0050368//tyrosine 2,3-aminomutase activity	GO:0006548//histidine catabolic process;GO:0009058//biosynthetic process;GO:0009698//phenylpropanoid metabolic process	--
	Unigene0038134	AP2-1	1.76	5.19	6.51	4.62	6.07	7.06	3.56	QNI23738.1 AP2/ERF transcription factor [Camptotheca acuminata]	-	-	-	-	GO:0005575//cellular_component;GO:0005622//intracellular anatomical structure;GO:0005634//nucleus;GO:0043226//organelle;GO:0043227//membrane-bounded organelle;GO:0043229//intracellular organelle;GO:0043231//intracellular membrane-bounded organelle	GO:0003674//molecular_function;GO:0003676//nucleic acid binding;GO:0003677//DNA binding;GO:0003700//DNA-binding transcription factor activity;GO:0005488//binding;GO:0097159//organic cyclic compound binding;GO:0140110//transcription regulator activity;GO:1901363//heterocyclic compound binding	GO:0000160//phosphorelay signal transduction system;GO:0006139//nucleobase-containing compound metabolic process;GO:0006351//transcription, DNA-templated;GO:0006355//regulation of transcription, DNA-templated;GO:0006725//cellular aromatic compound metabolic process;GO:0006807//nitrogen compound metabolic process;GO:0007154//cell communication;GO:0007165//signal transduction;GO:0007275//multicellu…	AP2/ERF
	Unigene0071529	Acox1	0.98	0.55	3.73	0.4	1.38	4.09	1.98	ASR73781.1 acyl-CoA oxidase 1 [Camellia sinensis]	Metabolism;Metabolism;Metabolism;Cellular Processes;Metabolism;Metabolism;Metabolism;Metabolism;Metabolism;Metabolism	Global and overview maps;Global and overview maps;Global and overview maps;Transport and catabolism;Global and overview maps;Lipid metabolism;Lipid metabolism;Metabolism of other amino acids;Carbohydrate metabolism;Lipid metabolism	ko01100//Metabolic pathways;ko01110//Biosynthesis of secondary metabolites;ko01200//Carbon metabolism;ko04146//Peroxisome;ko01212//Fatty acid metabolism;ko00071//Fatty acid degradation;ko00592//alpha-Linolenic acid metabolism;ko00410//beta-Alanine metabolism;ko00640//Propanoate metabolism;ko01040//Biosynthesis of unsaturated fatty acids	K00232;K00232;K00232;K00232;K00232;K00232;K00232;K00232;K00232;K00232	GO:0005777//peroxisome	GO:0003997//acyl-CoA oxidase activity;GO:0016627//oxidoreductase activity, acting on the CH-CH group of donors	GO:0006635//fatty acid beta-oxidation	--
	Unigene0045175	Acaa1b	0.84	0.62	3.13	0.45	1.55	3.82	2.11	KAG2320260.1 hypothetical protein Bca52824_013473 [Brassica carinata]	Metabolism;Metabolism;Cellular Processes;Metabolism;Metabolism;Metabolism;Metabolism;Metabolism	Global and overview maps;Global and overview maps;Transport and catabolism;Global and overview maps;Lipid metabolism;Amino acid metabolism;Lipid metabolism;Lipid metabolism	ko01100//Metabolic pathways;ko01110//Biosynthesis of secondary metabolites;ko04146//Peroxisome;ko01212//Fatty acid metabolism;ko00071//Fatty acid degradation;ko00280//Valine, leucine and isoleucine degradation;ko00592//alpha-Linolenic acid metabolism;ko01040//Biosynthesis of unsaturated fatty acids	K07513;K07513;K07513;K07513;K07513;K07513;K07513;K07513	-	GO:0003985//acetyl-CoA C-acetyltransferase activity;GO:0003988//acetyl-CoA C-acyltransferase activity;GO:0004315//3-oxoacyl-[acyl-carrier-protein] synthase activity;GO:0016747//acyltransferase activity, transferring groups other than amino-acyl groups	GO:0006631//fatty acid metabolic process;GO:0006633//fatty acid biosynthetic process;GO:0009062//fatty acid catabolic process	--
	Unigene0018011	PR1B1-2	0.77	1.89	0.87	0.83	0.89	3.29	2.19	THG05741.1 hypothetical protein TEA_027458 [Camellia sinensis var. sinensis] [Camellia sinensis]	Organismal Systems;Environmental Information Processing;Environmental Information Processing	Environmental adaptation;Signal transduction;Signal transduction	ko04626//Plant-pathogen interaction;ko04075//Plant hormone signal transduction;ko04016//MAPK signaling pathway - plant	K13449;K13449;K13449	-	-	-	--
	Unigene0023480	EIN3	0.19	0.07	0.62	0.24	2.71	1.38	1.43	XP_017234886.1 PREDICTED: ETHYLENE INSENSITIVE 3-like 1 protein [Daucus carota subsp. sativus] [Daucus carota]	Environmental Information Processing;Environmental Information Processing	Signal transduction;Signal transduction	ko04075//Plant hormone signal transduction;ko04016//MAPK signaling pathway - plant	K14514;K14514	GO:0005634//nucleus	-	-	EIL
Module 9	Unigene0027061	AP2	16	9.84	22.28	29.33	26.57	23.13	23.34	XP_027154377.1 floral homeotic protein APETALA 2 isoform X3 [Coffea eugenioides]	-	-	-	-	GO:0005575//cellular_component;GO:0005622//intracellular anatomical structure;GO:0005634//nucleus;GO:0043226//organelle;GO:0043227//membrane-bounded organelle;GO:0043229//intracellular organelle;GO:0043231//intracellular membrane-bounded organelle	GO:0003674//molecular_function;GO:0003676//nucleic acid binding;GO:0003677//DNA binding;GO:0003700//DNA-binding transcription factor activity;GO:0005488//binding;GO:0097159//organic cyclic compound binding;GO:0140110//transcription regulator activity;GO:1901363//heterocyclic compound binding	GO:0000003//reproduction;GO:0003002//regionalization;GO:0003006//developmental process involved in reproduction;GO:0006139//nucleobase-containing compound metabolic process;GO:0006351//transcription, DNA-templated;GO:0006355//regulation of transcription, DNA-templated;GO:0006725//cellular aromatic compound metabolic process;GO:0006807//nitrogen compound metabolic process;GO:0007275//multicellular…	AP2/ERF
	Unigene0006781	PIN1A	37.06	55.37	82.35	53.09	60.93	34.95	8.24	KAA8542825.1 hypothetical protein F0562_023977 [Nyssa sinensis]	-	-	-	-	GO:0005575//cellular_component;GO:0005618//cell wall;GO:0005622//intracellular anatomical structure;GO:0005737//cytoplasm;GO:0005783//endoplasmic reticulum;GO:0005886//plasma membrane;GO:0005911//cell-cell junction;GO:0009505//plant-type cell wall;GO:0009506//plasmodesma;GO:0009925//basal plasma membrane;GO:0012505//endomembrane system;GO:0016020//membrane;GO:0016021//integral component of membra…	GO:0003674//molecular_function;GO:0005215//transporter activity;GO:0010329//auxin efflux transmembrane transporter activity;GO:0015562//efflux transmembrane transporter activity;GO:0022857//transmembrane transporter activity;GO:0080161//auxin transmembrane transporter activity	GO:0000003//reproduction;GO:0003002//regionalization;GO:0003006//developmental process involved in reproduction;GO:0006810//transport;GO:0007154//cell communication;GO:0007165//signal transduction;GO:0007275//multicellular organism development;GO:0007389//pattern specification process;GO:0008150//biological_process;GO:0009314//response to radiation;GO:0009416//response to light stimulus;GO:000960…	--
	Unigene0046413	ABCB11-1	8.42	13.68	3.35	4.81	18.18	11	15.78	KAA8549016.1 hypothetical protein F0562_000700 [Nyssa sinensis]	Environmental Information Processing	Membrane transport	ko02010//ABC transporters	K05658	GO:0005575//cellular_component;GO:0005737//cytoplasm;GO:0005886//plasma membrane;GO:0005887//integral component of plasma membrane;GO:0005911//cell-cell junction;GO:0009380//excinuclease repair complex;GO:0009506//plasmodesma;GO:0009898//cytoplasmic side of plasma membrane;GO:0016020//membrane;GO:0016021//integral component of membrane;GO:0030054//cell junction;GO:0031224//intrinsic component of …	GO:0000166//nucleotide binding;GO:0003674//molecular_function;GO:0003676//nucleic acid binding;GO:0003824//catalytic activity;GO:0003924//GTPase activity;GO:0004140//dephospho-CoA kinase activity;GO:0005215//transporter activity;GO:0005260//intracellularly ATP-gated chloride channel activity;GO:0005319//lipid transporter activity;GO:0005488//binding;GO:0005524//ATP binding;GO:0005525//GTP binding…	GO:0000910//cytokinesis;GO:0006289//nucleotide-excision repair;GO:0006810//transport;GO:0006817//phosphate ion transport;GO:0006824//cobalt ion transport;GO:0006855//xenobiotic transmembrane transport;GO:0006869//lipid transport;GO:0007186//G protein-coupled receptor signaling pathway;GO:0007601//visual perception;GO:0008150//biological_process;GO:0008272//sulfate transport;GO:0009914//hormone tr…	--
	Unigene0062738	PAL-3	48.59	45.66	42.76	128.31	156.3	261.43	232.93	AFJ80777.1 phenylalanine ammonia-lyase [Camellia japonica]	Metabolism;Metabolism;Metabolism;Metabolism	Global and overview maps;Global and overview maps;Biosynthesis of other secondary metabolites;Amino acid metabolism	ko01100//Metabolic pathways;ko01110//Biosynthesis of secondary metabolites;ko00940//Phenylpropanoid biosynthesis;ko00360//Phenylalanine metabolism	K10775;K10775;K10775;K10775	-	GO:0004397//histidine ammonia-lyase activity;GO:0016841//ammonia-lyase activity;GO:0050368//tyrosine 2,3-aminomutase activity	GO:0006548//histidine catabolic process;GO:0009058//biosynthetic process;GO:0009698//phenylpropanoid metabolic process	--
	Unigene0013966	IAA17	51.25	27.16	32.65	78.91	103.6	110.13	105.43	XP_010254225.1 PREDICTED: auxin-responsive protein IAA1-like [Nelumbo nucifera]	Environmental Information Processing	Signal transduction	ko04075//Plant hormone signal transduction	K14484	-	-	-	--
	Unigene0081815	ALDH3F1-2	8.29	5.28	5.25	1.52	23.76	30.21	27.79	KAH7852059.1 hypothetical protein Vadar_020082 [Vaccinium darrowii]	Metabolism;Metabolism;Metabolism;Metabolism;Metabolism;Metabolism;Metabolism;Metabolism;Metabolism;Metabolism;Metabolism;Metabolism;Metabolism;Metabolism;Metabolism	Global and overview maps;Global and overview maps;Carbohydrate metabolism;Carbohydrate metabolism;Lipid metabolism;Lipid metabolism;Carbohydrate metabolism;Amino acid metabolism;Amino acid metabolism;Amino acid metabolism;Metabolism of other amino acids;Amino acid metabolism;Metabolism of cofactors and vitamins;Amino acid metabolism;Metabolism of terpenoids and polyketides	ko01100//Metabolic pathways;ko01110//Biosynthesis of secondary metabolites;ko00010//Glycolysis / Gluconeogenesis;ko00620//Pyruvate metabolism;ko00071//Fatty acid degradation;ko00561//Glycerolipid metabolism;ko00053//Ascorbate and aldarate metabolism;ko00280//Valine, leucine and isoleucine degradation;ko00380//Tryptophan metabolism;ko00330//Arginine and proline metabolism;ko00410//beta-Alanine met…	K00128;K00128;K00128;K00128;K00128;K00128;K00128;K00128;K00128;K00128;K00128;K00128;K00128;K00128;K00128	GO:0005575//cellular_component;GO:0005622//intracellular anatomical structure;GO:0005737//cytoplasm;GO:0005783//endoplasmic reticulum;GO:0012505//endomembrane system;GO:0016020//membrane;GO:0043226//organelle;GO:0043227//membrane-bounded organelle;GO:0043229//intracellular organelle;GO:0043231//intracellular membrane-bounded organelle	GO:0003674//molecular_function;GO:0003824//catalytic activity;GO:0003842//1-pyrroline-5-carboxylate dehydrogenase activity;GO:0004029//aldehyde dehydrogenase (NAD+) activity;GO:0004491//methylmalonate-semialdehyde dehydrogenase (acylating) activity;GO:0004777//succinate-semialdehyde dehydrogenase (NAD+) activity;GO:0008802//betaine-aldehyde dehydrogenase activity;GO:0009013//succinate-semialdehyd…	GO:0006081//cellular aldehyde metabolic process;GO:0006527//arginine catabolic process;GO:0006562//proline catabolic process;GO:0006574//valine catabolic process;GO:0006578//amino-acid betaine biosynthetic process;GO:0008150//biological_process;GO:0008152//metabolic process;GO:0009450//gamma-aminobutyric acid catabolic process;GO:0009987//cellular process;GO:0044237//cellular metabolic process;GO…	--
	Unigene0047558	PP2CA-1	16.75	22.48	37.34	37.17	78.35	96.89	83.95	THG09181.1 hypothetical protein TEA_017902 [Camellia sinensis var. sinensis] [Camellia sinensis]	Environmental Information Processing;Environmental Information Processing	Signal transduction;Signal transduction	ko04075//Plant hormone signal transduction;ko04016//MAPK signaling pathway - plant	K14497;K14497	GO:0005575//cellular_component;GO:0005622//intracellular anatomical structure;GO:0005634//nucleus;GO:0005737//cytoplasm;GO:0005829//cytosol;GO:0043226//organelle;GO:0043227//membrane-bounded organelle;GO:0043229//intracellular organelle;GO:0043231//intracellular membrane-bounded organelle	GO:0003674//molecular_function;GO:0003824//catalytic activity;GO:0004721//phosphoprotein phosphatase activity;GO:0004722//protein serine/threonine phosphatase activity;GO:0005488//binding;GO:0005515//protein binding;GO:0016787//hydrolase activity;GO:0016788//hydrolase activity, acting on ester bonds;GO:0016791//phosphatase activity;GO:0019899//enzyme binding;GO:0019900//kinase binding;GO:0019901/…	GO:0001101//response to acid chemical;GO:0006464//cellular protein modification process;GO:0006470//protein dephosphorylation;GO:0006793//phosphorus metabolic process;GO:0006796//phosphate-containing compound metabolic process;GO:0006807//nitrogen compound metabolic process;GO:0006950//response to stress;GO:0007154//cell communication;GO:0007165//signal transduction;GO:0008150//biological_process…	--
	Unigene0001589	PUB13-1	13.09	8.79	11.44	13.65	16.69	16.76	5.76	KAA8543899.1 hypothetical protein F0562_021924 [Nyssa sinensis]	-	-	-	-	GO:0000109//nucleotide-excision repair complex;GO:0030117//membrane coat	GO:0004842//ubiquitin-protein transferase activity;GO:0005515//protein binding;GO:0008270//zinc ion binding	GO:0006289//nucleotide-excision repair;GO:0006886//intracellular protein transport;GO:0016192//vesicle-mediated transport;GO:0016567//protein ubiquitination	--
	Unigene0013400	COL2	32.77	27.74	39.24	23.33	13.86	22.92	50.05	GFY84834.1 CONSTANS-like 2 [Actinidia rufa]	-	-	-	-	GO:0005575//cellular_component;GO:0005622//intracellular anatomical structure;GO:0005634//nucleus;GO:0043226//organelle;GO:0043227//membrane-bounded organelle;GO:0043229//intracellular organelle;GO:0043231//intracellular membrane-bounded organelle	GO:0003674//molecular_function;GO:0003676//nucleic acid binding;GO:0003677//DNA binding;GO:0003700//DNA-binding transcription factor activity;GO:0005488//binding;GO:0005515//protein binding;GO:0008270//zinc ion binding;GO:0043167//ion binding;GO:0043169//cation binding;GO:0046872//metal ion binding;GO:0046914//transition metal ion binding;GO:0097159//organic cyclic compound binding;GO:0140110//tr…	GO:0000003//reproduction;GO:0003006//developmental process involved in reproduction;GO:0006139//nucleobase-containing compound metabolic process;GO:0006351//transcription, DNA-templated;GO:0006355//regulation of transcription, DNA-templated;GO:0006725//cellular aromatic compound metabolic process;GO:0006807//nitrogen compound metabolic process;GO:0006996//organelle organization;GO:0007275//multic…	CO-like
	Unigene0046738	HD1-2	23.85	5.66	12.08	17.61	31.47	29.77	38.82	KAA8521964.1 hypothetical protein F0562_012722 [Nyssa sinensis]	-	-	-	-	GO:0005575//cellular_component;GO:0005622//intracellular anatomical structure;GO:0005634//nucleus;GO:0043226//organelle;GO:0043227//membrane-bounded organelle;GO:0043229//intracellular organelle;GO:0043231//intracellular membrane-bounded organelle	GO:0003674//molecular_function;GO:0003676//nucleic acid binding;GO:0003677//DNA binding;GO:0003700//DNA-binding transcription factor activity;GO:0005488//binding;GO:0097159//organic cyclic compound binding;GO:0140110//transcription regulator activity;GO:1901363//heterocyclic compound binding	GO:0006355//regulation of transcription, DNA-templated;GO:0008150//biological_process;GO:0008152//metabolic process;GO:0009058//biosynthetic process;GO:0009888//tissue development;GO:0009889//regulation of biosynthetic process;GO:0009890//negative regulation of biosynthetic process;GO:0009892//negative regulation of metabolic process;GO:0009987//cellular process;GO:0010087//phloem or xylem histog…	TALE
	Unigene0006097	ALDH2B7-1	5.84	1.97	3.59	2.95	5.39	4.43	14.42	GFZ21259.1 aldehyde dehydrogenase 2B7 [Actinidia rufa]	Metabolism;Metabolism;Metabolism;Metabolism;Metabolism;Metabolism;Metabolism;Metabolism;Metabolism;Metabolism;Metabolism;Metabolism;Metabolism;Metabolism;Metabolism	Global and overview maps;Global and overview maps;Carbohydrate metabolism;Carbohydrate metabolism;Lipid metabolism;Lipid metabolism;Carbohydrate metabolism;Amino acid metabolism;Amino acid metabolism;Amino acid metabolism;Metabolism of other amino acids;Amino acid metabolism;Metabolism of cofactors and vitamins;Amino acid metabolism;Metabolism of terpenoids and polyketides	ko01100//Metabolic pathways;ko01110//Biosynthesis of secondary metabolites;ko00010//Glycolysis / Gluconeogenesis;ko00620//Pyruvate metabolism;ko00071//Fatty acid degradation;ko00561//Glycerolipid metabolism;ko00053//Ascorbate and aldarate metabolism;ko00280//Valine, leucine and isoleucine degradation;ko00380//Tryptophan metabolism;ko00330//Arginine and proline metabolism;ko00410//beta-Alanine met…	K00128;K00128;K00128;K00128;K00128;K00128;K00128;K00128;K00128;K00128;K00128;K00128;K00128;K00128;K00128	-	GO:0003842//1-pyrroline-5-carboxylate dehydrogenase activity;GO:0004491//methylmalonate-semialdehyde dehydrogenase (acylating) activity;GO:0004777//succinate-semialdehyde dehydrogenase (NAD+) activity;GO:0008802//betaine-aldehyde dehydrogenase activity;GO:0009013//succinate-semialdehyde dehydrogenase [NAD(P)+] activity;GO:0009055//electron transfer activity;GO:0016491//oxidoreductase activity;GO:…	GO:0006527//arginine catabolic process;GO:0006562//proline catabolic process;GO:0006574//valine catabolic process;GO:0006578//amino-acid betaine biosynthetic process;GO:0009450//gamma-aminobutyric acid catabolic process;GO:0010124//phenylacetate catabolic process	--
	Unigene0003168	UGT73C3-2	6.13	8.34	9.59	6.38	4.43	5.56	22.71	KAA8518671.1 hypothetical protein F0562_016145 [Nyssa sinensis]	Metabolism;Metabolism	Global and overview maps;Metabolism of terpenoids and polyketides	ko01110//Biosynthesis of secondary metabolites;ko00908//Zeatin biosynthesis	K13496;K13496	-	GO:0008194//UDP-glycosyltransferase activity	-	--
	Unigene0014997	ACO4	1.22	0.66	0.31	3.82	18.92	11.22	30.26	KAA8524752.1 hypothetical protein F0562_011175 [Nyssa sinensis]	Metabolism;Metabolism;Metabolism	Global and overview maps;Global and overview maps;Amino acid metabolism	ko01100//Metabolic pathways;ko01110//Biosynthesis of secondary metabolites;ko00270//Cysteine and methionine metabolism	K05933;K05933;K05933	-	GO:0016491//oxidoreductase activity	-	--
	Unigene0037071	JAR4-1	8.76	18.1	15.59	24.01	40.67	43.33	53.31	KAF5953125.1 hypothetical protein HYC85_011069 [Camellia sinensis]	Environmental Information Processing	Signal transduction	ko04075//Plant hormone signal transduction	K14506	GO:0005575//cellular_component;GO:0005622//intracellular anatomical structure;GO:0005737//cytoplasm;GO:0005773//vacuole;GO:0043226//organelle;GO:0043227//membrane-bounded organelle;GO:0043229//intracellular organelle;GO:0043231//intracellular membrane-bounded organelle	GO:0003674//molecular_function;GO:0003824//catalytic activity;GO:0005488//binding;GO:0005515//protein binding;GO:0016740//transferase activity;GO:0016772//transferase activity, transferring phosphorus-containing groups;GO:0016779//nucleotidyltransferase activity;GO:0016874//ligase activity;GO:0016879//ligase activity, forming carbon-nitrogen bonds;GO:0016881//acid-amino acid ligase activity;GO:00…	GO:0000302//response to reactive oxygen species;GO:0001101//response to acid chemical;GO:0002218//activation of innate immune response;GO:0002252//immune effector process;GO:0002253//activation of immune response;GO:0002376//immune system process;GO:0002682//regulation of immune system process;GO:0002684//positive regulation of immune system process;GO:0006082//organic acid metabolic process;GO:0…	--
	Unigene0042898	HY2	11.29	8.6	11.32	11.93	9.42	10.84	22.84	KAA8549843.1 hypothetical protein F0562_001527 [Nyssa sinensis]	Metabolism;Metabolism	Global and overview maps;Metabolism of cofactors and vitamins	ko01110//Biosynthesis of secondary metabolites;ko00860//Porphyrin metabolism	K08101;K08101	GO:0005575//cellular_component;GO:0005622//intracellular anatomical structure;GO:0005737//cytoplasm;GO:0009507//chloroplast;GO:0009536//plastid;GO:0043226//organelle;GO:0043227//membrane-bounded organelle;GO:0043229//intracellular organelle;GO:0043231//intracellular membrane-bounded organelle	GO:0003674//molecular_function;GO:0003824//catalytic activity;GO:0005488//binding;GO:0016491//oxidoreductase activity;GO:0016627//oxidoreductase activity, acting on the CH-CH group of donors;GO:0016636//oxidoreductase activity, acting on the CH-CH group of donors, iron-sulfur protein as acceptor;GO:0043167//ion binding;GO:0043169//cation binding;GO:0046872//metal ion binding;GO:0046914//transitio…	GO:0006725//cellular aromatic compound metabolic process;GO:0006807//nitrogen compound metabolic process;GO:0007154//cell communication;GO:0007165//signal transduction;GO:0008150//biological_process;GO:0008152//metabolic process;GO:0009058//biosynthetic process;GO:0009987//cellular process;GO:0010019//chloroplast-nucleus signaling pathway;GO:0010024//phytochromobilin biosynthetic process;GO:00181…	--
	Unigene0044770	PED1-2	36.48	31.55	41.54	37.86	46.76	99.38	99.89	KAA8548463.1 hypothetical protein F0562_000147 [Nyssa sinensis]	Metabolism;Metabolism;Cellular Processes;Metabolism;Metabolism;Metabolism;Metabolism;Metabolism	Global and overview maps;Global and overview maps;Transport and catabolism;Global and overview maps;Lipid metabolism;Amino acid metabolism;Lipid metabolism;Lipid metabolism	ko01100//Metabolic pathways;ko01110//Biosynthesis of secondary metabolites;ko04146//Peroxisome;ko01212//Fatty acid metabolism;ko00071//Fatty acid degradation;ko00280//Valine, leucine and isoleucine degradation;ko00592//alpha-Linolenic acid metabolism;ko01040//Biosynthesis of unsaturated fatty acids	K07513;K07513;K07513;K07513;K07513;K07513;K07513;K07513	GO:0005575//cellular_component;GO:0005622//intracellular anatomical structure;GO:0005634//nucleus;GO:0005730//nucleolus;GO:0005737//cytoplasm;GO:0005739//mitochondrion;GO:0005773//vacuole;GO:0005774//vacuolar membrane;GO:0005777//peroxisome;GO:0009507//chloroplast;GO:0009514//glyoxysome;GO:0009536//plastid;GO:0016020//membrane;GO:0031090//organelle membrane;GO:0031974//membrane-enclosed lumen;GO:…	GO:0003674//molecular_function;GO:0003824//catalytic activity;GO:0003985//acetyl-CoA C-acetyltransferase activity;GO:0003988//acetyl-CoA C-acyltransferase activity;GO:0016408//C-acyltransferase activity;GO:0016740//transferase activity;GO:0016746//acyltransferase activity;GO:0016747//acyltransferase activity, transferring groups other than amino-acyl groups	GO:0006082//organic acid metabolic process;GO:0006629//lipid metabolic process;GO:0006631//fatty acid metabolic process;GO:0006633//fatty acid biosynthetic process;GO:0006635//fatty acid beta-oxidation;GO:0006950//response to stress;GO:0006996//organelle organization;GO:0007031//peroxisome organization;GO:0008150//biological_process;GO:0008152//metabolic process;GO:0008610//lipid biosynthetic pro…	--
	Unigene0034306	COP10	21.43	29.25	22.72	16.08	24.17	48.45	46.77	PSS14504.1 Constitutive photomorphogenesis protein [Actinidia chinensis var. chinensis] [Actinidia chinensis]	Genetic Information Processing	Folding, sorting and degradation	ko04120//Ubiquitin mediated proteolysis	K20217	GO:0005575//cellular_component;GO:0005622//intracellular anatomical structure;GO:0005634//nucleus;GO:0043226//organelle;GO:0043227//membrane-bounded organelle;GO:0043229//intracellular organelle;GO:0043231//intracellular membrane-bounded organelle	GO:0003674//molecular_function;GO:0003824//catalytic activity;GO:0004842//ubiquitin-protein transferase activity;GO:0009055//electron transfer activity;GO:0016740//transferase activity;GO:0019787//ubiquitin-like protein transferase activity;GO:0140096//catalytic activity, acting on a protein	GO:0006464//cellular protein modification process;GO:0006807//nitrogen compound metabolic process;GO:0007154//cell communication;GO:0007165//signal transduction;GO:0007602//phototransduction;GO:0008150//biological_process;GO:0008152//metabolic process;GO:0009314//response to radiation;GO:0009416//response to light stimulus;GO:0009581//detection of external stimulus;GO:0009582//detection of abioti…	--
	Unigene0008874	GH3.10	7.59	6.44	16.58	29.92	36.39	31.72	87.59	KAA8524451.1 hypothetical protein F0562_010874 [Nyssa sinensis]	Environmental Information Processing	Signal transduction	ko04075//Plant hormone signal transduction	K14487	GO:0005575//cellular_component;GO:0005622//intracellular anatomical structure;GO:0005737//cytoplasm;GO:0009507//chloroplast;GO:0009536//plastid;GO:0043226//organelle;GO:0043227//membrane-bounded organelle;GO:0043229//intracellular organelle;GO:0043231//intracellular membrane-bounded organelle	GO:0003674//molecular_function;GO:0003824//catalytic activity;GO:0016874//ligase activity	GO:0008150//biological_process;GO:0009314//response to radiation;GO:0009416//response to light stimulus;GO:0009628//response to abiotic stimulus;GO:0050896//response to stimulus	--
	Unigene0041516	CDF3-2	17.19	15.07	19.61	40.83	56.27	68.98	130.6	KAA8542442.1 hypothetical protein F0562_023422 [Nyssa sinensis]	-	-	-	-	GO:0005575//cellular_component;GO:0005622//intracellular anatomical structure;GO:0005634//nucleus;GO:0043226//organelle;GO:0043227//membrane-bounded organelle;GO:0043229//intracellular organelle;GO:0043231//intracellular membrane-bounded organelle	GO:0003674//molecular_function;GO:0003676//nucleic acid binding;GO:0003677//DNA binding;GO:0003700//DNA-binding transcription factor activity;GO:0005488//binding;GO:0043167//ion binding;GO:0043169//cation binding;GO:0046872//metal ion binding;GO:0097159//organic cyclic compound binding;GO:0140110//transcription regulator activity;GO:1901363//heterocyclic compound binding	GO:0000003//reproduction;GO:0003006//developmental process involved in reproduction;GO:0006139//nucleobase-containing compound metabolic process;GO:0006351//transcription, DNA-templated;GO:0006355//regulation of transcription, DNA-templated;GO:0006725//cellular aromatic compound metabolic process;GO:0006807//nitrogen compound metabolic process;GO:0007275//multicellular organism development;GO:000…	Dof
	Unigene0074778	COL16-4	4.82	2.95	5.96	1.56	0.87	0.83	88.16	KAA8542702.1 hypothetical protein F0562_023799 [Nyssa sinensis]	-	-	-	-	-	GO:0005515//protein binding;GO:0008270//zinc ion binding	-	CO-like
	Unigene0072946	APRR5-3	12.74	18.67	15.51	16.93	34.61	38.77	57.1	KAA8516226.1 hypothetical protein F0562_019405 [Nyssa sinensis]	Organismal Systems	Environmental adaptation	ko04712//Circadian rhythm - plant	K12130	GO:0005575//cellular_component;GO:0005622//intracellular anatomical structure;GO:0005634//nucleus;GO:0016020//membrane;GO:0043226//organelle;GO:0043227//membrane-bounded organelle;GO:0043229//intracellular organelle;GO:0043231//intracellular membrane-bounded organelle	GO:0000156//phosphorelay response regulator activity;GO:0003674//molecular_function;GO:0003676//nucleic acid binding;GO:0003677//DNA binding;GO:0003700//DNA-binding transcription factor activity;GO:0004673//protein histidine kinase activity;GO:0005488//binding;GO:0005515//protein binding;GO:0005524//ATP binding;GO:0097159//organic cyclic compound binding;GO:1901363//heterocyclic compound binding	GO:0000160//phosphorelay signal transduction system;GO:0006139//nucleobase-containing compound metabolic process;GO:0006351//transcription, DNA-templated;GO:0006355//regulation of transcription, DNA-templated;GO:0006725//cellular aromatic compound metabolic process;GO:0006796//phosphate-containing compound metabolic process;GO:0006807//nitrogen compound metabolic process;GO:0006808//regulation of…	--
	Unigene0050967	APRR5-2	1.9	3.93	1.32	1.25	3.14	8.82	33.1	KAF5947464.1 hypothetical protein HYC85_013421 [Camellia sinensis]	Organismal Systems	Environmental adaptation	ko04712//Circadian rhythm - plant	K12130	GO:0005575//cellular_component;GO:0005622//intracellular anatomical structure;GO:0005634//nucleus;GO:0016020//membrane;GO:0043226//organelle;GO:0043227//membrane-bounded organelle;GO:0043229//intracellular organelle;GO:0043231//intracellular membrane-bounded organelle	GO:0000156//phosphorelay response regulator activity;GO:0003677//DNA binding;GO:0003700//DNA-binding transcription factor activity;GO:0004673//protein histidine kinase activity;GO:0005515//protein binding;GO:0005524//ATP binding	GO:0000160//phosphorelay signal transduction system;GO:0006139//nucleobase-containing compound metabolic process;GO:0006351//transcription, DNA-templated;GO:0006355//regulation of transcription, DNA-templated;GO:0006725//cellular aromatic compound metabolic process;GO:0006796//phosphate-containing compound metabolic process;GO:0006807//nitrogen compound metabolic process;GO:0006808//regulation of…	--
	Unigene0000118	SDR1	17.58	15.41	31.4	33.99	36.52	81.62	132.03	PSS24358.1 (+)-neomenthol dehydrogenase [Actinidia chinensis var. chinensis] [Actinidia chinensis]	Metabolism;Metabolism	Global and overview maps;Metabolism of terpenoids and polyketides	ko01110//Biosynthesis of secondary metabolites;ko00902//Monoterpenoid biosynthesis	K15095;K15095	-	GO:0003824//catalytic activity;GO:0004316//3-oxoacyl-[acyl-carrier-protein] reductase (NADPH) activity;GO:0004757//sepiapterin reductase activity;GO:0008667//2,3-dihydro-2,3-dihydroxybenzoate dehydrogenase activity;GO:0008678//2-deoxy-D-gluconate 3-dehydrogenase activity;GO:0016491//oxidoreductase activity;GO:0016630//protochlorophyllide reductase activity;GO:0051287//NAD binding	GO:0000272//polysaccharide catabolic process;GO:0006633//fatty acid biosynthetic process;GO:0006729//tetrahydrobiopterin biosynthetic process;GO:0015995//chlorophyll biosynthetic process	--
	Unigene0006756	RAF1.1	15.91	14.11	31.05	33.27	33.24	70.06	150.75	KAA8539041.1 hypothetical protein F0562_025733 [Nyssa sinensis]	-	-	-	-	-	-	-	--
	Unigene0033805	SAUR36-2	1.79	1.88	1.19	1.36	5.78	18.54	56.89	KAA8522268.1 hypothetical protein F0562_012941 [Nyssa sinensis]	Environmental Information Processing	Signal transduction	ko04075//Plant hormone signal transduction	K14488	-	-	GO:0009733//response to auxin	--
	Unigene0008887	FLC	8.69	4.21	7.66	4.94	12.34	25.71	53.34	KAA8533330.1 hypothetical protein F0562_033134 [Nyssa sinensis]	-	-	-	-	GO:0005575//cellular_component;GO:0005622//intracellular anatomical structure;GO:0005634//nucleus;GO:0043226//organelle;GO:0043227//membrane-bounded organelle;GO:0043229//intracellular organelle;GO:0043231//intracellular membrane-bounded organelle	GO:0000976//transcription cis-regulatory region binding;GO:0000977//RNA polymerase II transcription regulatory region sequence-specific DNA binding;GO:0001067//transcription regulatory region nucleic acid binding;GO:0003674//molecular_function;GO:0003676//nucleic acid binding;GO:0003677//DNA binding;GO:0003690//double-stranded DNA binding;GO:0003700//DNA-binding transcription factor activity;GO:0…	GO:0000003//reproduction;GO:0003006//developmental process involved in reproduction;GO:0006139//nucleobase-containing compound metabolic process;GO:0006351//transcription, DNA-templated;GO:0006355//regulation of transcription, DNA-templated;GO:0006357//regulation of transcription by RNA polymerase II;GO:0006725//cellular aromatic compound metabolic process;GO:0006807//nitrogen compound metabolic …	MIKC
	Unigene0032157	PIF3	11.24	9.28	9.28	6.05	13.11	15.99	21.48	KAB1199165.1 Transcription factor PIF3 [Morella rubra]	Environmental Information Processing;Organismal Systems	Signal transduction;Environmental adaptation	ko04075//Plant hormone signal transduction;ko04712//Circadian rhythm - plant	K12126;K12126	GO:0005575//cellular_component;GO:0005622//intracellular anatomical structure;GO:0005634//nucleus;GO:0043226//organelle;GO:0043227//membrane-bounded organelle;GO:0043229//intracellular organelle;GO:0043231//intracellular membrane-bounded organelle	GO:0000976//transcription cis-regulatory region binding;GO:0001067//transcription regulatory region nucleic acid binding;GO:0003674//molecular_function;GO:0003676//nucleic acid binding;GO:0003677//DNA binding;GO:0003690//double-stranded DNA binding;GO:0003700//DNA-binding transcription factor activity;GO:0005488//binding;GO:0005515//protein binding;GO:0042802//identical protein binding;GO:0043565…	GO:0001101//response to acid chemical;GO:0006139//nucleobase-containing compound metabolic process;GO:0006351//transcription, DNA-templated;GO:0006355//regulation of transcription, DNA-templated;GO:0006725//cellular aromatic compound metabolic process;GO:0006807//nitrogen compound metabolic process;GO:0007154//cell communication;GO:0007165//signal transduction;GO:0007275//multicellular organism d…	--
	Unigene0017113	BA13-1	13.63	3.52	5.8	15.24	15	3.04	1	CBI16941.3 unnamed protein product, partial [Vitis vinifera]	Metabolism;Metabolism;Metabolism	Global and overview maps;Global and overview maps;Metabolism of terpenoids and polyketides	ko01100//Metabolic pathways;ko01110//Biosynthesis of secondary metabolites;ko00905//Brassinosteroid biosynthesis	K09590;K09590;K09590	GO:0005575//cellular_component;GO:0016020//membrane;GO:0016021//integral component of membrane;GO:0031224//intrinsic component of membrane	GO:0003674//molecular_function;GO:0003824//catalytic activity;GO:0004497//monooxygenase activity;GO:0005488//binding;GO:0005506//iron ion binding;GO:0016491//oxidoreductase activity;GO:0016705//oxidoreductase activity, acting on paired donors, with incorporation or reduction of molecular oxygen;GO:0020037//heme binding;GO:0043167//ion binding;GO:0043169//cation binding;GO:0046872//metal ion bindi…	GO:0000226//microtubule cytoskeleton organization;GO:0001578//microtubule bundle formation;GO:0006091//generation of precursor metabolites and energy;GO:0006629//lipid metabolic process;GO:0006694//steroid biosynthetic process;GO:0006996//organelle organization;GO:0007010//cytoskeleton organization;GO:0007017//microtubule-based process;GO:0007275//multicellular organism development;GO:0008150//bi…	--
	Unigene0024473	IAA33	7.69	3.49	3.08	0.66	2.6	2.11	11.06	KAA8522765.1 hypothetical protein F0562_009073 [Nyssa sinensis]	-	-	-	-	GO:0005575//cellular_component;GO:0005622//intracellular anatomical structure;GO:0005634//nucleus;GO:0043226//organelle;GO:0043227//membrane-bounded organelle;GO:0043229//intracellular organelle;GO:0043231//intracellular membrane-bounded organelle	GO:0003674//molecular_function;GO:0003700//DNA-binding transcription factor activity;GO:0140110//transcription regulator activity	GO:0006139//nucleobase-containing compound metabolic process;GO:0006351//transcription, DNA-templated;GO:0006355//regulation of transcription, DNA-templated;GO:0006725//cellular aromatic compound metabolic process;GO:0006807//nitrogen compound metabolic process;GO:0007154//cell communication;GO:0007165//signal transduction;GO:0008150//biological_process;GO:0008152//metabolic process;GO:0009058//b…	--
	Unigene0081727	PR1B1-4	1.05	1.11	0.26	0	0.41	2.63	21.45	KAA8536307.1 hypothetical protein F0562_028785 [Nyssa sinensis]	Organismal Systems;Environmental Information Processing;Environmental Information Processing	Environmental adaptation;Signal transduction;Signal transduction	ko04626//Plant-pathogen interaction;ko04075//Plant hormone signal transduction;ko04016//MAPK signaling pathway - plant	K13449;K13449;K13449	-	-	-	--
	Unigene0022953	LOG3	8.09	4.09	8.94	6.86	17.14	25.96	32.6	KAE8057228.1 hypothetical protein FH972_013935 [Carpinus fangiana]	-	-	-	-	-	-	-	--
	Unigene0061496	PHYE	26.43	35.1	26.04	28.81	46	27.38	4.9	KAA8514995.1 hypothetical protein F0562_018218 [Nyssa sinensis]	-	-	-	-	GO:0005575//cellular_component;GO:0005622//intracellular anatomical structure;GO:0016020//membrane	GO:0000155//phosphorelay sensor kinase activity;GO:0000156//phosphorelay response regulator activity;GO:0003674//molecular_function;GO:0003824//catalytic activity;GO:0004672//protein kinase activity;GO:0004673//protein histidine kinase activity;GO:0005488//binding;GO:0005515//protein binding;GO:0005524//ATP binding;GO:0009881//photoreceptor activity;GO:0016301//kinase activity;GO:0016740//transfe…	GO:0000160//phosphorelay signal transduction system;GO:0006139//nucleobase-containing compound metabolic process;GO:0006351//transcription, DNA-templated;GO:0006355//regulation of transcription, DNA-templated;GO:0006464//cellular protein modification process;GO:0006468//protein phosphorylation;GO:0006725//cellular aromatic compound metabolic process;GO:0006793//phosphorus metabolic process;GO:000…	--
	Unigene0057320	ALTA10-2	0.31	0	0.04	0.05	0.25	4.4	25.65	AUF72237.1 aldehyde dehydrogenase 2F1 [Syntrichia caninervis]	Metabolism;Metabolism;Metabolism;Metabolism;Metabolism;Metabolism;Metabolism;Metabolism;Metabolism;Metabolism;Metabolism;Metabolism;Metabolism;Metabolism;Metabolism	Global and overview maps;Global and overview maps;Carbohydrate metabolism;Carbohydrate metabolism;Lipid metabolism;Lipid metabolism;Carbohydrate metabolism;Amino acid metabolism;Amino acid metabolism;Amino acid metabolism;Metabolism of other amino acids;Amino acid metabolism;Metabolism of cofactors and vitamins;Amino acid metabolism;Metabolism of terpenoids and polyketides	ko01100//Metabolic pathways;ko01110//Biosynthesis of secondary metabolites;ko00010//Glycolysis / Gluconeogenesis;ko00620//Pyruvate metabolism;ko00071//Fatty acid degradation;ko00561//Glycerolipid metabolism;ko00053//Ascorbate and aldarate metabolism;ko00280//Valine, leucine and isoleucine degradation;ko00380//Tryptophan metabolism;ko00330//Arginine and proline metabolism;ko00410//beta-Alanine met…	K00128;K00128;K00128;K00128;K00128;K00128;K00128;K00128;K00128;K00128;K00128;K00128;K00128;K00128;K00128	-	GO:0003842//1-pyrroline-5-carboxylate dehydrogenase activity;GO:0004491//methylmalonate-semialdehyde dehydrogenase (acylating) activity;GO:0004777//succinate-semialdehyde dehydrogenase (NAD+) activity;GO:0008802//betaine-aldehyde dehydrogenase activity;GO:0009013//succinate-semialdehyde dehydrogenase [NAD(P)+] activity;GO:0016491//oxidoreductase activity;GO:0016620//oxidoreductase activity, actin…	GO:0006527//arginine catabolic process;GO:0006562//proline catabolic process;GO:0006574//valine catabolic process;GO:0006578//amino-acid betaine biosynthetic process;GO:0009450//gamma-aminobutyric acid catabolic process;GO:0010124//phenylacetate catabolic process	--
	Unigene0071039	HST-2	5.06	5.85	7.5	23.06	24.21	45.4	64.59	KAA8542004.1 hypothetical protein F0562_023156 [Nyssa sinensis]	Metabolism;Metabolism;Metabolism;Metabolism;Metabolism	Global and overview maps;Global and overview maps;Biosynthesis of other secondary metabolites;Biosynthesis of other secondary metabolites;Biosynthesis of other secondary metabolites	ko01100//Metabolic pathways;ko01110//Biosynthesis of secondary metabolites;ko00940//Phenylpropanoid biosynthesis;ko00941//Flavonoid biosynthesis;ko00945//Stilbenoid, diarylheptanoid and gingerol biosynthesis	K13065;K13065;K13065;K13065;K13065	-	GO:0016747//acyltransferase activity, transferring groups other than amino-acyl groups	-	--
	Unigene0057321	ALTA10-3	0.25	0.05	0.08	0.59	0.93	8.01	31.64	AUF72237.1 aldehyde dehydrogenase 2F1 [Syntrichia caninervis]	Metabolism;Metabolism;Metabolism;Metabolism;Metabolism;Metabolism;Metabolism;Metabolism;Metabolism;Metabolism;Metabolism;Metabolism;Metabolism;Metabolism;Metabolism	Global and overview maps;Global and overview maps;Carbohydrate metabolism;Carbohydrate metabolism;Lipid metabolism;Lipid metabolism;Carbohydrate metabolism;Amino acid metabolism;Amino acid metabolism;Amino acid metabolism;Metabolism of other amino acids;Amino acid metabolism;Metabolism of cofactors and vitamins;Amino acid metabolism;Metabolism of terpenoids and polyketides	ko01100//Metabolic pathways;ko01110//Biosynthesis of secondary metabolites;ko00010//Glycolysis / Gluconeogenesis;ko00620//Pyruvate metabolism;ko00071//Fatty acid degradation;ko00561//Glycerolipid metabolism;ko00053//Ascorbate and aldarate metabolism;ko00280//Valine, leucine and isoleucine degradation;ko00380//Tryptophan metabolism;ko00330//Arginine and proline metabolism;ko00410//beta-Alanine met…	K00128;K00128;K00128;K00128;K00128;K00128;K00128;K00128;K00128;K00128;K00128;K00128;K00128;K00128;K00128	-	GO:0003842//1-pyrroline-5-carboxylate dehydrogenase activity;GO:0004491//methylmalonate-semialdehyde dehydrogenase (acylating) activity;GO:0004777//succinate-semialdehyde dehydrogenase (NAD+) activity;GO:0008802//betaine-aldehyde dehydrogenase activity;GO:0009013//succinate-semialdehyde dehydrogenase [NAD(P)+] activity;GO:0016491//oxidoreductase activity;GO:0016620//oxidoreductase activity, actin…	GO:0006527//arginine catabolic process;GO:0006562//proline catabolic process;GO:0006574//valine catabolic process;GO:0006578//amino-acid betaine biosynthetic process;GO:0009450//gamma-aminobutyric acid catabolic process;GO:0010124//phenylacetate catabolic process	--
	Unigene0076476	CCD4	3.39	6.91	11.25	21.34	42.09	86.84	81.49	KAA8521080.1 hypothetical protein F0562_011767 [Nyssa sinensis]	Metabolism;Metabolism;Metabolism	Global and overview maps;Global and overview maps;Metabolism of terpenoids and polyketides	ko01100//Metabolic pathways;ko01110//Biosynthesis of secondary metabolites;ko00906//Carotenoid biosynthesis	K09840;K09840;K09840	-	GO:0016702//oxidoreductase activity, acting on single donors with incorporation of molecular oxygen, incorporation of two atoms of oxygen	-	--
	Unigene0039905	COP1	0.47	2.65	1.83	6.19	14.75	58.13	79.42	XP_010270052.1 PREDICTED: E3 ubiquitin-protein ligase COP1 [Nelumbo nucifera]	Genetic Information Processing;Organismal Systems	Folding, sorting and degradation;Environmental adaptation	ko04120//Ubiquitin mediated proteolysis;ko04712//Circadian rhythm - plant	K10143;K10143	-	GO:0005515//protein binding	GO:0016032//viral process	--
	Unigene0019810	AP1-1	3.81	25.16	16.08	6.45	6.17	16.6	26.11	BAG68947.1 APETALA1/FRUITFUL like protein [Hydrangea macrophylla]	-	-	-	-	GO:0005575//cellular_component;GO:0005622//intracellular anatomical structure;GO:0005634//nucleus;GO:0043226//organelle;GO:0043227//membrane-bounded organelle;GO:0043229//intracellular organelle;GO:0043231//intracellular membrane-bounded organelle	GO:0000976//transcription cis-regulatory region binding;GO:0000977//RNA polymerase II transcription regulatory region sequence-specific DNA binding;GO:0001067//transcription regulatory region nucleic acid binding;GO:0003674//molecular_function;GO:0003676//nucleic acid binding;GO:0003677//DNA binding;GO:0003690//double-stranded DNA binding;GO:0003700//DNA-binding transcription factor activity;GO:0…	GO:0000003//reproduction;GO:0003006//developmental process involved in reproduction;GO:0006139//nucleobase-containing compound metabolic process;GO:0006351//transcription, DNA-templated;GO:0006355//regulation of transcription, DNA-templated;GO:0006357//regulation of transcription by RNA polymerase II;GO:0006725//cellular aromatic compound metabolic process;GO:0006807//nitrogen compound metabolic …	MIKC
	Unigene0006755	RAF1.2	2.63	2.6	5.03	4.83	4.18	7.89	24.69	XP_030932301.1 rubisco accumulation factor 1.1, chloroplastic-like [Quercus lobata]	-	-	-	-	-	-	-	--
	Unigene0004292	ABA2	5.79	6.36	6.28	12.46	25.07	41.66	37.18	XP_018817664.1 xanthoxin dehydrogenase-like isoform X4 [Juglans regia]	Metabolism;Metabolism;Metabolism	Global and overview maps;Global and overview maps;Metabolism of terpenoids and polyketides	ko01100//Metabolic pathways;ko01110//Biosynthesis of secondary metabolites;ko00906//Carotenoid biosynthesis	K09841;K09841;K09841	GO:0005575//cellular_component;GO:0005622//intracellular anatomical structure;GO:0005737//cytoplasm;GO:0005829//cytosol	GO:0003674//molecular_function;GO:0003824//catalytic activity;GO:0003854//3-beta-hydroxy-delta5-steroid dehydrogenase activity;GO:0003978//UDP-glucose 4-epimerase activity;GO:0004022//alcohol dehydrogenase (NAD+) activity;GO:0004316//3-oxoacyl-[acyl-carrier-protein] reductase (NADPH) activity;GO:0008667//2,3-dihydro-2,3-dihydroxybenzoate dehydrogenase activity;GO:0008678//2-deoxy-D-gluconate 3-de…	GO:0000272//polysaccharide catabolic process;GO:0001101//response to acid chemical;GO:0006012//galactose metabolic process;GO:0006066//alcohol metabolic process;GO:0006082//organic acid metabolic process;GO:0006520//cellular amino acid metabolic process;GO:0006560//proline metabolic process;GO:0006561//proline biosynthetic process;GO:0006629//lipid metabolic process;GO:0006633//fatty acid biosynt…	--
	Unigene0024231	SAUR36-1	4	3.11	3.06	3.7	4.68	15.1	31.15	KAA8520494.1 hypothetical protein F0562_014750 [Nyssa sinensis]	Environmental Information Processing	Signal transduction	ko04075//Plant hormone signal transduction	K14488	-	-	GO:0009733//response to auxin	--
	Unigene0054017	CIA2	3.49	3.87	5.43	4	7.16	30.6	46.85	KAF8392808.1 hypothetical protein HHK36_021045 [Tetracentron sinense]	-	-	-	-	GO:0005575//cellular_component;GO:0005622//intracellular anatomical structure;GO:0005634//nucleus;GO:0005737//cytoplasm;GO:0009507//chloroplast;GO:0009536//plastid;GO:0043226//organelle;GO:0043227//membrane-bounded organelle;GO:0043229//intracellular organelle;GO:0043231//intracellular membrane-bounded organelle	GO:0005515//protein binding	GO:0006355//regulation of transcription, DNA-templated;GO:0006605//protein targeting;GO:0006810//transport;GO:0006886//intracellular protein transport;GO:0008104//protein localization;GO:0008150//biological_process;GO:0009889//regulation of biosynthetic process;GO:0010468//regulation of gene expression;GO:0010556//regulation of macromolecule biosynthetic process;GO:0015031//protein transport;GO:0…	--
	Unigene0046436	ALDH3I1	16.37	37.49	33.5	30.67	42.67	80.99	64.09	PSS26598.1 Aldehyde dehydrogenase family 3 member like [Actinidia chinensis var. chinensis] [Actinidia chinensis]	Metabolism;Metabolism;Metabolism;Metabolism;Metabolism;Metabolism;Metabolism;Metabolism;Metabolism;Metabolism;Metabolism;Metabolism;Metabolism;Metabolism;Metabolism	Global and overview maps;Global and overview maps;Carbohydrate metabolism;Carbohydrate metabolism;Lipid metabolism;Lipid metabolism;Carbohydrate metabolism;Amino acid metabolism;Amino acid metabolism;Amino acid metabolism;Metabolism of other amino acids;Amino acid metabolism;Metabolism of cofactors and vitamins;Amino acid metabolism;Metabolism of terpenoids and polyketides	ko01100//Metabolic pathways;ko01110//Biosynthesis of secondary metabolites;ko00010//Glycolysis / Gluconeogenesis;ko00620//Pyruvate metabolism;ko00071//Fatty acid degradation;ko00561//Glycerolipid metabolism;ko00053//Ascorbate and aldarate metabolism;ko00280//Valine, leucine and isoleucine degradation;ko00380//Tryptophan metabolism;ko00330//Arginine and proline metabolism;ko00410//beta-Alanine met…	K00128;K00128;K00128;K00128;K00128;K00128;K00128;K00128;K00128;K00128;K00128;K00128;K00128;K00128;K00128	GO:0005575//cellular_component;GO:0005622//intracellular anatomical structure;GO:0005737//cytoplasm;GO:0009507//chloroplast;GO:0009526//plastid envelope;GO:0009536//plastid;GO:0009941//chloroplast envelope;GO:0031967//organelle envelope;GO:0031975//envelope;GO:0043226//organelle;GO:0043227//membrane-bounded organelle;GO:0043229//intracellular organelle;GO:0043231//intracellular membrane-bounded o…	GO:0003674//molecular_function;GO:0003824//catalytic activity;GO:0003842//1-pyrroline-5-carboxylate dehydrogenase activity;GO:0004028//3-chloroallyl aldehyde dehydrogenase activity;GO:0004029//aldehyde dehydrogenase (NAD+) activity;GO:0004350//glutamate-5-semialdehyde dehydrogenase activity;GO:0004491//methylmalonate-semialdehyde dehydrogenase (acylating) activity;GO:0004777//succinate-semialdehy…	GO:0001101//response to acid chemical;GO:0006081//cellular aldehyde metabolic process;GO:0006527//arginine catabolic process;GO:0006561//proline biosynthetic process;GO:0006562//proline catabolic process;GO:0006574//valine catabolic process;GO:0006578//amino-acid betaine biosynthetic process;GO:0006950//response to stress;GO:0008150//biological_process;GO:0008152//metabolic process;GO:0009414//re…	--
	Unigene0037260	SPA4	6.64	13.87	15	12.05	21.41	20.52	19.79	KAH7544136.1 hypothetical protein JRO89_XS15G0115000 [Xanthoceras sorbifolium]	-	-	-	-	-	GO:0004672//protein kinase activity;GO:0005515//protein binding;GO:0005524//ATP binding	GO:0006468//protein phosphorylation	--
	Unigene0011444	EFM-1	2.65	3.76	21	15.53	13.33	16.85	26.93	KAA8545903.1 hypothetical protein F0562_020646 [Nyssa sinensis]	-	-	-	-	GO:0005575//cellular_component;GO:0005622//intracellular anatomical structure;GO:0005634//nucleus;GO:0043226//organelle;GO:0043227//membrane-bounded organelle;GO:0043229//intracellular organelle;GO:0043231//intracellular membrane-bounded organelle	GO:0000156//phosphorelay response regulator activity;GO:0003674//molecular_function;GO:0003676//nucleic acid binding;GO:0003677//DNA binding;GO:0003700//DNA-binding transcription factor activity;GO:0005488//binding;GO:0060089//molecular transducer activity;GO:0097159//organic cyclic compound binding;GO:0140110//transcription regulator activity;GO:1901363//heterocyclic compound binding	GO:0000160//phosphorelay signal transduction system;GO:0006139//nucleobase-containing compound metabolic process;GO:0006351//transcription, DNA-templated;GO:0006355//regulation of transcription, DNA-templated;GO:0006725//cellular aromatic compound metabolic process;GO:0006807//nitrogen compound metabolic process;GO:0007154//cell communication;GO:0007165//signal transduction;GO:0007275//multicellu…	G2-like
	Unigene0006118	MYC2-1	66.11	93.04	102.05	104.48	110.7	72.16	23.36	KAA8525713.1 hypothetical protein F0562_007568 [Nyssa sinensis]	Environmental Information Processing;Environmental Information Processing	Signal transduction;Signal transduction	ko04075//Plant hormone signal transduction;ko04016//MAPK signaling pathway - plant	K13422;K13422	-	GO:0046983//protein dimerization activity	-	bHLH
	Unigene0073753	PP2C06-2	8.1	9.8	8.45	6.08	8.89	20.96	20.1	XP_042488917.1 protein phosphatase 2C 56-like [Macadamia integrifolia]	Environmental Information Processing;Environmental Information Processing	Signal transduction;Signal transduction	ko04075//Plant hormone signal transduction;ko04016//MAPK signaling pathway - plant	K14497;K14497	-	GO:0016791//phosphatase activity	-	--
	Unigene0057709	RGA3-4	1.15	1.75	1.46	3.07	2.03	13.55	13.57	XP_030961680.1 putative disease resistance protein RGA3 isoform X2 [Quercus lobata]	-	-	-	-	GO:0000775//chromosome, centromeric region	GO:0003677//DNA binding;GO:0003682//chromatin binding;GO:0005515//protein binding;GO:0043531//ADP binding	-	--
Module 10	Unigene0077705	ABF1	4.93	4.84	18.81	16.99	13.71	14.23	11.54	XP_028078066.1 ABSCISIC ACID-INSENSITIVE 5-like protein 7 [Camellia sinensis]	Environmental Information Processing	Signal transduction	ko04075//Plant hormone signal transduction	K14432	-	GO:0003677//DNA binding;GO:0003700//DNA-binding transcription factor activity	GO:0006355//regulation of transcription, DNA-templated	--
	Unigene0046984	DAO-1	1.55	1.04	0.99	0.98	1.37	6	5.42	KAA8547627.1 hypothetical protein F0562_004056 [Nyssa sinensis]	Metabolism	Amino acid metabolism	ko00380//Tryptophan metabolism	K23947	GO:0005575//cellular_component;GO:0005622//intracellular anatomical structure;GO:0005634//nucleus;GO:0005737//cytoplasm;GO:0043226//organelle;GO:0043227//membrane-bounded organelle;GO:0043229//intracellular organelle;GO:0043231//intracellular membrane-bounded organelle	GO:0003674//molecular_function;GO:0003824//catalytic activity;GO:0005488//binding;GO:0016491//oxidoreductase activity;GO:0016705//oxidoreductase activity, acting on paired donors, with incorporation or reduction of molecular oxygen;GO:0016706//2-oxoglutarate-dependent dioxygenase activity;GO:0019842//vitamin binding;GO:0030246//carbohydrate binding;GO:0031406//carboxylic acid binding;GO:0031418//…	GO:0006807//nitrogen compound metabolic process;GO:0008150//biological_process;GO:0008152//metabolic process;GO:0009820//alkaloid metabolic process;GO:0071704//organic substance metabolic process;GO:1901564//organonitrogen compound metabolic process	--
	Unigene0046006	ICS2	5.09	5.56	6.23	5.81	5.54	4.19	12.95	KAA8540930.1 hypothetical protein F0562_024932 [Nyssa sinensis]	Metabolism;Metabolism;Metabolism	Global and overview maps;Global and overview maps;Metabolism of cofactors and vitamins	ko01100//Metabolic pathways;ko01110//Biosynthesis of secondary metabolites;ko00130//Ubiquinone and other terpenoid-quinone biosynthesis	K02552;K02552;K02552	GO:0005575//cellular_component;GO:0005622//intracellular anatomical structure;GO:0005737//cytoplasm;GO:0005741//mitochondrial outer membrane;GO:0009507//chloroplast;GO:0009536//plastid;GO:0043226//organelle;GO:0043227//membrane-bounded organelle;GO:0043229//intracellular organelle;GO:0043231//intracellular membrane-bounded organelle	GO:0003674//molecular_function;GO:0003824//catalytic activity;GO:0004049//anthranilate synthase activity;GO:0008909//isochorismate synthase activity;GO:0016853//isomerase activity;GO:0016866//intramolecular transferase activity;GO:0046820//4-amino-4-deoxychorismate synthase activity;GO:0050486//intramolecular transferase activity, transferring hydroxy groups	GO:0000162//tryptophan biosynthetic process;GO:0006950//response to stress;GO:0006952//defense response;GO:0008150//biological_process;GO:0008152//metabolic process;GO:0008153//para-aminobenzoic acid biosynthetic process;GO:0009058//biosynthetic process;GO:0009234//menaquinone biosynthetic process;GO:0009396//folic acid-containing compound biosynthetic process;GO:0050896//response to stimulus;GO:…	--
	Unigene0051738	XTH23	1.18	3.37	2.69	0.82	0.88	0.77	14.05	KAB1204316.1 putative xyloglucan endotransglucosylase/hydrolase protein 23 [Morella rubra]	Environmental Information Processing	Signal transduction	ko04075//Plant hormone signal transduction	K14504	GO:0005618//cell wall;GO:0048046//apoplast	GO:0004553//hydrolase activity, hydrolyzing O-glycosyl compounds;GO:0016762//xyloglucan:xyloglucosyl transferase activity	GO:0005975//carbohydrate metabolic process;GO:0006073//cellular glucan metabolic process	--
	Unigene0019235	TGA1	1.64	3.55	2.04	0.56	0.16	1.57	13.25	KAA8522529.1 hypothetical protein F0562_013110 [Nyssa sinensis]	Environmental Information Processing	Signal transduction	ko04075//Plant hormone signal transduction	K14431	GO:0005575//cellular_component;GO:0005622//intracellular anatomical structure;GO:0005634//nucleus;GO:0043226//organelle;GO:0043227//membrane-bounded organelle;GO:0043229//intracellular organelle;GO:0043231//intracellular membrane-bounded organelle	GO:0003674//molecular_function;GO:0003676//nucleic acid binding;GO:0003677//DNA binding;GO:0003700//DNA-binding transcription factor activity;GO:0005488//binding;GO:0043565//sequence-specific DNA binding;GO:0097159//organic cyclic compound binding;GO:0140110//transcription regulator activity;GO:1901363//heterocyclic compound binding	GO:0006139//nucleobase-containing compound metabolic process;GO:0006351//transcription, DNA-templated;GO:0006355//regulation of transcription, DNA-templated;GO:0006725//cellular aromatic compound metabolic process;GO:0006807//nitrogen compound metabolic process;GO:0006950//response to stress;GO:0006952//defense response;GO:0008150//biological_process;GO:0008152//metabolic process;GO:0009058//bios…	bZIP
	Unigene0075049	COL16-5	4.96	3.61	4.42	1.51	0.95	0.51	13.37	KAF5934136.1 hypothetical protein HYC85_030307 [Camellia sinensis]	-	-	-	-	-	GO:0005515//protein binding;GO:0008270//zinc ion binding	-	CO-like
	Unigene0057614	NFYA10	1.39	1.19	1.81	0.23	0.55	1.22	13.02	KAA8518446.1 hypothetical protein F0562_015920 [Nyssa sinensis]	-	-	-	-	GO:0005575//cellular_component;GO:0005622//intracellular anatomical structure;GO:0005634//nucleus;GO:0005667//transcription regulator complex;GO:0016602//CCAAT-binding factor complex;GO:0032991//protein-containing complex;GO:0043226//organelle;GO:0043227//membrane-bounded organelle;GO:0043229//intracellular organelle;GO:0043231//intracellular membrane-bounded organelle;GO:0090575//RNA polymerase …	GO:0003674//molecular_function;GO:0003676//nucleic acid binding;GO:0003677//DNA binding;GO:0003700//DNA-binding transcription factor activity;GO:0005488//binding;GO:0097159//organic cyclic compound binding;GO:0140110//transcription regulator activity;GO:1901363//heterocyclic compound binding	GO:0006139//nucleobase-containing compound metabolic process;GO:0006351//transcription, DNA-templated;GO:0006355//regulation of transcription, DNA-templated;GO:0006725//cellular aromatic compound metabolic process;GO:0006807//nitrogen compound metabolic process;GO:0008150//biological_process;GO:0008152//metabolic process;GO:0009058//biosynthetic process;GO:0009059//macromolecule biosynthetic proc…	NF-YA
	Unigene0029060	ACS10	7.63	5.27	5.55	4.01	4.8	4.82	11.46	KAA8522307.1 hypothetical protein F0562_012980 [Nyssa sinensis]	-	-	-	-	GO:0005737//cytoplasm	GO:0003674//molecular_function;GO:0003824//catalytic activity;GO:0004400//histidinol-phosphate transaminase activity;GO:0004838//L-tyrosine:2-oxoglutarate aminotransferase activity;GO:0005488//binding;GO:0008483//transaminase activity;GO:0009016//succinyldiaminopimelate transaminase activity;GO:0016740//transferase activity;GO:0016769//transferase activity, transferring nitrogenous groups;GO:0019…	GO:0000105//histidine biosynthetic process;GO:0006559//L-phenylalanine catabolic process;GO:0006572//tyrosine catabolic process;GO:0008150//biological_process;GO:0008152//metabolic process;GO:0009058//biosynthetic process;GO:0009236//cobalamin biosynthetic process;GO:0019877//diaminopimelate biosynthetic process;GO:0042398//cellular modified amino acid biosynthetic process	--
	Unigene0048257	ABCG14	16.02	15.82	35.84	30.21	18.16	18.08	20.66	KAA8521077.1 hypothetical protein F0562_011770 [Nyssa sinensis]	Environmental Information Processing	Membrane transport	ko02010//ABC transporters	K05681	GO:0005575//cellular_component;GO:0005886//plasma membrane;GO:0005887//integral component of plasma membrane;GO:0009380//excinuclease repair complex;GO:0009898//cytoplasmic side of plasma membrane;GO:0016020//membrane;GO:0016021//integral component of membrane;GO:0031224//intrinsic component of membrane;GO:0043190//ATP-binding cassette (ABC) transporter complex;GO:0055051//ATP-binding cassette (A…	GO:0000166//nucleotide binding;GO:0003674//molecular_function;GO:0003824//catalytic activity;GO:0005215//transporter activity;GO:0005260//intracellularly ATP-gated chloride channel activity;GO:0005319//lipid transporter activity;GO:0005488//binding;GO:0005524//ATP binding;GO:0009381//excinuclease ABC activity;GO:0015220//choline transmembrane transporter activity;GO:0015221//lipopolysaccharide tr…	GO:0000003//reproduction;GO:0000910//cytokinesis;GO:0003002//regionalization;GO:0003006//developmental process involved in reproduction;GO:0006289//nucleotide-excision repair;GO:0006810//transport;GO:0006817//phosphate ion transport;GO:0006824//cobalt ion transport;GO:0006855//xenobiotic transmembrane transport;GO:0006869//lipid transport;GO:0007275//multicellular organism development;GO:0007389/…	--
	Unigene0000269	GID1C	11.08	4.58	12.1	6.32	5.57	5.44	10.09	KAA8536915.1 hypothetical protein F0562_029393 [Nyssa sinensis]	Environmental Information Processing	Signal transduction	ko04075//Plant hormone signal transduction	K14493	GO:0005575//cellular_component;GO:0005622//intracellular anatomical structure;GO:0005634//nucleus;GO:0005737//cytoplasm;GO:0043226//organelle;GO:0043227//membrane-bounded organelle;GO:0043229//intracellular organelle;GO:0043231//intracellular membrane-bounded organelle	GO:0003674//molecular_function;GO:0003824//catalytic activity;GO:0005488//binding;GO:0008289//lipid binding;GO:0010331//gibberellin binding;GO:0016787//hydrolase activity;GO:0019840//isoprenoid binding;GO:0031406//carboxylic acid binding;GO:0036094//small molecule binding;GO:0042562//hormone binding;GO:0043167//ion binding;GO:0043168//anion binding;GO:0043177//organic acid binding	GO:0000003//reproduction;GO:0001101//response to acid chemical;GO:0003006//developmental process involved in reproduction;GO:0007154//cell communication;GO:0007165//signal transduction;GO:0007275//multicellular organism development;GO:0008150//biological_process;GO:0008152//metabolic process;GO:0009056//catabolic process;GO:0009653//anatomical structure morphogenesis;GO:0009719//response to endog…	--
	Unigene0053502	AHG1	3.52	3.9	6.85	5.44	3.62	7.64	13.93	KAA8533805.1 hypothetical protein F0562_031322 [Nyssa sinensis]	Environmental Information Processing;Environmental Information Processing	Signal transduction;Signal transduction	ko04075//Plant hormone signal transduction;ko04016//MAPK signaling pathway - plant	K14497;K14497	-	GO:0003674//molecular_function;GO:0003824//catalytic activity;GO:0004721//phosphoprotein phosphatase activity;GO:0004722//protein serine/threonine phosphatase activity;GO:0005488//binding;GO:0016787//hydrolase activity;GO:0016788//hydrolase activity, acting on ester bonds;GO:0016791//phosphatase activity;GO:0042578//phosphoric ester hydrolase activity;GO:0043167//ion binding;GO:0043169//cation bi…	GO:0001101//response to acid chemical;GO:0006464//cellular protein modification process;GO:0006470//protein dephosphorylation;GO:0006793//phosphorus metabolic process;GO:0006796//phosphate-containing compound metabolic process;GO:0006807//nitrogen compound metabolic process;GO:0008150//biological_process;GO:0008152//metabolic process;GO:0009719//response to endogenous stimulus;GO:0009725//respons…	--
	Unigene0012864	ATX1	2.56	2.87	3.92	8.55	6.96	9.66	12.1	XP_021654482.1 copper transport protein ATX1-like [Hevea brasiliensis]	-	-	-	-	-	GO:0046872//metal ion binding	-	--
	Unigene0008553	ERF008-1	2.98	1.86	2.55	1.16	1.41	4.95	8.62	QNI23822.1 AP2/ERF transcription factor [Camptotheca acuminata]	-	-	-	-	-	GO:0003700//DNA-binding transcription factor activity	GO:0006355//regulation of transcription, DNA-templated	AP2/ERF
	Unigene0074638	TGA9	0.06	2.06	7.86	2.37	2.04	0.47	13.11	KAA8544239.1 hypothetical protein F0562_022251 [Nyssa sinensis]	Environmental Information Processing	Signal transduction	ko04075//Plant hormone signal transduction	K14431	GO:0005575//cellular_component;GO:0005622//intracellular anatomical structure;GO:0005634//nucleus;GO:0043226//organelle;GO:0043227//membrane-bounded organelle;GO:0043229//intracellular organelle;GO:0043231//intracellular membrane-bounded organelle	GO:0003674//molecular_function;GO:0003676//nucleic acid binding;GO:0003677//DNA binding;GO:0003700//DNA-binding transcription factor activity;GO:0005488//binding;GO:0005515//protein binding;GO:0042802//identical protein binding;GO:0042803//protein homodimerization activity;GO:0043565//sequence-specific DNA binding;GO:0046983//protein dimerization activity;GO:0097159//organic cyclic compound bindi…	GO:0000003//reproduction;GO:0002237//response to molecule of bacterial origin;GO:0003006//developmental process involved in reproduction;GO:0006139//nucleobase-containing compound metabolic process;GO:0006351//transcription, DNA-templated;GO:0006355//regulation of transcription, DNA-templated;GO:0006725//cellular aromatic compound metabolic process;GO:0006807//nitrogen compound metabolic process;…	bZIP
	Unigene0080534	OPR2	1.66	1.82	0.86	2.11	1.15	2.83	9.59	KAA8538749.1 hypothetical protein F0562_028356 [Nyssa sinensis]	Metabolism;Metabolism;Metabolism	Global and overview maps;Global and overview maps;Lipid metabolism	ko01100//Metabolic pathways;ko01110//Biosynthesis of secondary metabolites;ko00592//alpha-Linolenic acid metabolism	K05894;K05894;K05894	-	GO:0010181//FMN binding;GO:0016491//oxidoreductase activity	-	--
	Unigene0051945	NFYA7	5.07	5.27	3.67	8	7.26	6.61	10.34	KAF3450312.1 hypothetical protein FNV43_RR06392 [Rhamnella rubrinervis]	-	-	-	-	GO:0005575//cellular_component;GO:0005622//intracellular anatomical structure;GO:0005634//nucleus;GO:0043226//organelle;GO:0043227//membrane-bounded organelle;GO:0043229//intracellular organelle;GO:0043231//intracellular membrane-bounded organelle	GO:0003674//molecular_function;GO:0003676//nucleic acid binding;GO:0003677//DNA binding;GO:0003700//DNA-binding transcription factor activity;GO:0005488//binding;GO:0097159//organic cyclic compound binding;GO:0140110//transcription regulator activity;GO:1901363//heterocyclic compound binding	GO:0006139//nucleobase-containing compound metabolic process;GO:0006351//transcription, DNA-templated;GO:0006355//regulation of transcription, DNA-templated;GO:0006725//cellular aromatic compound metabolic process;GO:0006807//nitrogen compound metabolic process;GO:0008150//biological_process;GO:0008152//metabolic process;GO:0009058//biosynthetic process;GO:0009059//macromolecule biosynthetic proc…	NF-YA
	Unigene0032471	CKX7	3.13	3.28	3.11	1.69	1.02	4.08	8.94	PSR93621.1 Cytokinin dehydrogenase [Actinidia chinensis var. chinensis] [Actinidia chinensis]	Metabolism;Metabolism	Global and overview maps;Metabolism of terpenoids and polyketides	ko01110//Biosynthesis of secondary metabolites;ko00908//Zeatin biosynthesis	K00279;K00279	GO:0005575//cellular_component;GO:0005576//extracellular region;GO:0005615//extracellular space	GO:0000166//nucleotide binding;GO:0003674//molecular_function;GO:0003824//catalytic activity;GO:0005488//binding;GO:0016491//oxidoreductase activity;GO:0016614//oxidoreductase activity, acting on CH-OH group of donors;GO:0016645//oxidoreductase activity, acting on the CH-NH group of donors;GO:0019139//cytokinin dehydrogenase activity;GO:0036094//small molecule binding;GO:0043167//ion binding;GO:0…	GO:0005975//carbohydrate metabolic process;GO:0006725//cellular aromatic compound metabolic process;GO:0006807//nitrogen compound metabolic process;GO:0008150//biological_process;GO:0008152//metabolic process;GO:0009056//catabolic process;GO:0009308//amine metabolic process;GO:0009690//cytokinin metabolic process;GO:0009823//cytokinin catabolic process;GO:0009987//cellular process;GO:0010817//reg…	--
	Unigene0057318	ALTA10-1	0	0	0.04	0.19	0.2	1.02	9.56	AUF72237.1 aldehyde dehydrogenase 2F1 [Syntrichia caninervis]	Metabolism;Metabolism;Metabolism;Metabolism;Metabolism;Metabolism;Metabolism;Metabolism;Metabolism;Metabolism;Metabolism;Metabolism;Metabolism;Metabolism;Metabolism	Global and overview maps;Global and overview maps;Carbohydrate metabolism;Carbohydrate metabolism;Lipid metabolism;Lipid metabolism;Carbohydrate metabolism;Amino acid metabolism;Amino acid metabolism;Amino acid metabolism;Metabolism of other amino acids;Amino acid metabolism;Metabolism of cofactors and vitamins;Amino acid metabolism;Metabolism of terpenoids and polyketides	ko01100//Metabolic pathways;ko01110//Biosynthesis of secondary metabolites;ko00010//Glycolysis / Gluconeogenesis;ko00620//Pyruvate metabolism;ko00071//Fatty acid degradation;ko00561//Glycerolipid metabolism;ko00053//Ascorbate and aldarate metabolism;ko00280//Valine, leucine and isoleucine degradation;ko00380//Tryptophan metabolism;ko00330//Arginine and proline metabolism;ko00410//beta-Alanine met…	K00128;K00128;K00128;K00128;K00128;K00128;K00128;K00128;K00128;K00128;K00128;K00128;K00128;K00128;K00128	-	GO:0003842//1-pyrroline-5-carboxylate dehydrogenase activity;GO:0004491//methylmalonate-semialdehyde dehydrogenase (acylating) activity;GO:0004777//succinate-semialdehyde dehydrogenase (NAD+) activity;GO:0008802//betaine-aldehyde dehydrogenase activity;GO:0009013//succinate-semialdehyde dehydrogenase [NAD(P)+] activity;GO:0016491//oxidoreductase activity;GO:0016620//oxidoreductase activity, actin…	GO:0006527//arginine catabolic process;GO:0006561//proline biosynthetic process;GO:0006562//proline catabolic process;GO:0006574//valine catabolic process;GO:0006578//amino-acid betaine biosynthetic process;GO:0009450//gamma-aminobutyric acid catabolic process;GO:0010124//phenylacetate catabolic process	--
	Unigene0015724	PCRK1-1	0.79	1.14	1.19	1.6	3.4	5.51	6.73	XP_028086087.1 serine/threonine-protein kinase PCRK1-like isoform X1 [Camellia sinensis]	-	-	-	-	-	GO:0004672//protein kinase activity;GO:0005524//ATP binding	GO:0006468//protein phosphorylation	--
	Unigene0057618	NFYA2	3.42	3.97	10.24	2.03	3.24	5.39	8.55	KAA8518446.1 hypothetical protein F0562_015920 [Nyssa sinensis]	-	-	-	-	GO:0005575//cellular_component;GO:0005622//intracellular anatomical structure;GO:0005634//nucleus;GO:0005667//transcription regulator complex;GO:0016602//CCAAT-binding factor complex;GO:0032991//protein-containing complex;GO:0043226//organelle;GO:0043227//membrane-bounded organelle;GO:0043229//intracellular organelle;GO:0043231//intracellular membrane-bounded organelle;GO:0090575//RNA polymerase …	GO:0003674//molecular_function;GO:0003676//nucleic acid binding;GO:0003677//DNA binding;GO:0003700//DNA-binding transcription factor activity;GO:0005488//binding;GO:0097159//organic cyclic compound binding;GO:0140110//transcription regulator activity;GO:1901363//heterocyclic compound binding	GO:0006139//nucleobase-containing compound metabolic process;GO:0006351//transcription, DNA-templated;GO:0006355//regulation of transcription, DNA-templated;GO:0006725//cellular aromatic compound metabolic process;GO:0006807//nitrogen compound metabolic process;GO:0008150//biological_process;GO:0008152//metabolic process;GO:0009058//biosynthetic process;GO:0009059//macromolecule biosynthetic proc…	NF-YA
	Unigene0052704	METK5-2	0.1	0.11	0.4	0.32	5.13	2.99	7.4	XP_017222951.1 PREDICTED: S-adenosylmethionine synthase 5-like [Daucus carota subsp. sativus] [Daucus carota]	Metabolism;Metabolism;Metabolism;Metabolism;Metabolism	Global and overview maps;Global and overview maps;Global and overview maps;Amino acid metabolism;Biosynthesis of other secondary metabolites	ko01100//Metabolic pathways;ko01110//Biosynthesis of secondary metabolites;ko01230//Biosynthesis of amino acids;ko00270//Cysteine and methionine metabolism;ko00999//Biosynthesis of various plant secondary metabolites	K00789;K00789;K00789;K00789;K00789	-	GO:0004478//methionine adenosyltransferase activity	GO:0006556//S-adenosylmethionine biosynthetic process	--
	Unigene0001497	COL16-2	2.93	10.55	14.64	4.84	7.54	4.59	11.72	KAA8529165.1 hypothetical protein F0562_034036 [Nyssa sinensis]	-	-	-	-	GO:0005575//cellular_component;GO:0005622//intracellular anatomical structure;GO:0005634//nucleus;GO:0016020//membrane;GO:0043226//organelle;GO:0043227//membrane-bounded organelle;GO:0043229//intracellular organelle;GO:0043231//intracellular membrane-bounded organelle	GO:0003674//molecular_function;GO:0003700//DNA-binding transcription factor activity;GO:0005488//binding;GO:0005515//protein binding;GO:0008270//zinc ion binding;GO:0043167//ion binding;GO:0043169//cation binding;GO:0046872//metal ion binding;GO:0046914//transition metal ion binding;GO:0140110//transcription regulator activity	GO:0006355//regulation of transcription, DNA-templated;GO:0008150//biological_process;GO:0009889//regulation of biosynthetic process;GO:0010468//regulation of gene expression;GO:0010556//regulation of macromolecule biosynthetic process;GO:0019219//regulation of nucleobase-containing compound metabolic process;GO:0019222//regulation of metabolic process;GO:0031323//regulation of cellular metabolic…	CO-like
	Unigene0007954	JMJ30	5.15	4.32	4.57	3.3	2.09	3.35	7.4	XP_003632166.1 PREDICTED: lysine-specific demethylase JMJ30 isoform X2 [Vitis vinifera]	-	-	-	-	GO:0005575//cellular_component;GO:0005622//intracellular anatomical structure;GO:0005634//nucleus;GO:0005654//nucleoplasm;GO:0005694//chromosome;GO:0005737//cytoplasm;GO:0005829//cytosol;GO:0031974//membrane-enclosed lumen;GO:0031981//nuclear lumen;GO:0043226//organelle;GO:0043227//membrane-bounded organelle;GO:0043228//non-membrane-bounded organelle;GO:0043229//intracellular organelle;GO:0043231…	GO:0003674//molecular_function;GO:0003682//chromatin binding;GO:0003700//DNA-binding transcription factor activity;GO:0003824//catalytic activity;GO:0005488//binding;GO:0008168//methyltransferase activity;GO:0008170//N-methyltransferase activity;GO:0008233//peptidase activity;GO:0008276//protein methyltransferase activity;GO:0008757//S-adenosylmethionine-dependent methyltransferase activity;GO:00…	GO:0000003//reproduction;GO:0000086//G2/M transition of mitotic cell cycle;GO:0000278//mitotic cell cycle;GO:0003006//developmental process involved in reproduction;GO:0006139//nucleobase-containing compound metabolic process;GO:0006325//chromatin organization;GO:0006351//transcription, DNA-templated;GO:0006355//regulation of transcription, DNA-templated;GO:0006464//cellular protein modification …	--
	Unigene0050965	APRR5-1	1.32	1.95	1.11	0.55	0.29	0.5	8.75	KAF5947464.1 hypothetical protein HYC85_013421 [Camellia sinensis]	Organismal Systems	Environmental adaptation	ko04712//Circadian rhythm - plant	K12130	GO:0005575//cellular_component;GO:0005622//intracellular anatomical structure;GO:0005634//nucleus;GO:0016020//membrane;GO:0043226//organelle;GO:0043227//membrane-bounded organelle;GO:0043229//intracellular organelle;GO:0043231//intracellular membrane-bounded organelle	GO:0000156//phosphorelay response regulator activity;GO:0003677//DNA binding;GO:0003700//DNA-binding transcription factor activity;GO:0004673//protein histidine kinase activity;GO:0005515//protein binding;GO:0005524//ATP binding	GO:0000160//phosphorelay signal transduction system;GO:0006139//nucleobase-containing compound metabolic process;GO:0006351//transcription, DNA-templated;GO:0006355//regulation of transcription, DNA-templated;GO:0006725//cellular aromatic compound metabolic process;GO:0006796//phosphate-containing compound metabolic process;GO:0006807//nitrogen compound metabolic process;GO:0006808//regulation of…	--
	Unigene0062511	ADO3	0.71	1.53	0.62	0.64	0.65	0.82	8.09	AML77980.1 putative LOV domain-containing protein [Ternstroemia gymnanthera]	Organismal Systems	Environmental adaptation	ko04712//Circadian rhythm - plant	K12116	-	GO:0005515//protein binding	GO:0006355//regulation of transcription, DNA-templated;GO:0007165//signal transduction	--
	Unigene0047055	PR1B1-3	1.61	1.04	3.6	0.97	3.6	2.45	7.74	XP_017256907.1 PREDICTED: pathogenesis-related protein PR-1 type-like [Daucus carota subsp. sativus] [Daucus carota]	Organismal Systems;Environmental Information Processing;Environmental Information Processing	Environmental adaptation;Signal transduction;Signal transduction	ko04626//Plant-pathogen interaction;ko04075//Plant hormone signal transduction;ko04016//MAPK signaling pathway - plant	K13449;K13449;K13449	-	-	-	--
	Unigene0053229	ARF17-2	1.97	0.92	2.1	1.88	2.7	2.39	6.58	KAA8546350.1 hypothetical protein F0562_002911 [Nyssa sinensis]	-	-	-	-	-	GO:0003677//DNA binding	-	B3
	Unigene0002591	WRKY40-1	1.89	6.45	0.25	1.61	0.88	1.25	7.26	KAA8521695.1 hypothetical protein F0562_012315 [Nyssa sinensis]	-	-	-	-	-	GO:0003700//DNA-binding transcription factor activity;GO:0043565//sequence-specific DNA binding	GO:0006355//regulation of transcription, DNA-templated	--
	Unigene0080003	CPK1	3.87	4.43	0.54	8.57	7.45	2.25	11.41	KAA8516834.1 hypothetical protein F0562_017348 [Nyssa sinensis]	Organismal Systems	Environmental adaptation	ko04626//Plant-pathogen interaction	K13412	-	GO:0004672//protein kinase activity;GO:0005509//calcium ion binding;GO:0005524//ATP binding	GO:0006468//protein phosphorylation	--
	Unigene0025032	AHP4	5.45	2.76	0.63	3.05	2.3	1.97	7.48	XP_028115560.1 histidine-containing phosphotransfer protein 4-like [Camellia sinensis]	Environmental Information Processing	Signal transduction	ko04075//Plant hormone signal transduction	K14490	GO:0005575//cellular_component;GO:0005622//intracellular anatomical structure;GO:0005634//nucleus;GO:0005737//cytoplasm;GO:0005829//cytosol;GO:0016020//membrane;GO:0043226//organelle;GO:0043227//membrane-bounded organelle;GO:0043229//intracellular organelle;GO:0043231//intracellular membrane-bounded organelle	GO:0000156//phosphorelay response regulator activity;GO:0003674//molecular_function;GO:0004673//protein histidine kinase activity;GO:0005488//binding;GO:0005515//protein binding;GO:0005524//ATP binding;GO:0019899//enzyme binding;GO:0019900//kinase binding;GO:0019901//protein kinase binding;GO:0043424//protein histidine kinase binding	GO:0000160//phosphorelay signal transduction system;GO:0007154//cell communication;GO:0007165//signal transduction;GO:0008150//biological_process;GO:0009719//response to endogenous stimulus;GO:0009725//response to hormone;GO:0009735//response to cytokinin;GO:0009736//cytokinin-activated signaling pathway;GO:0009755//hormone-mediated signaling pathway;GO:0009987//cellular process;GO:0010033//respo…	--
	Unigene0012702	ERF053	4.29	5.97	3.82	7.92	5.44	2.35	8.37	XP_028071708.1 ethylene-responsive transcription factor ERF054-like [Camellia sinensis]	-	-	-	-	GO:0005575//cellular_component;GO:0005622//intracellular anatomical structure;GO:0005634//nucleus;GO:0005737//cytoplasm;GO:0043226//organelle;GO:0043227//membrane-bounded organelle;GO:0043229//intracellular organelle;GO:0043231//intracellular membrane-bounded organelle	GO:0003674//molecular_function;GO:0003676//nucleic acid binding;GO:0003677//DNA binding;GO:0003700//DNA-binding transcription factor activity;GO:0005488//binding;GO:0043565//sequence-specific DNA binding;GO:0097159//organic cyclic compound binding;GO:0140110//transcription regulator activity;GO:1901363//heterocyclic compound binding	GO:0000160//phosphorelay signal transduction system;GO:0006139//nucleobase-containing compound metabolic process;GO:0006351//transcription, DNA-templated;GO:0006355//regulation of transcription, DNA-templated;GO:0006725//cellular aromatic compound metabolic process;GO:0006807//nitrogen compound metabolic process;GO:0006950//response to stress;GO:0006970//response to osmotic stress;GO:0007154//cel…	AP2/ERF
	Unigene0035973	MYC2-3	185.64	163.66	95.72	182.72	184.36	92.84	32.76	THG17296.1 hypothetical protein TEA_000731 [Camellia sinensis var. sinensis] [Camellia sinensis]	Environmental Information Processing;Environmental Information Processing	Signal transduction;Signal transduction	ko04075//Plant hormone signal transduction;ko04016//MAPK signaling pathway - plant	K13422;K13422	GO:0005575//cellular_component;GO:0005622//intracellular anatomical structure;GO:0005634//nucleus;GO:0043226//organelle;GO:0043227//membrane-bounded organelle;GO:0043229//intracellular organelle;GO:0043231//intracellular membrane-bounded organelle	GO:0003674//molecular_function;GO:0003676//nucleic acid binding;GO:0003677//DNA binding;GO:0005488//binding;GO:0005515//protein binding;GO:0046983//protein dimerization activity;GO:0097159//organic cyclic compound binding;GO:1901363//heterocyclic compound binding	GO:0006139//nucleobase-containing compound metabolic process;GO:0006351//transcription, DNA-templated;GO:0006355//regulation of transcription, DNA-templated;GO:0006725//cellular aromatic compound metabolic process;GO:0006807//nitrogen compound metabolic process;GO:0008150//biological_process;GO:0008152//metabolic process;GO:0009058//biosynthetic process;GO:0009059//macromolecule biosynthetic proc…	bHLH
	Unigene0014877	EFL1	2.11	1.51	0.79	2.2	4.87	6.55	7.95	XP_023745034.1 protein EARLY FLOWERING 4-like [Lactuca sativa]	-	-	-	-	-	-	-	--
	Unigene0073238	COL9-2	1.9	1.77	2.03	1.35	1.78	5.21	5.79	XP_034697089.1 zinc finger protein CONSTANS-LIKE 9-like [Vitis riparia]	-	-	-	-	-	GO:0005515//protein binding;GO:0008270//zinc ion binding	-	CO-like
	Unigene0031711	RGA3-2	3.74	5.39	6.81	7.82	6.16	3.89	8.1	XP_021622795.2 putative disease resistance protein RGA1 isoform X4 [Manihot esculenta]	-	-	-	-	-	GO:0043531//ADP binding	-	--
